# Supplementary material for: Structure-based virtual screening, molecular docking, and MD simulation studies: An in-silico approach for identifying potential MBL inhibitors
Source: PLoS One. 2025 Jul 31;20(7):e0324836. doi: 10.1371/journal.pone.0324836 (PMC12312920; doi:10.1371/journal.pone.0324836)
Supplement: S1 Table — (XLSX) [file pone.0324836.s001.xlsx]

## Sheet: Sheet1
Table S1. Compounds library used in this study
Compounds	SMILES
CM3007-0844	S(=O)(=O)(N1[C@H](C(=O)N2c3c(CC2)cccc3)C[C@@H](C1)F)c1ccc(cc1)CC(C)C
CM3007-1027	S(=O)(=O)(N1[C@H](C(=O)N2c3c(CC2)cccc3)C[C@@H](C1)F)c1cc(c(cc1)OC)Cl
CM3007-1103	S(=O)(=O)(N1[C@H](C(=O)N2c3c(CC2)cccc3)C[C@@H](C1)F)c1ccc(cc1)OCC
CM3007-1122	S(=O)(=O)(N1[C@H](C(=O)N2c3c(CC2)cccc3)C[C@@H](C1)F)c1c(NC(=O)C)ccc(c1)C
CM3007-1181	S(=O)(=O)(N1[C@H](C(=O)N2c3c(CC2)cccc3)C[C@@H](C1)F)c1cc(ccc1F)F
CM3007-1184	S(=O)(=O)(N1[C@H](C(=O)N2c3c(CC2)cccc3)C[C@@H](C1)F)c1ccc(C(C)(C)C)cc1
CM3007-1347	S(=O)(=O)(N1[C@H](C(=O)N2c3c(CC2)cccc3)C[C@@H](C1)F)Cc1ccccc1
CM3007-1419	S(=O)(=O)(N1[C@H](C(=O)N2c3c(CC2)cccc3)C[C@@H](C1)F)c1ccc(NC(=O)C)cc1
CM3007-1502	S(=O)(=O)(N1[C@H](C(=O)N2c3c(CC2)cccc3)C[C@@H](C1)F)c1cc(Cl)ccc1
CM3007-1538	S(=O)(=O)(N1[C@H](C(=O)N2c3c(CC2)cccc3)C[C@@H](C1)F)c1c(Cl)cccc1
CM3007-1542	S(=O)(=O)(N1[C@H](C(=O)N2c3c(CC2)cccc3)C[C@@H](C1)F)c1c(cc(cc1C)C)C
CM3007-1584	S(=O)(=O)(N1[C@H](C(=O)N2c3c(CC2)cccc3)C[C@@H](C1)F)c1cc(OC)ccc1
CM3007-1586	S(=O)(=O)(N1[C@H](C(=O)N2c3c(CC2)cccc3)C[C@@H](C1)F)c1c(cc(cc1)Cl)C
CM3007-1587	S(=O)(=O)(N1[C@H](C(=O)N2c3c(CC2)cccc3)C[C@@H](C1)F)c1cc(c(cc1)C)F
CM3441-3828	N1(C(=O)c2oc(Cc3c(onc3C)C)cc2)[C@H](C(=O)NC)C[C@@H](C1)Oc1ccccc1
CM4572-4106	N1([C@H](C(=O)N2CCCC2)CC(C1)(F)F)Cc1c(c2c(ccc(c2)OC)OC)n[nH]c1
CM4572-4472	N1([C@H](C(=O)N2CCCC2)CC(C1)(F)F)C(=O)CCn1c(=O)oc2c1cccc2
CM4573-0004	N1(C(=O)Nc2c(Cl)cccc2)[C@@H](CC(C1)(F)F)CN1CCCC1
CM4573-0028	N1(C(=O)Nc2c(c(ccc2)C)C)[C@@H](CC(C1)(F)F)CN1CCCC1
CM4573-0050	N1(C(=O)Nc2c(C)cccc2)[C@@H](CC(C1)(F)F)CN1CCCC1
CM4573-0163	c1(c(c2c(ccc(c2)OC)OC)n[nH]c1)CN1[C@@H](CC(C1)(F)F)CN1CCCC1
CM4573-0235	N1(C(=O)Nc2c(c(F)ccc2)C)[C@@H](CC(C1)(F)F)CN1CCCC1
CM4573-0407	N1(C(=O)Nc2c(F)cccc2)[C@@H](CC(C1)(F)F)CN1CCCC1
CM4573-0803	N1(C(=O)Nc2c(CC)cccc2)[C@@H](CC(C1)(F)F)CN1CCCCC1
CM4573-0848	N1(C(=O)Nc2c(C)cccc2)[C@@H](CC(C1)(F)F)CN1CCCCC1
CM4573-1024	N1(C(=O)Nc2c(c(Cl)ccc2)F)[C@@H](CC(C1)(F)F)CN1CCCCC1
CM4573-1204	N1(C(=O)Nc2c(F)cccc2)[C@@H](CC(C1)(F)F)CN1CCCCC1
CM4573-1738	c1(c(n[nH]c1)c1ccc(cc1)OC)CN1[C@@H](CC(C1)(F)F)CN1CCOCC1
CM4573-1789	c1(c(n[nH]c1)c1ccccc1)CN1[C@@H](CC(C1)(F)F)CN1CCOCC1
CM4573-3896	N1(C(=O)c2cnc(cc2)C)[C@@H](CC(C1)(F)F)CN1CCN(CC1)C
CM4573-3985	N1(C(=O)Nc2c(CC)cccc2)[C@@H](CC(C1)(F)F)CN1CCCCCC1
CM4573-7454	N1(C(=O)NC2CCCCC2)[C@@H](CC(C1)(F)F)CN1Cc2c(CC1)cccc2
CM4575-0211	S(=O)(=O)(c1c(c(cc(c1C)C)C)C)N1CCC(N2[C@@H](CC(C2)(F)F)CN(C)C)CC1
CM4575-0680	S(=O)(=O)(c1c(Cl)cccc1)N1CCC(N2[C@@H](CC(C2)(F)F)CN(C)C)CC1
CM4575-0684	S(=O)(=O)(c1c(cc(cc1C)C)C)N1CCC(N2[C@@H](CC(C2)(F)F)CN(C)C)CC1
CM4575-0721	S(=O)(=O)(N1CCC(N2[C@@H](CC(C2)(F)F)CN(C)C)CC1)c1c(C)cccc1
CM4575-1509	S(=O)(=O)(N1CCC(N2[C@@H](CC(C2)(F)F)CN2CCCCC2)CC1)c1ccc(cc1)C
CM4575-1693	S(=O)(=O)(N1CCC(N2[C@@H](CC(C2)(F)F)CN2CCCCC2)CC1)c1ccc(cc1)F
CM4575-1890	S(=O)(=O)(c1sccc1)N1CCC(N2[C@@H](CC(C2)(F)F)CN2CCCCC2)CC1
CM4579-2582	c1(C(=O)N2[C@@H](CC(C2)(F)F)COc2ccccc2)c(n[nH]c1)c1ccccc1
CM4579-2923	c1(=O)n(c2c(o1)cccc2)CCC(=O)N1[C@@H](CC(C1)(F)F)COc1ccccc1
CM4579-4059	N1(C(=O)Cc2c(onc2C)C)[C@@H](CC(C1)(F)F)COc1cc2c(cc1)CCC2
CM4579-4180	N1(C(=O)c2cn(nc2)C)[C@@H](CC(C1)(F)F)COc1cc2c(cc1)CCC2
CM4579-4354	c1(C(=O)N2[C@@H](CC(C2)(F)F)COc2cc3c(cc2)CCC3)c(n(nc1)CC)C
CM4579-4360	c1(C(=O)N2[C@@H](CC(C2)(F)F)COc2cc3c(cc2)CCC3)nn(cc1)CC
CM4579-4660	N1(C(=O)c2ncncc2)[C@@H](CC(C1)(F)F)COc1cc2c(cc1)CCC2
CM4579-4674	c1(C(=O)N2[C@@H](CC(C2)(F)F)COc2cc3c(cc2)CCC3)c(nc(s1)C)C
CM4579-4729	N1(C(=O)c2cnc(cc2)OC)[C@@H](CC(C1)(F)F)COc1cc2c(cc1)CCC2
CM4579-5096	c1(cn(c2c1cccc2)CC)CN1[C@@H](CC(C1)(F)F)COc1ccncc1
CM4579-5105	c1(cn(c2c1cccc2)C)CN1[C@@H](CC(C1)(F)F)COc1ccncc1
CM4579-5541	N1(C(=O)c2ncc(nc2)C)[C@@H](CC(C1)(F)F)COc1ccncc1
CM4579-5682	c1(C(=O)N2[C@@H](CC(C2)(F)F)COc2cnccc2)cc(n[nH]1)c1ccc(cc1)CC
CM4579-5740	N1(C(=O)c2[nH]c3c(c2)ccc(c3)OC)[C@@H](CC(C1)(F)F)COc1cnccc1
CM4579-5752	c1(C(=O)N2[C@@H](CC(C2)(F)F)COc2cnccc2)cc(n[nH]1)c1ccc(cc1)F
CM4579-5753	c1(C(=O)N2[C@@H](CC(C2)(F)F)COc2cnccc2)cc(n[nH]1)c1cc(c(cc1)C)C
CM4579-5769	c1(C(=O)N2[C@@H](CC(C2)(F)F)COc2cnccc2)n(nc(c1)C)C
CM4579-5784	N1(C(=O)Cn2nc(cc2)C)[C@@H](CC(C1)(F)F)COc1cnccc1
CM4579-5819	c1(c2cc(C(=O)N3[C@@H](CC(C3)(F)F)COc3cnccc3)[nH]n2)c(nn(c1C)CCC)C
CM4579-5850	N1(C(=O)Cn2nccc2)[C@@H](CC(C1)(F)F)COc1cnccc1
CM4579-5851	N1([C@@H](CC(C1)(F)F)COc1cnccc1)C(=O)CCc1c([nH]nc1C)C
CM4579-5883	c1(c2cc(C(=O)N3[C@@H](CC(C3)(F)F)COc3cnccc3)no2)c(nn(c1C)CC)C
CM4579-5924	c1(C(=O)N2[C@@H](CC(C2)(F)F)COc2cnccc2)cc(n[nH]1)c1cc(Cl)ccc1
CM4579-5931	S(=O)(=O)(N1[C@@H](CC(C1)(F)F)COc1cnccc1)c1cc2c(cc1)CCC2
CM4579-5937	c1(C(=O)N2[C@@H](CC(C2)(F)F)COc2cnccc2)cc(n[nH]1)c1c(C)cccc1
CM4579-5942	c1(C(=O)N2[C@@H](CC(C2)(F)F)COc2cnccc2)cc(n[nH]1)c1c(ccc(c1)C)C
CM4579-5955	N1(C(=O)c2oc(cc2)Cn2ncnc2)[C@@H](CC(C1)(F)F)COc1cnccc1
CM4579-5956	c1(C(=O)N2[C@@H](CC(C2)(F)F)COc2cnccc2)nn(cc1)CC
CM4579-6100	S(=O)(=O)(N1[C@@H](CC(C1)(F)F)COc1cnccc1)c1ccccc1
CM4579-6173	N1(C(=O)c2sc(cc2)Cl)[C@@H](CC(C1)(F)F)COc1cnccc1
CM4579-6193	N1(C(=O)c2ncccc2)[C@@H](CC(C1)(F)F)COc1cnccc1
CM4582-1840	S(=O)(=O)(c1c(c(cc(c1C)C)C)C)N1CCC(N2[C@@H](CC(C2)(F)F)COCC)CC1
CM4582-3071	S(=O)(=O)(c1sccc1)N1CCC(N2[C@@H](CC(C2)(F)F)COCC2CC2)CC1
CM4582-6441	S(=O)(=O)(N1CCC(N2[C@@H](CC(C2)(F)F)COc2cnccc2)CC1)CCCC
D751-0083	N12[C@H](c3n(c4c(c3CC2)cccc4)CC(=O)NCCc2ccc(F)cc2)N(c2c(C1=O)cccc2)C
D751-0084	N12[C@H](c3n(c4c(c3CC2)cccc4)CC(=O)NCc2c(OC)cccc2)N(c2c(C1=O)cccc2)C
D751-0086	N12[C@H](c3n(c4c(c3CC2)cccc4)CC(=O)NCCc2c(OC)cccc2)N(c2c(C1=O)cccc2)C
D751-0089	N12[C@H](c3n(c4c(c3CC2)cccc4)CC(=O)NCCCN2CCOCC2)N(c2c(C1=O)cccc2)C
D751-0090	N12[C@H](c3n(c4c(c3CC2)cccc4)CC(=O)Nc2scnn2)N(c2c(C1=O)cccc2)C
D751-0091	N12[C@H](c3n(c4c(c3CC2)cccc4)CC(=O)NCc2ccccc2)N(c2c(C1=O)cccc2)C
D751-0092	N12[C@H](c3n(c4c(c3CC2)cccc4)CC(=O)Nc2nccc(c2)C)N(c2c(C1=O)cccc2)C
D751-0093	N12[C@H](c3n(c4c(c3CC2)cccc4)CC(=O)Nc2nccs2)N(c2c(C1=O)cccc2)C
D751-0096	N12[C@H](c3n(c4c(c3CC2)cccc4)CC(=O)NC2CC(NC(C2)(C)C)(C)C)N(c2c(C1=O)cccc2)C
D751-0097	N12[C@H](c3n(c4c(c3CC2)cccc4)CC(=O)Nc2ncc(Cl)cc2)N(c2c(C1=O)cccc2)C
D751-0098	N12[C@H](c3n(c4c(c3CC2)cccc4)CC(=O)NCCN2CCOCC2)N(c2c(C1=O)cccc2)C
D751-0099	N12[C@H](c3n(c4c(c3CC2)cccc4)CC(=O)NCC(C)C)N(c2c(C1=O)cccc2)C
D751-0100	N12[C@H](c3n(c4c(c3CC2)cccc4)CC(=O)Nc2nc(ccc2)C)N(c2c(C1=O)cccc2)C
D751-0101	N12[C@H](c3n(c4c(c3CC2)cccc4)CC(=O)Nc2cnccc2)N(c2c(C1=O)cccc2)C
D751-0103	N12[C@H](c3n(c4c(c3CC2)cccc4)CC(=O)NCCc2nc[nH]c2)N(c2c(C1=O)cccc2)C
D751-0104	N12[C@H](c3n(c4c(c3CC2)cccc4)CC(=O)N2CCOCC2)N(c2c(C1=O)cccc2)C
D751-0105	N12[C@H](c3n(c4c(c3CC2)cccc4)CC(=O)Nc2ccccc2)N(c2c(C1=O)cccc2)C
D751-0106	N12[C@H](c3n(c4c(c3CC2)cccc4)CC(=O)Nc2ncccc2)N(c2c(C1=O)cccc2)C
D751-0107	N12[C@H](c3n(c4c(c3CC2)cccc4)CC(=O)Nc2sc(nn2)C)N(c2c(C1=O)cccc2)C
D751-0108	N12[C@H](c3n(c4c(c3CC2)cccc4)CC(=O)NCCCn2cncc2)N(c2c(C1=O)cccc2)C
D751-0109	N12[C@H](c3n(c4c(c3CC2)cccc4)CC(=O)NCCCOC)N(c2c(C1=O)cccc2)C
D751-0110	N12[C@H](c3n(c4c(c3CC2)cccc4)CC(=O)NCCCC)N(c2c(C1=O)cccc2)C
D751-0111	N12[C@H](c3n(c4c(c3CC2)cccc4)CC(=O)Nc2ccc(cc2)OC)N(c2c(C1=O)cccc2)C
D751-0112	N12[C@H](c3n(c4c(c3CC2)cccc4)CC(=O)NCCCCC)N(c2c(C1=O)cccc2)C
D751-0113	N12[C@H](c3n(c4c(c3CC2)cccc4)CC(=O)NCCc2ccc(cc2)O)N(c2c(C1=O)cccc2)C
D751-0114	N12[C@H](c3n(c4c(c3CC2)cccc4)CC(=O)NCCCOCC)N(c2c(C1=O)cccc2)C
D751-0116	N12[C@H](c3n(c4c(c3CC2)cccc4)CC(=O)NCc2c(Cl)cccc2)N(c2c(C1=O)cccc2)C
D751-0118	N12[C@H](c3n(c4c(c3CC2)cccc4)CC(=O)NCc2ccc(S(=O)(=O)N)cc2)N(c2c(C1=O)cccc2)C
D751-0120	N12[C@H](c3n(c4c(c3CC2)cccc4)CC(=O)NC2CC2)N(c2c(C1=O)cccc2)C
D751-0121	N12[C@H](c3n(c4c(c3CC2)cccc4)CC(=O)NCCOc2c(OC)cccc2)N(c2c(C1=O)cccc2)C
D751-0122	N12[C@H](c3n(c4c(c3CC2)cccc4)CC(=O)Nc2ncc(s2)C)N(c2c(C1=O)cccc2)C
D751-0124	N12[C@H](c3n(c4c(c3CC2)cccc4)CC(=O)NCc2c(F)cccc2)N(c2c(C1=O)cccc2)C
D751-0126	N12[C@H](c3n(c4c(c3CC2)cccc4)CC(=O)NCc2cc(F)ccc2)N(c2c(C1=O)cccc2)C
D751-0127	N12[C@H](c3n(c4c(c3CC2)cccc4)CC(=O)Nc2ccc(C(=O)N)cc2)N(c2c(C1=O)cccc2)C
D751-0128	N12[C@H](c3n(c4c(c3CC2)cccc4)CC(=O)Nc2sc(nn2)COC)N(c2c(C1=O)cccc2)C
D751-0136	N12[C@H](c3n(c4c(c3CC2)cccc4)CC(=O)NCCc2cc(F)ccc2)N(c2c(C1=O)cccc2)C
D751-0137	N12[C@H](c3n(c4c(c3CC2)cccc4)CC(=O)NCCc2nc(no2)C)N(c2c(C1=O)cccc2)C
D751-0138	N12[C@H](c3n(c4c(c3CC2)cccc4)CC(=O)NCC2CCOCC2)N(c2c(C1=O)cccc2)C
D751-0140	N12[C@H](c3n(c4c(c3CC2)cccc4)CC(=O)Nc2nn(cc2)C)N(c2c(C1=O)cccc2)C
D751-0141	N12[C@H](c3n(c4c(c3CC2)cccc4)CC(=O)Nc2nn(c(c2)C)C)N(c2c(C1=O)cccc2)C
D751-0143	N12[C@H](c3n(c4c(c3CC2)cccc4)CC(=O)NCCCc2nc(no2)C)N(c2c(C1=O)cccc2)C
D751-0144	N12[C@H](c3n(c4c(c3CC2)cccc4)CC(=O)NCCc2ncccc2)N(c2c(C1=O)cccc2)C
D751-0145	N12[C@H](c3n(c4c(c3CC2)cccc4)CC(=O)NCCc2ccncc2)N(c2c(C1=O)cccc2)C
D751-0146	N12[C@H](c3n(c4c(c3CC2)cccc4)CC(=O)NCc2c(n(nc2C)C)C)N(c2c(C1=O)cccc2)C
D751-0147	N12[C@H](c3n(c4c(c3CC2)cccc4)CC(=O)NC(C)C)N(c2c(C1=O)cccc2)C
D751-0148	N12[C@H](c3n(c4c(c3CC2)cccc4)CC(=O)NCc2cnccc2)N(c2c(C1=O)cccc2)C
D751-0149	N12[C@H](c3n(c4c(c3CC2)cccc4)CC(=O)NC2CCCC2)N(c2c(C1=O)cccc2)C
D751-0150	N12[C@H](c3n(c4c(c3CC2)cccc4)CC(=O)NCCC)N(c2c(C1=O)cccc2)C
D751-0151	N12[C@H](c3n(c4c(c3CC2)cccc4)CC(=O)NCCC(C)C)N(c2c(C1=O)cccc2)C
D751-0152	N12[C@H](c3n(c4c(c3CC2)cccc4)CC(=O)NCc2ccc(F)cc2)N(c2c(C1=O)cccc2)C
D751-0153	N12[C@H](c3n(c4c(c3CC2)cccc4)CC(=O)NCCCOC(C)C)N(c2c(C1=O)cccc2)C
D751-0154	N12[C@H](c3n(c4c(c3CC2)cccc4)CC(=O)NCCOC)N(c2c(C1=O)cccc2)C
D751-0155	N12[C@H](c3n(c4c(c3CC2)cccc4)CC(=O)N2CCCC2)N(c2c(C1=O)cccc2)C
D751-0156	N12[C@H](c3n(c4c(c3CC2)cccc4)CC(=O)Nc2ncccc2C)N(c2c(C1=O)cccc2)C
D751-0157	N12[C@H](c3n(c4c(c3CC2)cccc4)CC(=O)Nc2nc(c(s2)C)C)N(c2c(C1=O)cccc2)C
D751-0159	N12[C@H](c3n(c4c(c3CC2)cccc4)CC(=O)Nc2nc(cs2)C)N(c2c(C1=O)cccc2)C
D751-0160	N12[C@H](c3n(c4c(c3CC2)cccc4)CC(=O)NCCn2cccc2)N(c2c(C1=O)cccc2)C
D751-0161	N12[C@H](c3n(c4c(c3CC2)cccc4)CC(=O)N2CCN(CC2)C)N(c2c(C1=O)cccc2)C
D751-0163	N12[C@H](c3n(c4c(c3CC2)cccc4)CC(=O)NCC2CC2)N(c2c(C1=O)cccc2)C
D751-0165	N12[C@H](c3n(c4c(c3CC2)cccc4)CC(=O)Nc2c(nccc2)OC)N(c2c(C1=O)cccc2)C
D751-0167	N12[C@H](c3n(c4c(c3CC2)cccc4)CC(=O)NCCN2C(=O)CCC2)N(c2c(C1=O)cccc2)C
D751-0168	N12[C@H](c3n(c4c(c3CC2)cccc4)CC(=O)NCCn2nccc2)N(c2c(C1=O)cccc2)C
D751-0169	N12[C@H](c3n(c4c(c3CC2)cccc4)CC(=O)NCCn2c(ncc2)C)N(c2c(C1=O)cccc2)C
D751-0170	N12[C@H](c3n(c4c(c3CC2)cccc4)CC(=O)NCCn2cncc2)N(c2c(C1=O)cccc2)C
D751-0171	N12[C@H](c3n(c4c(c3CC2)cccc4)CC(=O)NCCn2nc(cc2C)C)N(c2c(C1=O)cccc2)C
D751-0172	N12[C@H](c3n(c4c(c3CC2)cccc4)CC(=O)NCCOc2ccc(cc2)OC)N(c2c(C1=O)cccc2)C
D751-0173	N12[C@H](c3n(c4c(c3CC2)cccc4)CC(=O)N2CCCCCC2)N(c2c(C1=O)cccc2)C
D751-0174	N12[C@H](c3n(c4c(c3CC2)cccc4)CC(=O)N2CCC(CC2)C)N(c2c(C1=O)cccc2)C
D751-0177	N12[C@H](c3n(c4c(c3CC2)cccc4)CC(=O)NCCCO)N(c2c(C1=O)cccc2)C
D751-0178	N12[C@H](c3n(c4c(c3CC2)cccc4)CC(=O)NCCCN2C(=O)CCC2)N(c2c(C1=O)cccc2)C
D751-0182	N12[C@H](c3n(c4c(c3CC2)cccc4)CC(=O)NCCN(C)C)N(c2c(C1=O)cccc2)C
D751-0183	N12[C@H](c3n(c4c(c3CC2)cccc4)CC(=O)N(c2ccccc2)C)N(c2c(C1=O)cccc2)C
D751-0184	N12[C@H](c3n(c4c(c3CC2)cccc4)CC(=O)N2CCN(CC2)CC)N(c2c(C1=O)cccc2)C
D751-0185	N12[C@H](c3n(c4c(c3CC2)cccc4)CC(=O)NC(C)(C)C)N(c2c(C1=O)cccc2)C
D751-0186	N12[C@H](c3n(c4c(c3CC2)cccc4)CC(=O)NCCN(CC)CC)N(c2c(C1=O)cccc2)C
D751-0187	N12[C@H](c3n(c4c(c3CC2)cccc4)CC(=O)NCC(CN(C)C)(C)C)N(c2c(C1=O)cccc2)C
D751-0188	N12[C@H](c3n(c4c(c3CC2)cccc4)CC(=O)NCc2ccc(C(=O)O)cc2)N(c2c(C1=O)cccc2)C
D751-0189	N12[C@H](c3n(c4c(c3CC2)cccc4)CC(=O)NC[C@@H]2CC[C@@H](C(=O)O)CC2)N(c2c(C1=O)cccc2)C
D751-0190	N12[C@H](c3n(c4c(c3CC2)cccc4)CC(=O)N[C@H](C(=O)O)C)N(c2c(C1=O)cccc2)C
D751-0191	N12[C@H](c3n(c4c(c3CC2)cccc4)CC(=O)N[C@H](C(=O)O)C(C)C)N(c2c(C1=O)cccc2)C
D751-0192	N12[C@H](c3n(c4c(c3CC2)cccc4)CC(=O)N[C@H](C(=O)O)[C@@H](CC)C)N(c2c(C1=O)cccc2)C
D751-0194	N12[C@H](c3n(c4c(c3CC2)cccc4)CC(=O)NCC(=O)O)N(c2c(C1=O)cccc2)C
D751-0196	N12[C@H](c3n(c4c(c3CC2)cccc4)CC(=O)N[C@@H](C(=O)O)c2ccccc2)N(c2c(C1=O)cccc2)C
D751-0198	N12[C@H](c3n(c4c(c3CC2)cccc4)CCC(=O)NCc2ccc(cc2)OC)N(c2c(C1=O)cccc2)C
D751-0205	N12[C@H](c3n(c4c(c3CC2)cccc4)CCC(=O)NCCCN2CCOCC2)N(c2c(C1=O)cccc2)C
D751-0206	N12[C@H](c3n(c4c(c3CC2)cccc4)CCC(=O)Nc2scnn2)N(c2c(C1=O)cccc2)C
D751-0208	N12[C@H](c3n(c4c(c3CC2)cccc4)CCC(=O)Nc2nccc(c2)C)N(c2c(C1=O)cccc2)C
D751-0209	N12[C@H](c3n(c4c(c3CC2)cccc4)CCC(=O)Nc2nccs2)N(c2c(C1=O)cccc2)C
D751-0210	N12[C@H](c3n(c4c(c3CC2)cccc4)CCC(=O)NC2CCCCC2)N(c2c(C1=O)cccc2)C
D751-0214	N12[C@H](c3n(c4c(c3CC2)cccc4)CCC(=O)NCCN2CCOCC2)N(c2c(C1=O)cccc2)C
D751-0216	N12[C@H](c3n(c4c(c3CC2)cccc4)CCC(=O)Nc2nc(ccc2)C)N(c2c(C1=O)cccc2)C
D751-0218	N12[C@H](c3n(c4c(c3CC2)cccc4)CCC(=O)NCc2cc(c(cc2)OC)OC)N(c2c(C1=O)cccc2)C
D751-0220	N12[C@H](c3n(c4c(c3CC2)cccc4)CCC(=O)N2CCOCC2)N(c2c(C1=O)cccc2)C
D751-0221	N12[C@H](c3n(c4c(c3CC2)cccc4)CCC(=O)Nc2ccccc2)N(c2c(C1=O)cccc2)C
D751-0222	N12[C@H](c3n(c4c(c3CC2)cccc4)CCC(=O)Nc2ncccc2)N(c2c(C1=O)cccc2)C
D751-0223	N12[C@H](c3n(c4c(c3CC2)cccc4)CCC(=O)Nc2sc(nn2)C)N(c2c(C1=O)cccc2)C
D751-0224	N12[C@H](c3n(c4c(c3CC2)cccc4)CCC(=O)NCCCn2cncc2)N(c2c(C1=O)cccc2)C
D751-0229	N12[C@H](c3n(c4c(c3CC2)cccc4)CCC(=O)NCCc2ccc(cc2)O)N(c2c(C1=O)cccc2)C
D751-0230	N12[C@H](c3n(c4c(c3CC2)cccc4)CCC(=O)NCCCOCC)N(c2c(C1=O)cccc2)C
D751-0231	N12[C@H](c3n(c4c(c3CC2)cccc4)CCC(=O)N(Cc2ccccc2)C)N(c2c(C1=O)cccc2)C
D751-0234	N12[C@H](c3n(c4c(c3CC2)cccc4)CCC(=O)NCc2ccc(S(=O)(=O)N)cc2)N(c2c(C1=O)cccc2)C
D751-0235	N12[C@H](c3n(c4c(c3CC2)cccc4)CCC(=O)NCc2ccc(Cl)cc2)N(c2c(C1=O)cccc2)C
D751-0237	N12[C@H](c3n(c4c(c3CC2)cccc4)CCC(=O)NC2CC2)N(c2c(C1=O)cccc2)C
D751-0238	N12[C@H](c3n(c4c(c3CC2)cccc4)CCC(=O)NCCOc2c(OC)cccc2)N(c2c(C1=O)cccc2)C
D751-0239	N12[C@H](c3n(c4c(c3CC2)cccc4)CCC(=O)Nc2ncc(s2)C)N(c2c(C1=O)cccc2)C
D751-0241	N12[C@H](c3n(c4c(c3CC2)cccc4)CCC(=O)NCc2c(F)cccc2)N(c2c(C1=O)cccc2)C
D751-0250	N12[C@H](c3n(c4c(c3CC2)cccc4)CCC(=O)NCc2nc(no2)C)N(c2c(C1=O)cccc2)C
D751-0252	N12[C@H](c3n(c4c(c3CC2)cccc4)CCC(=O)Nc2cnc(cc2)OC)N(c2c(C1=O)cccc2)C
D751-0254	N12[C@H](c3n(c4c(c3CC2)cccc4)CCC(=O)NCCc2nc(no2)C)N(c2c(C1=O)cccc2)C
D751-0255	N12[C@H](c3n(c4c(c3CC2)cccc4)CCC(=O)NCC2CCOCC2)N(c2c(C1=O)cccc2)C
D751-0257	N12[C@H](c3n(c4c(c3CC2)cccc4)CCC(=O)Nc2nn(cc2)C)N(c2c(C1=O)cccc2)C
D751-0258	N12[C@H](c3n(c4c(c3CC2)cccc4)CCC(=O)Nc2nn(c(c2)C)C)N(c2c(C1=O)cccc2)C
D751-0260	N12[C@H](c3n(c4c(c3CC2)cccc4)CCC(=O)NCCCc2nc(no2)C)N(c2c(C1=O)cccc2)C
D751-0264	N12[C@H](c3n(c4c(c3CC2)cccc4)CCC(=O)NC(C)C)N(c2c(C1=O)cccc2)C
D751-0265	N12[C@H](c3n(c4c(c3CC2)cccc4)CCC(=O)Nc2ccc(F)cc2)N(c2c(C1=O)cccc2)C
D751-0266	N12[C@H](c3n(c4c(c3CC2)cccc4)CCC(=O)NCc2cnccc2)N(c2c(C1=O)cccc2)C
D751-0267	N12[C@H](c3n(c4c(c3CC2)cccc4)CCC(=O)NC2CCCC2)N(c2c(C1=O)cccc2)C
D751-0268	N12[C@H](c3n(c4c(c3CC2)cccc4)CCC(=O)NCCC)N(c2c(C1=O)cccc2)C
D751-0275	N12[C@H](c3n(c4c(c3CC2)cccc4)CCC(=O)Nc2nc(c(s2)C)C)N(c2c(C1=O)cccc2)C
D751-0276	N12[C@H](c3n(c4c(c3CC2)cccc4)CCC(=O)Nc2sc(nn2)C(C)C)N(c2c(C1=O)cccc2)C
D751-0277	N12[C@H](c3n(c4c(c3CC2)cccc4)CCC(=O)Nc2sc(nn2)CC)N(c2c(C1=O)cccc2)C
D751-0278	N12[C@H](c3n(c4c(c3CC2)cccc4)CCC(=O)Nc2sc(nn2)CCC)N(c2c(C1=O)cccc2)C
D751-0279	N12[C@H](c3n(c4c(c3CC2)cccc4)CCC(=O)Nc2nc(cs2)C)N(c2c(C1=O)cccc2)C
D751-0280	N12[C@H](c3n(c4c(c3CC2)cccc4)CCC(=O)Nc2nc(c(s2)C)CC)N(c2c(C1=O)cccc2)C
D751-0282	N12[C@H](c3n(c4c(c3CC2)cccc4)CCC(=O)N2CCN(CC2)C)N(c2c(C1=O)cccc2)C
D751-0284	N12[C@H](c3n(c4c(c3CC2)cccc4)CCC(=O)NCC2CC2)N(c2c(C1=O)cccc2)C
D751-0288	N12[C@H](c3n(c4c(c3CC2)cccc4)CCC(=O)NCCN2C(=O)CCC2)N(c2c(C1=O)cccc2)C
D751-0291	N12[C@H](c3n(c4c(c3CC2)cccc4)CCC(=O)NCCn2cncc2)N(c2c(C1=O)cccc2)C
D751-0293	N12[C@H](c3n(c4c(c3CC2)cccc4)CCC(=O)NCCOc2ccc(cc2)OC)N(c2c(C1=O)cccc2)C
D751-0294	N12[C@H](c3n(c4c(c3CC2)cccc4)CCC(=O)N2CCCCCC2)N(c2c(C1=O)cccc2)C
D751-0295	N12[C@H](c3n(c4c(c3CC2)cccc4)CCC(=O)N2CCC(CC2)C)N(c2c(C1=O)cccc2)C
D751-0299	N12[C@H](c3n(c4c(c3CC2)cccc4)CCC(=O)NCCCN2C(=O)CCC2)N(c2c(C1=O)cccc2)C
D751-0300	N12[C@H](c3n(c4c(c3CC2)cccc4)CCC(=O)NCCCc2ccccc2)N(c2c(C1=O)cccc2)C
D751-0302	N12[C@H](c3n(c4c(c3CC2)cccc4)CCC(=O)NCCO)N(c2c(C1=O)cccc2)C
D751-0308	N12[C@H](c3n(c4c(c3CC2)cccc4)CCC(=O)NCC(CN(C)C)(C)C)N(c2c(C1=O)cccc2)C
D751-0309	N12[C@H](c3n(c4c(c3CC2)cccc4)CCC(=O)NCc2ccc(C(=O)O)cc2)N(c2c(C1=O)cccc2)C
D751-0310	N12[C@H](c3n(c4c(c3CC2)cccc4)CCC(=O)NC[C@@H]2CC[C@@H](C(=O)O)CC2)N(c2c(C1=O)cccc2)C
D751-0311	N12[C@H](c3n(c4c(c3CC2)cccc4)CCC(=O)N[C@H](C(=O)O)C)N(c2c(C1=O)cccc2)C
D751-0313	N12[C@H](c3n(c4c(c3CC2)cccc4)CCC(=O)N[C@H](C(=O)O)[C@@H](CC)C)N(c2c(C1=O)cccc2)C
D751-0314	N12[C@H](c3n(c4c(c3CC2)cccc4)CCC(=O)N[C@H](C(=O)O)CC(C)C)N(c2c(C1=O)cccc2)C
D751-0315	N12[C@H](c3n(c4c(c3CC2)cccc4)CCC(=O)NCC(=O)O)N(c2c(C1=O)cccc2)C
D751-0316	N12[C@H](c3n(c4c(c3CC2)cccc4)CCC(=O)N[C@H](C(=O)O)Cc2ccccc2)N(c2c(C1=O)cccc2)C
N106-0190	N1([C@@H]([C@@H]2[C@@H]3[C@H](C1)CCCN3CCC2)CCCC(=O)NCCOC)C(=O)C
N106-0312	N1(C(=O)C2CCCCC2)[C@@H]([C@@H]2[C@@H]3[C@H](C1)CCCN3CCC2)CCCC(=O)N1CCOCC1
N106-0313	S(=O)(=O)(N1[C@@H]([C@@H]2[C@@H]3[C@H](C1)CCCN3CCC2)CCCC(=O)N1CCOCC1)c1ccccc1
N106-0318	N1(C(=O)c2cocc2)[C@@H]([C@@H]2[C@@H]3[C@H](C1)CCCN3CCC2)CCCC(=O)N1CCOCC1
N106-0319	N1([C@@H]([C@@H]2[C@@H]3[C@H](C1)CCCN3CCC2)CCCC(=O)N1CCOCC1)C(=O)COC
N106-0327	S(=O)(=O)(N1[C@@H]([C@@H]2[C@@H]3[C@H](C1)CCCN3CCC2)CCCC(=O)N1CCOCC1)c1ccc(cc1)F
N106-0328	N1(C(=O)c2c(F)cccc2)[C@@H]([C@@H]2[C@@H]3[C@H](C1)CCCN3CCC2)CCCC(=O)N1CCOCC1
N106-0330	N1(C(=O)Cc2ccc(cc2)OC)[C@@H]([C@@H]2[C@@H]3[C@H](C1)CCCN3CCC2)CCCC(=O)N1CCOCC1
N106-0332	N1(C(=O)c2sccc2)[C@@H]([C@@H]2[C@@H]3[C@H](C1)CCCN3CCC2)CCCC(=O)N1CCOCC1
N106-0333	N1(C(=O)c2cc(ccc2)C)[C@@H]([C@@H]2[C@@H]3[C@H](C1)CCCN3CCC2)CCCC(=O)N1CCOCC1
N106-0334	N1(C(=O)C(CC)CC)[C@@H]([C@@H]2[C@@H]3[C@H](C1)CCCN3CCC2)CCCC(=O)N1CCOCC1
N106-0335	N1(C(=O)c2ccc(cc2)OC)[C@@H]([C@@H]2[C@@H]3[C@H](C1)CCCN3CCC2)CCCC(=O)N1CCOCC1
N106-0336	N1(C(=O)c2ccc(cc2)F)[C@@H]([C@@H]2[C@@H]3[C@H](C1)CCCN3CCC2)CCCC(=O)N1CCOCC1
N106-0337	N1(C(=O)CC(C)C)[C@@H]([C@@H]2[C@@H]3[C@H](C1)CCCN3CCC2)CCCC(=O)N1CCOCC1
N106-0339	N1(C(=O)c2c(OC)cccc2)[C@@H]([C@@H]2[C@@H]3[C@H](C1)CCCN3CCC2)CCCC(=O)N1CCOCC1
N106-0340	N1(C(=O)C(C)C)[C@@H]([C@@H]2[C@@H]3[C@H](C1)CCCN3CCC2)CCCC(=O)N1CCOCC1
N106-0342	N1(C(=O)C2CC2)[C@@H]([C@@H]2[C@@H]3[C@H](C1)CCCN3CCC2)CCCC(=O)N1CCOCC1
N106-0343	N1(C(=O)C2CCC2)[C@@H]([C@@H]2[C@@H]3[C@H](C1)CCCN3CCC2)CCCC(=O)N1CCOCC1
N106-0345	N1(C(=O)c2c(ccs2)C)[C@@H]([C@@H]2[C@@H]3[C@H](C1)CCCN3CCC2)CCCC(=O)N1CCOCC1
N106-0346	N1(C(=O)c2cc(F)ccc2)[C@@H]([C@@H]2[C@@H]3[C@H](C1)CCCN3CCC2)CCCC(=O)N1CCOCC1
N106-0349	N1(C(=O)c2ccc(C(F)(F)F)cc2)[C@@H]([C@@H]2[C@@H]3[C@H](C1)CCCN3CCC2)CCCC(=O)N1CCOCC1
N106-0352	N1(C(=O)Cc2sccc2)[C@@H]([C@@H]2[C@@H]3[C@H](C1)CCCN3CCC2)CCCC(=O)N1CCOCC1
N106-0353	N1(C(=O)c2cc(cc(c2)F)F)[C@@H]([C@@H]2[C@@H]3[C@H](C1)CCCN3CCC2)CCCC(=O)N1CCOCC1
N106-0356	N1(C(=O)c2sc(cc2)C)[C@@H]([C@@H]2[C@@H]3[C@H](C1)CCCN3CCC2)CCCC(=O)N1CCOCC1
N106-0360	N1(C(=O)c2c(ccc(c2)F)F)[C@@H]([C@@H]2[C@@H]3[C@H](C1)CCCN3CCC2)CCCC(=O)N1CCOCC1
N106-0368	N1(C(=O)c2cc(OC)ccc2)[C@@H]([C@@H]2[C@@H]3[C@H](C1)CCCN3CCC2)CCCC(=O)N1CCOCC1
N106-0372	N1(C(=O)Cc2cscc2)[C@@H]([C@@H]2[C@@H]3[C@H](C1)CCCN3CCC2)CCCC(=O)N1CCOCC1
N106-0373	N1([C@@H]([C@@H]2[C@@H]3[C@H](C1)CCCN3CCC2)CCCC(=O)N1CCOCC1)C(=O)CCc1ccc(cc1)OC
N106-0378	N1([C@@H]([C@@H]2[C@@H]3[C@H](C1)CCCN3CCC2)CCCC(=O)N1CCOCC1)C(=O)CCC(C)C
N106-0382	N1([C@@H]([C@@H]2[C@@H]3[C@H](C1)CCCN3CCC2)CCCC(=O)N1CCOCC1)C(=O)COc1ccc(F)cc1
N106-0384	N1([C@@H]([C@@H]2[C@@H]3[C@H](C1)CCCN3CCC2)CCCC(=O)N1CCOCC1)C(=O)CCOC
N106-0385	N1([C@@H]([C@@H]2[C@@H]3[C@H](C1)CCCN3CCC2)CCCC(=O)N1CCOCC1)C(=O)COCC
N106-0387	S(=O)(=O)(N1[C@@H]([C@@H]2[C@@H]3[C@H](C1)CCCN3CCC2)CCCC(=O)N1CCOCC1)c1c(cc(cc1)F)F
N106-0388	S(=O)(=O)(N1[C@@H]([C@@H]2[C@@H]3[C@H](C1)CCCN3CCC2)CCCC(=O)N1CCOCC1)c1sccc1
N106-0389	S(=O)(=O)(N1[C@@H]([C@@H]2[C@@H]3[C@H](C1)CCCN3CCC2)CCCC(=O)N1CCOCC1)c1cc(c(cc1)F)C
N106-0390	S(=O)(=O)(N1[C@@H]([C@@H]2[C@@H]3[C@H](C1)CCCN3CCC2)CCCC(=O)N1CCOCC1)c1cc(c(cc1)F)F
N106-0395	S(=O)(=O)(N1[C@@H]([C@@H]2[C@@H]3[C@H](C1)CCCN3CCC2)CCCC(=O)N1CCOCC1)c1cc(F)ccc1
N106-0400	S(=O)(=O)(N1[C@@H]([C@@H]2[C@@H]3[C@H](C1)CCCN3CCC2)CCCC(=O)N1CCOCC1)c1cc(ccc1OC)OC
N106-0404	N1(C(=O)c2cscc2)[C@@H]([C@@H]2[C@@H]3[C@H](C1)CCCN3CCC2)CCCC(=O)N1CCOCC1
N106-0406	S(=O)(=O)(N1[C@@H]([C@@H]2[C@@H]3[C@H](C1)CCCN3CCC2)CCCC(=O)N1CCOCC1)c1cc(ccc1OC)F
N106-0410	S(=O)(=O)(N1[C@@H]([C@@H]2[C@@H]3[C@H](C1)CCCN3CCC2)CCCC(=O)N1CCOCC1)c1c(C)cccc1
N106-0411	S(=O)(=O)(N1[C@@H]([C@@H]2[C@@H]3[C@H](C1)CCCN3CCC2)CCCC(=O)N1CCOCC1)c1cc(ccc1C)F
N106-0420	S(=O)(=O)(N1[C@@H]([C@@H]2[C@@H]3[C@H](C1)CCCN3CCC2)CCCC(=O)N1CCOCC1)c1cc(cc(c1)F)F
N106-0440	N1(C(=O)CC2CCCC2)[C@@H]([C@@H]2[C@@H]3[C@H](C1)CCCN3CCC2)CCCC(=O)N1CCOCC1
N106-0442	N1([C@@H]([C@@H]2[C@@H]3[C@H](C1)CCCN3CCC2)CCCC(=O)N1CCOCC1)C(=O)COc1ccccc1
N106-0445	N1(C(=O)c2occc2)[C@@H]([C@@H]2[C@@H]3[C@H](C1)CCCN3CCC2)CCCC(=O)N1CCOCC1
N106-0448	N1(C(=O)c2ccncc2)[C@@H]([C@@H]2[C@@H]3[C@H](C1)CCCN3CCC2)CCCC(=O)N1CCOCC1
N106-0449	N1(C(=O)Cc2cc(c(cc2)OC)Cl)[C@@H]([C@@H]2[C@@H]3[C@H](C1)CCCN3CCC2)CCCC(=O)N1CCOCC1
N106-0451	N1([C@@H]([C@@H]2[C@@H]3[C@H](C1)CCCN3CCC2)CCCC(=O)N1CCOCC1)C(=O)CCc1ccccc1
N106-0453	N1(C(=O)C2(CC2)c2ccc(cc2)OC)[C@@H]([C@@H]2[C@@H]3[C@H](C1)CCCN3CCC2)CCCC(=O)N1CCOCC1
N106-0456	N1(C(=O)C2(CC2)c2ccccc2)[C@@H]([C@@H]2[C@@H]3[C@H](C1)CCCN3CCC2)CCCC(=O)N1CCOCC1
N106-0457	N1(C(=O)C2CCCC2)[C@@H]([C@@H]2[C@@H]3[C@H](C1)CCCN3CCC2)CCCC(=O)N1CCOCC1
N106-0460	S(=O)(=O)(N1[C@@H]([C@@H]2[C@@H]3[C@H](C1)CCCN3CCC2)CCCC(=O)N1CCOCC1)c1cc2oc(=O)n(c2cc1)C
N106-0469	N1([C@@H]([C@@H]2[C@@H]3[C@H](C1)CCCN3CCC2)CCCC(=O)N1CCOCC1)C(=O)COc1ccc(Cl)cc1
N106-0473	N1([C@@H]([C@@H]2[C@@H]3[C@H](C1)CCCN3CCC2)CCCC(=O)N1CCOCC1)C(=O)CC
N106-0478	N1([C@@H]([C@@H]2[C@@H]3[C@H](C1)CCCN3CCC2)CCCC(=O)N1CCOCC1)C(=O)CCC
N106-0495	N1([C@@H]([C@@H]2[C@@H]3[C@H](C1)CCCN3CCC2)CCCC(=O)N1CCOCC1)C(=O)C
N106-0501	N1(C(=O)c2ccccc2)[C@@H]([C@@H]2[C@@H]3[C@H](C1)CCCN3CCC2)CCCC(=O)N1CCOCC1
N106-0554	N1(C(=O)c2n(ncc2)C)[C@@H]([C@@H]2[C@@H]3[C@H](C1)CCCN3CCC2)CCCC(=O)N1CCOCC1
N106-0558	S(=O)(=O)(N1[C@@H]([C@@H]2[C@@H]3[C@H](C1)CCCN3CCC2)CCCC(=O)N1CCOCC1)c1cc(ccc1)C
N106-0559	N1(C(=O)c2n(ncc2)CC)[C@@H]([C@@H]2[C@@H]3[C@H](C1)CCCN3CCC2)CCCC(=O)N1CCOCC1
N106-0560	N1(C(=O)c2nn(cc2)CC)[C@@H]([C@@H]2[C@@H]3[C@H](C1)CCCN3CCC2)CCCC(=O)N1CCOCC1
N106-0575	S(=O)(=O)(N1[C@@H]([C@@H]2[C@@H]3[C@H](C1)CCCN3CCC2)CCCC(=O)N1CCOCC1)c1cc2c(OCCO2)cc1
N106-0603	S(=O)(=O)(N1[C@@H]([C@@H]2[C@@H]3[C@H](C1)CCCN3CCC2)CCCC(=O)N1CCOCC1)c1ccc(cc1)C
N106-0604	N1(C(=O)c2ccc(cc2)C)[C@@H]([C@@H]2[C@@H]3[C@H](C1)CCCN3CCC2)CCCC(=O)N1CCOCC1
N106-0612	N1([C@@H]([C@@H]2[C@@H]3[C@H](C1)CCCN3CCC2)CCCC(=O)NCC1CC1)C(=O)COC
N106-0619	N1(C(=O)NC2CCCCC2)[C@@H]([C@@H]2[C@@H]3[C@H](C1)CCCN3CCC2)CCCC(=O)NCC1CC1
N106-0621	N1(C(=O)c2c(F)cccc2)[C@@H]([C@@H]2[C@@H]3[C@H](C1)CCCN3CCC2)CCCC(=O)NCC1CC1
N106-0623	N1(C(=O)Cc2ccc(cc2)OC)[C@@H]([C@@H]2[C@@H]3[C@H](C1)CCCN3CCC2)CCCC(=O)NCC1CC1
N106-0625	N1(C(=O)c2sccc2)[C@@H]([C@@H]2[C@@H]3[C@H](C1)CCCN3CCC2)CCCC(=O)NCC1CC1
N106-0626	N1(C(=O)c2cc(ccc2)C)[C@@H]([C@@H]2[C@@H]3[C@H](C1)CCCN3CCC2)CCCC(=O)NCC1CC1
N106-0628	N1(C(=O)c2ccc(cc2)OC)[C@@H]([C@@H]2[C@@H]3[C@H](C1)CCCN3CCC2)CCCC(=O)NCC1CC1
N106-0630	N1(C(=O)CC(C)C)[C@@H]([C@@H]2[C@@H]3[C@H](C1)CCCN3CCC2)CCCC(=O)NCC1CC1
N106-0639	N1(C(=O)c2c(ccs2)C)[C@@H]([C@@H]2[C@@H]3[C@H](C1)CCCN3CCC2)CCCC(=O)NCC1CC1
N106-0640	N1(C(=O)c2cc(F)ccc2)[C@@H]([C@@H]2[C@@H]3[C@H](C1)CCCN3CCC2)CCCC(=O)NCC1CC1
N106-0647	N1(C(=O)c2cc(cc(c2)F)F)[C@@H]([C@@H]2[C@@H]3[C@H](C1)CCCN3CCC2)CCCC(=O)NCC1CC1
N106-0654	N1(C(=O)c2c(ccc(c2)F)F)[C@@H]([C@@H]2[C@@H]3[C@H](C1)CCCN3CCC2)CCCC(=O)NCC1CC1
N106-0663	N1(C(=O)c2cc(OC)ccc2)[C@@H]([C@@H]2[C@@H]3[C@H](C1)CCCN3CCC2)CCCC(=O)NCC1CC1
N106-0677	N1([C@@H]([C@@H]2[C@@H]3[C@H](C1)CCCN3CCC2)CCCC(=O)NCC1CC1)C(=O)COc1ccc(F)cc1
N106-0678	N1(C(=O)c2cc3c(OCO3)cc2)[C@@H]([C@@H]2[C@@H]3[C@H](C1)CCCN3CCC2)CCCC(=O)NCC1CC1
N106-0680	N1([C@@H]([C@@H]2[C@@H]3[C@H](C1)CCCN3CCC2)CCCC(=O)NCC1CC1)C(=O)COCC
N106-0709	N1(C(=O)NCc2ccccc2)[C@@H]([C@@H]2[C@@H]3[C@H](C1)CCCN3CCC2)CCCC(=O)NCC1CC1
N106-0730	N1(C(=O)NC(C)C)[C@@H]([C@@H]2[C@@H]3[C@H](C1)CCCN3CCC2)CCCC(=O)NCC1CC1
N106-0739	N1([C@@H]([C@@H]2[C@@H]3[C@H](C1)CCCN3CCC2)CCCC(=O)NCC1CC1)C(=O)COc1ccccc1
N106-0742	N1(C(=O)c2occc2)[C@@H]([C@@H]2[C@@H]3[C@H](C1)CCCN3CCC2)CCCC(=O)NCC1CC1
N106-0744	[C@H]12[C@H]3[C@H](NC[C@@H]2CCCN1CCC3)CCCC(=O)NCC1CC1
N106-0750	N1(C(=O)C2(CC2)c2ccc(cc2)OC)[C@@H]([C@@H]2[C@@H]3[C@H](C1)CCCN3CCC2)CCCC(=O)NCC1CC1
N106-0755	N1(C(=O)C2CCCC2)[C@@H]([C@@H]2[C@@H]3[C@H](C1)CCCN3CCC2)CCCC(=O)NCC1CC1
N106-0758	S(=O)(=O)(N1[C@@H]([C@@H]2[C@@H]3[C@H](C1)CCCN3CCC2)CCCC(=O)NCC1CC1)c1cc2oc(=O)n(c2cc1)C
N106-0762	N1([C@@H]([C@@H]2[C@@H]3[C@H](C1)CCCN3CCC2)CCCC(=O)NCC1CC1)C(=O)NCCC
N106-0764	S(=O)(=O)(N1[C@@H]([C@@H]2[C@@H]3[C@H](C1)CCCN3CCC2)CCCC(=O)NCC1CC1)c1c2nsnc2ccc1
N106-0777	N1([C@@H]([C@@H]2[C@@H]3[C@H](C1)CCCN3CCC2)CCCC(=O)NCC1CC1)C(=O)CCC
N106-0796	N1(C(=O)c2cnccc2)[C@@H]([C@@H]2[C@@H]3[C@H](C1)CCCN3CCC2)CCCC(=O)NCC1CC1
N106-0797	N1([C@@H]([C@@H]2[C@@H]3[C@H](C1)CCCN3CCC2)CCCC(=O)NCC1CC1)C(=O)C
N106-0813	N1([C@@H]([C@@H]2[C@@H]3[C@H](C1)CCCN3CCC2)CCCC(=O)NCC1CC1)C(=O)NCCCOC
N106-0825	N1(C(=O)NCc2ccc(cc2)C)[C@@H]([C@@H]2[C@@H]3[C@H](C1)CCCN3CCC2)CCCC(=O)NCC1CC1
N106-0829	N1([C@@H]([C@@H]2[C@@H]3[C@H](C1)CCCN3CCC2)CCCC(=O)NCC1CC1)C(=O)NCCc1ccccc1
N106-0832	N1(C(=O)NCc2ccc(F)cc2)[C@@H]([C@@H]2[C@@H]3[C@H](C1)CCCN3CCC2)CCCC(=O)NCC1CC1
N106-0838	N1([C@@H]([C@@H]2[C@@H]3[C@H](C1)CCCN3CCC2)CCCC(=O)NCC1CC1)C(=O)NCCC(C)C
N106-0842	N1(C(=O)NCC(C)C)[C@@H]([C@@H]2[C@@H]3[C@H](C1)CCCN3CCC2)CCCC(=O)NCC1CC1
N106-0869	N1(C(=O)c2nn(cc2)CC)[C@@H]([C@@H]2[C@@H]3[C@H](C1)CCCN3CCC2)CCCC(=O)NCC1CC1
N106-0872	N1(C(=O)NCc2ccc(cc2)OC)[C@@H]([C@@H]2[C@@H]3[C@H](C1)CCCN3CCC2)CCCC(=O)NCC1CC1
N106-0880	c1(nn(c(c1)C)C)C(=O)N1[C@@H]([C@@H]2[C@@H]3[C@H](C1)CCCN3CCC2)CCCC(=O)NCC1CC1
N106-0954	N1(C(=O)c2c(OC)cccc2)[C@@H]([C@@H]2[C@@H]3[C@H](C1)CCCN3CCC2)CCCC(=O)Nc1ccccc1
N106-0960	N1(C(=O)c2c(ccs2)C)[C@@H]([C@@H]2[C@@H]3[C@H](C1)CCCN3CCC2)CCCC(=O)Nc1ccccc1
N106-0961	N1(C(=O)c2cc(F)ccc2)[C@@H]([C@@H]2[C@@H]3[C@H](C1)CCCN3CCC2)CCCC(=O)Nc1ccccc1
N106-0983	N1(C(=O)c2cc(OC)ccc2)[C@@H]([C@@H]2[C@@H]3[C@H](C1)CCCN3CCC2)CCCC(=O)Nc1ccccc1
N106-0999	N1([C@@H]([C@@H]2[C@@H]3[C@H](C1)CCCN3CCC2)CCCC(=O)Nc1ccccc1)C(=O)CCOC
N106-1001	N1([C@@H]([C@@H]2[C@@H]3[C@H](C1)CCCN3CCC2)CCCC(=O)Nc1ccccc1)C(=O)NCC
N106-1013	S(=O)(=O)(N1[C@@H]([C@@H]2[C@@H]3[C@H](C1)CCCN3CCC2)CCCC(=O)Nc1ccccc1)c1cnccc1
N106-1048	N1(C(=O)NC(C)C)[C@@H]([C@@H]2[C@@H]3[C@H](C1)CCCN3CCC2)CCCC(=O)Nc1ccccc1
N106-1076	N1([C@@H]([C@@H]2[C@@H]3[C@H](C1)CCCN3CCC2)CCCC(=O)Nc1ccccc1)C(=O)NCCC
N106-1086	N1([C@@H]([C@@H]2[C@@H]3[C@H](C1)CCCN3CCC2)CCCC(=O)Nc1ccccc1)C(=O)CC
N106-1112	N1(C(=O)c2ccccc2)[C@@H]([C@@H]2[C@@H]3[C@H](C1)CCCN3CCC2)CCCC(=O)Nc1ccccc1
N106-1118	N1(C(=O)Nc2c(OC)cccc2)[C@@H]([C@@H]2[C@@H]3[C@H](C1)CCCN3CCC2)CCCC(=O)Nc1ccccc1
N106-1120	N1([C@@H]([C@@H]2[C@@H]3[C@H](C1)CCCN3CCC2)CCCC(=O)Nc1ccccc1)C(=O)NCCCOC
N106-1121	N1([C@@H]([C@@H]2[C@@H]3[C@H](C1)CCCN3CCC2)CCCC(=O)Nc1ccccc1)C(=O)NCCCOCC
N106-1133	N1(C(=O)Nc2c(ccc(c2)C)OC)[C@@H]([C@@H]2[C@@H]3[C@H](C1)CCCN3CCC2)CCCC(=O)Nc1ccccc1
N106-1138	N1(C(=O)NCc2occc2)[C@@H]([C@@H]2[C@@H]3[C@H](C1)CCCN3CCC2)CCCC(=O)Nc1ccccc1
N106-1159	N1([C@@H]([C@@H]2[C@@H]3[C@H](C1)CCCN3CCC2)CCCC(=O)Nc1ccccc1)C(=O)NC
N106-1160	N1(C(=O)NCC(=O)OC)[C@@H]([C@@H]2[C@@H]3[C@H](C1)CCCN3CCC2)CCCC(=O)Nc1ccccc1
N106-1170	N1(C(=O)c2n(ncc2)CC)[C@@H]([C@@H]2[C@@H]3[C@H](C1)CCCN3CCC2)CCCC(=O)Nc1ccccc1
N106-1213	N1(C(=O)c2ccc(cc2)C)[C@@H]([C@@H]2[C@@H]3[C@H](C1)CCCN3CCC2)CCCC(=O)Nc1ccccc1
N106-1220	N1(C(=O)c2cocc2)[C@@H]([C@@H]2[C@@H]3[C@H](C1)CCCN3CCC2)CCCC(=O)NCc1ccccc1
N106-1221	N1([C@@H]([C@@H]2[C@@H]3[C@H](C1)CCCN3CCC2)CCCC(=O)NCc1ccccc1)C(=O)COC
N106-1229	N1(C(=O)c2c(F)cccc2)[C@@H]([C@@H]2[C@@H]3[C@H](C1)CCCN3CCC2)CCCC(=O)NCc1ccccc1
N106-1233	N1(C(=O)c2sccc2)[C@@H]([C@@H]2[C@@H]3[C@H](C1)CCCN3CCC2)CCCC(=O)NCc1ccccc1
N106-1234	N1(C(=O)c2cc(ccc2)C)[C@@H]([C@@H]2[C@@H]3[C@H](C1)CCCN3CCC2)CCCC(=O)NCc1ccccc1
N106-1236	N1(C(=O)c2ccc(cc2)OC)[C@@H]([C@@H]2[C@@H]3[C@H](C1)CCCN3CCC2)CCCC(=O)NCc1ccccc1
N106-1237	N1(C(=O)c2ccc(cc2)F)[C@@H]([C@@H]2[C@@H]3[C@H](C1)CCCN3CCC2)CCCC(=O)NCc1ccccc1
N106-1243	N1(C(=O)C2CC2)[C@@H]([C@@H]2[C@@H]3[C@H](C1)CCCN3CCC2)CCCC(=O)NCc1ccccc1
N106-1247	N1(C(=O)c2cc(F)ccc2)[C@@H]([C@@H]2[C@@H]3[C@H](C1)CCCN3CCC2)CCCC(=O)NCc1ccccc1
N106-1253	N1(C(=O)c2cc(cc(c2)F)F)[C@@H]([C@@H]2[C@@H]3[C@H](C1)CCCN3CCC2)CCCC(=O)NCc1ccccc1
N106-1260	N1(C(=O)c2c(ccc(c2)F)F)[C@@H]([C@@H]2[C@@H]3[C@H](C1)CCCN3CCC2)CCCC(=O)NCc1ccccc1
N106-1282	N1([C@@H]([C@@H]2[C@@H]3[C@H](C1)CCCN3CCC2)CCCC(=O)NCc1ccccc1)C(=O)CCOC
N106-1283	N1([C@@H]([C@@H]2[C@@H]3[C@H](C1)CCCN3CCC2)CCCC(=O)NCc1ccccc1)C(=O)COCC
N106-1299	N1(C(=O)c2cscc2)[C@@H]([C@@H]2[C@@H]3[C@H](C1)CCCN3CCC2)CCCC(=O)NCc1ccccc1
N106-1312	N1(C(=O)C2CCOCC2)[C@@H]([C@@H]2[C@@H]3[C@H](C1)CCCN3CCC2)CCCC(=O)NCc1ccccc1
N106-1339	N1(C(=O)c2occc2)[C@@H]([C@@H]2[C@@H]3[C@H](C1)CCCN3CCC2)CCCC(=O)NCc1ccccc1
N106-1340	N1(S(=O)(=O)C)[C@@H]([C@@H]2[C@@H]3[C@H](C1)CCCN3CCC2)CCCC(=O)NCc1ccccc1
N106-1363	N1([C@@H]([C@@H]2[C@@H]3[C@H](C1)CCCN3CCC2)CCCC(=O)NCc1ccccc1)C(=O)CC
N106-1377	N1([C@@H]([C@@H]2[C@@H]3[C@H](C1)CCCN3CCC2)CCCC(=O)NCc1ccccc1)C(=O)C
N106-1382	N1(C(=O)c2ccccc2)[C@@H]([C@@H]2[C@@H]3[C@H](C1)CCCN3CCC2)CCCC(=O)NCc1ccccc1
N106-1424	N1(C(=O)c2n(ncc2)C)[C@@H]([C@@H]2[C@@H]3[C@H](C1)CCCN3CCC2)CCCC(=O)NCc1ccccc1
N106-1429	N1(C(=O)c2n(ncc2)CC)[C@@H]([C@@H]2[C@@H]3[C@H](C1)CCCN3CCC2)CCCC(=O)NCc1ccccc1
N106-1430	N1(C(=O)c2nn(cc2)CC)[C@@H]([C@@H]2[C@@H]3[C@H](C1)CCCN3CCC2)CCCC(=O)NCc1ccccc1
N106-1433	c1(nn(c(c1)C)C)C(=O)N1[C@@H]([C@@H]2[C@@H]3[C@H](C1)CCCN3CCC2)CCCC(=O)NCc1ccccc1
N106-1464	N1(C(=O)c2ccc(cc2)C)[C@@H]([C@@H]2[C@@H]3[C@H](C1)CCCN3CCC2)CCCC(=O)NCc1ccccc1
N106-1479	N1([C@@H]([C@@H]2[C@@H]3[C@H](C1)CCCN3CCC2)CCCC(=O)NCCOC)Cc1cnccc1
N106-1538	N1([C@@H]([C@@H]2[C@@H]3[C@H](C1)CCCN3CCC2)CCCC(=O)N1CCOCC1)Cc1cnccc1
N106-1656	N1([C@@H]([C@@H]2[C@@H]3[C@H](C1)CCCN3CCC2)CCCC(=O)Nc1ccccc1)Cc1cnccc1
N106-1726	[C@H]12[C@@H]3[C@H](CN([C@@H]1CCCC(=O)NCc1ccccc1)C)CCCN3CCC2
N106-1893	N1(C(=O)C2CCCCC2)[C@@H]([C@@H]2[C@@H]3[C@H](C1)CCCN3CCC2)CCCC(=O)NC
N106-1897	N1(C(=O)c2c(F)cccc2)[C@@H]([C@@H]2[C@@H]3[C@H](C1)CCCN3CCC2)CCCC(=O)NC
N106-1898	N1(C(=O)Cc2cc(OC)ccc2)[C@@H]([C@@H]2[C@@H]3[C@H](C1)CCCN3CCC2)CCCC(=O)NC
N106-1902	N1(C(=O)CC(C)C)[C@@H]([C@@H]2[C@@H]3[C@H](C1)CCCN3CCC2)CCCC(=O)NC
N106-1903	N1(C(=O)C2CC2)[C@@H]([C@@H]2[C@@H]3[C@H](C1)CCCN3CCC2)CCCC(=O)NC
N106-1916	N1([C@@H]([C@@H]2[C@@H]3[C@H](C1)CCCN3CCC2)CCCC(=O)NC)C(=O)CCc1ccc(cc1)OC
N106-1920	N1([C@@H]([C@@H]2[C@@H]3[C@H](C1)CCCN3CCC2)CCCC(=O)NC)C(=O)COc1ccc(F)cc1
N106-1921	N1([C@@H]([C@@H]2[C@@H]3[C@H](C1)CCCN3CCC2)CCCC(=O)NC)C(=O)CCOC
N106-1922	N1([C@@H]([C@@H]2[C@@H]3[C@H](C1)CCCN3CCC2)CCCC(=O)NC)C(=O)COCC
N106-1929	N1(C(=O)C2CCCC2)[C@@H]([C@@H]2[C@@H]3[C@H](C1)CCCN3CCC2)CCCC(=O)NC
N106-1948	N1(C(=O)c2occc2)[C@@H]([C@@H]2[C@@H]3[C@H](C1)CCCN3CCC2)CCCC(=O)NC
N106-1949	[C@H]12[C@H]3[C@H](NC[C@@H]2CCCN1CCC3)CCCC(=O)NC
N106-1956	N1([C@@H]([C@@H]2[C@@H]3[C@H](C1)CCCN3CCC2)CCCC(=O)NC)C(=O)CC
N106-1962	N1(C(=O)c2cnccc2)[C@@H]([C@@H]2[C@@H]3[C@H](C1)CCCN3CCC2)CCCC(=O)NC
N106-1985	N1([C@@H]([C@@H]2[C@@H]3[C@H](C1)CCCN3CCC2)CCCC(=O)NC)C(=O)NCC
N106-1992	N1(C(=O)NCc2ccc(cc2)C)[C@@H]([C@@H]2[C@@H]3[C@H](C1)CCCN3CCC2)CCCC(=O)NC
N106-2114	N1([C@@H]([C@@H]2[C@@H]3[C@H](C1)CCCN3CCC2)CCCC(=O)NC)Cc1ccccc1
N107-0001	N12[C@@H]([C@H]3CN(C(=O)C4CCCCC4)C[C@H](C2)C3)CCCC1=O
N107-0004	N1(C(=O)c2c(OCC)cccc2)C[C@@H]2[C@@H]3N(C(=O)CCC3)C[C@@H](C1)C2
N107-0005	N12[C@@H]([C@H]3CN(C(=O)CCC4CCCCC4)C[C@H](C2)C3)CCCC1=O
N107-0017	N1(C(=O)c2c(F)cccc2)C[C@@H]2[C@@H]3N(C(=O)CCC3)C[C@@H](C1)C2
N107-0018	N12[C@@H]([C@H]3CN(C(=O)Cc4cc(OC)ccc4)C[C@H](C2)C3)CCCC1=O
N107-0019	N12[C@@H]([C@H]3CN(C(=O)Cc4ccc(cc4)OC)C[C@H](C2)C3)CCCC1=O
N107-0020	N12[C@@H]([C@H]3CN(C(=O)Nc4ccccc4)C[C@H](C2)C3)CCCC1=O
N107-0021	N12[C@@H]([C@H]3CN(C(=O)c4sccc4)C[C@H](C2)C3)CCCC1=O
N107-0022	N12[C@@H]([C@H]3CN(C(=O)c4cc(ccc4)C)C[C@H](C2)C3)CCCC1=O
N107-0024	N12[C@@H]([C@H]3CN(C(=O)c4ccc(cc4)OC)C[C@H](C2)C3)CCCC1=O
N107-0025	N12[C@@H]([C@H]3CN(C(=O)c4ccc(cc4)F)C[C@H](C2)C3)CCCC1=O
N107-0027	N12[C@@H]([C@H]3CN(C(=O)Cc4ccc(Cl)cc4)C[C@H](C2)C3)CCCC1=O
N107-0030	N12[C@@H]([C@H]3CN(C(=O)c4oc(cc4)Br)C[C@H](C2)C3)CCCC1=O
N107-0034	N12[C@@H]([C@H]3CN(C(=O)c4ccc(cc4)C(C)C)C[C@H](C2)C3)CCCC1=O
N107-0035	N1(C(=O)c2c(ccs2)C)C[C@@H]2[C@@H]3N(C(=O)CCC3)C[C@@H](C1)C2
N107-0036	N12[C@@H]([C@H]3CN(C(=O)c4cc(F)ccc4)C[C@H](C2)C3)CCCC1=O
N107-0039	N12[C@@H]([C@H]3CN(C(=O)c4ccc(C(F)(F)F)cc4)C[C@H](C2)C3)CCCC1=O
N107-0040	N12[C@@H]([C@H]3CN(C(=O)Cc4cc(F)ccc4)C[C@H](C2)C3)CCCC1=O
N107-0043	N12[C@@H]([C@H]3CN(C(=O)c4cc(cc(c4)F)F)C[C@H](C2)C3)CCCC1=O
N107-0044	N12[C@@H]([C@H]3CN(C(=O)Nc4c(F)cccc4)C[C@H](C2)C3)CCCC1=O
N107-0046	N12[C@@H]([C@H]3CN(C(=O)c4sc(cc4)C)C[C@H](C2)C3)CCCC1=O
N107-0048	N12[C@@H]([C@H]3CN(C(=O)c4cc(C(F)(F)F)ccc4)C[C@H](C2)C3)CCCC1=O
N107-0049	N12[C@@H]([C@H]3CN(C(=O)c4cc(c(cc4)OC)F)C[C@H](C2)C3)CCCC1=O
N107-0050	N1(C(=O)c2c(ccc(c2)F)F)C[C@@H]2[C@@H]3N(C(=O)CCC3)C[C@@H](C1)C2
N107-0052	N1(C(=O)c2c(cc(cc2)OC)OC)C[C@@H]2[C@@H]3N(C(=O)CCC3)C[C@@H](C1)C2
N107-0054	N12[C@@H]([C@H]3CN(C(=O)CCc4c[nH]c5c4cccc5)C[C@H](C2)C3)CCCC1=O
N107-0058	N1(C(=O)c2c(cc(cc2)Cl)OC)C[C@H]2[C@@H]3N(C(=O)CCC3)C[C@@H](C1)C2
N107-0059	N12[C@@H]([C@H]3CN(C(=O)c4cc(OC)ccc4)C[C@H](C2)C3)CCCC1=O
N107-0061	N12[C@@H]([C@H]3CN(C(=O)Cc4ccc(F)cc4)C[C@H](C2)C3)CCCC1=O
N107-0062	N12[C@@H]([C@H]3CN(C(=O)Cc4c(F)cccc4)C[C@H](C2)C3)CCCC1=O
N107-0063	N12[C@@H]([C@H]3CN(C(=O)Cc4cscc4)C[C@H](C2)C3)CCCC1=O
N107-0064	N12[C@@H]([C@H]3CN(C(=O)CCc4ccc(cc4)OC)C[C@H](C2)C3)CCCC1=O
N107-0065	N12[C@@H]([C@H]3CN(C(=O)c4cc(OC(F)(F)F)ccc4)C[C@H](C2)C3)CCCC1=O
N107-0067	N1(C(=O)c2c(ccc(c2)Cl)OC)C[C@@H]2[C@@H]3N(C(=O)CCC3)C[C@@H](C1)C2
N107-0068	N12[C@@H]([C@H]3CN(C(=O)CCCc4ccccc4)C[C@H](C2)C3)CCCC1=O
N107-0072	N1(C(=O)c2c(cc(cc2)OC)C)C[C@@H]2[C@@H]3N(C(=O)CCC3)C[C@@H](C1)C2
N107-0073	N12[C@@H]([C@H]3CN(C(=O)COc4ccc(F)cc4)C[C@H](C2)C3)CCCC1=O
N107-0074	N12[C@@H]([C@H]3CN(C(=O)c4cc5c(OCO5)cc4)C[C@H](C2)C3)CCCC1=O
N107-0077	N12[C@@H]([C@H]3CN(C(=O)NCC)C[C@H](C2)C3)CCCC1=O
N107-0097	N12[C@@H]([C@H]3CN(C(=O)c4cscc4)C[C@H](C2)C3)CCCC1=O
N107-0109	N12[C@@H]([C@H]3CN(C(=O)c4cnc(cc4)OC)C[C@H](C2)C3)CCCC1=O
N107-0112	N12[C@@H]([C@H]3CN(C(=O)CCC4CCCC4)C[C@H](C2)C3)CCCC1=O
N107-0116	N1(C(=O)c2c(nccc2)C)C[C@@H]2[C@@H]3N(C(=O)CCC3)C[C@@H](C1)C2
N107-0117	c1(C(=O)N2C[C@@H]3[C@@H]4N(C(=O)CCC4)C[C@@H](C2)C3)c(nc(s1)C)C
N107-0121	N12[C@@H]([C@H]3CN(C(=O)Nc4cc(F)ccc4)C[C@H](C2)C3)CCCC1=O
N107-0122	N12[C@@H]([C@H]3CN(C(=O)Nc4cc(c(cc4)OC)OC)C[C@H](C2)C3)CCCC1=O
N107-0123	N12[C@@H]([C@H]3CN(C(=O)Nc4ccc(cc4)OC)C[C@H](C2)C3)CCCC1=O
N107-0124	N12[C@@H]([C@H]3CN(C(=O)Nc4cc(ccc4)C)C[C@H](C2)C3)CCCC1=O
N107-0143	N12[C@@H]([C@H]3CN(C(=O)CCc4c(OC)cccc4)C[C@H](C2)C3)CCCC1=O
N107-0144	N12[C@@H]([C@H]3CN(C(=O)CCc4ccccc4)C[C@H](C2)C3)CCCC1=O
N107-0145	N12[C@@H]([C@H]3CN(C(=O)CCc4cc(OC)ccc4)C[C@H](C2)C3)CCCC1=O
N107-0147	N1(C(=O)C2(c3ccc(cc3)OC)CCCCC2)C[C@@H]2[C@@H]3N(C(=O)CCC3)C[C@@H](C1)C2
N107-0152	N12[C@@H]([C@H]3CN(C(=O)COc4cc(ccc4)C)C[C@H](C2)C3)CCCC1=O
N107-0163	N12[C@@H]([C@H]3CN(C(=O)COc4ccc(cc4)C)C[C@H](C2)C3)CCCC1=O
N107-0164	N12[C@@H]([C@H]3CN(C(=O)COc4ccc(Cl)cc4)C[C@H](C2)C3)CCCC1=O
N107-0165	N12[C@@H]([C@H]3CN(C(=O)c4ccc(n5c(ccc5C)C)cc4)C[C@H](C2)C3)CCCC1=O
N107-0166	n1(c(=O)oc2c1cccc2)CC(=O)N1C[C@@H]2[C@@H]3N(C(=O)CCC3)C[C@@H](C1)C2
N107-0167	N12[C@@H]([C@H]3CN(C(=O)Nc4ccc(cc4)OCC)C[C@H](C2)C3)CCCC1=O
N107-0176	N12[C@@H]([C@H]3CN(C(=O)CCn4nc(cc4C)C)C[C@H](C2)C3)CCCC1=O
N107-0181	c1(C(=O)N2C[C@@H]3[C@@H]4N(C(=O)CCC4)C[C@@H](C2)C3)c(n[nH]c1)c1ccccc1
N107-0186	N12[C@@H]([C@H]3CN(C(=O)CCc4nc5c(s4)cccc5)C[C@H](C2)C3)CCCC1=O
N107-0190	N12[C@@H]([C@H]3CN(C(=O)c4oc(Cn5nc(cc5C)C)cc4)C[C@H](C2)C3)CCCC1=O
N107-0192	c1(C(=O)N2C[C@@H]3[C@@H]4N(C(=O)CCC4)C[C@@H](C2)C3)[nH]c2c(c1)ccc(c2)OC
N107-0199	N12[C@@H]([C@H]3CN(C(=O)Nc4ccc(cc4)CC)C[C@H](C2)C3)CCCC1=O
N107-0205	N12[C@@H]([C@H]3CN(C(=O)Nc4c(OCC)cccc4)C[C@H](C2)C3)CCCC1=O
N107-0206	N12[C@@H]([C@H]3CN(C(=O)Nc4ccc(F)cc4)C[C@H](C2)C3)CCCC1=O
N107-0207	N12[C@@H]([C@H]3CN(C(=O)Nc4c(OC)cccc4)C[C@H](C2)C3)CCCC1=O
N107-0208	N12[C@@H]([C@H]3CN(C(=O)Nc4cc(Br)ccc4)C[C@H](C2)C3)CCCC1=O
N107-0216	N12[C@@H]([C@H]3CN(C(=O)Nc4cc(c(cc4)C)F)C[C@H](C2)C3)CCCC1=O
N107-0217	N12[C@@H]([C@H]3CN(C(=O)NC4CCCC4)C[C@H](C2)C3)CCCC1=O
N107-0221	N12[C@@H]([C@H]3CN(C(=O)Nc4cc(C(F)(F)F)ccc4)C[C@H](C2)C3)CCCC1=O
N107-0223	N12[C@@H]([C@H]3CN(C(=O)Nc4c(ccc(c4)C)OC)C[C@H](C2)C3)CCCC1=O
N107-0227	N12[C@@H]([C@H]3CN(C(=O)NCc4cc(OC)ccc4)C[C@H](C2)C3)CCCC1=O
N107-0228	N12[C@@H]([C@H]3CN(C(=O)NCc4occc4)C[C@H](C2)C3)CCCC1=O
N107-0231	N12[C@@H]([C@H]3CN(C(=O)CCc4c(n(nc4C)C)C)C[C@H](C2)C3)CCCC1=O
N107-0252	N12[C@@H]([C@H]3CN(C(=O)NCC(=O)OC)C[C@H](C2)C3)CCCC1=O
N107-0261	N12[C@@H]([C@H]3CN(C(=O)c4oc(cc4)Cn4cncc4)C[C@H](C2)C3)CCCC1=O
N107-0266	c1(C(=O)N2C[C@@H]3[C@@H]4N(C(=O)CCC4)C[C@@H](C2)C3)n(ncc1)CC
N107-0282	N12[C@@H]([C@H]3CN(C(=O)Nc4c(c(F)ccc4)C)C[C@H](C2)C3)CCCC1=O
N107-0283	N12[C@@H]([C@H]3CN(C(=O)Nc4cc(c(c(c4)F)F)F)C[C@H](C2)C3)CCCC1=O
N107-0294	N12[C@@H]([C@H]3CN(C(=O)Cc4cc(ccc4)C)C[C@H](C2)C3)CCCC1=O
N107-0298	c1(C(=O)N2C[C@@H]3[C@@H]4N(C(=O)CCC4)C[C@@H](C2)C3)cc(n[nH]1)c1ccccc1
N108-0007	N12[C@@H]([C@H]3CN(CC(=O)N4CCN(CC4)C)C[C@H](C2)C3)CCCC1=O
N108-0010	N12[C@@H]([C@H]3CN(C[C@H](C2)C3)CC(=O)NCc2cc(Cl)ccc2)CCCC1=O
N108-0011	N12[C@@H]([C@H]3CN(CC(=O)N4CCN(CC4)CCC)C[C@H](C2)C3)CCCC1=O
N108-0013	N12[C@@H]([C@H]3CN(CC(=O)N4CCN(c5ncccc5)CC4)C[C@H](C2)C3)CCCC1=O
N108-0027	N12[C@@H]([C@H]3CN(CC(=O)N4CCN(c5c(OCC)cccc5)CC4)C[C@H](C2)C3)CCCC1=O
N108-0036	N12[C@@H]([C@H]3CN(C[C@H](C2)C3)CC(=O)NCCN2CCOCC2)CCCC1=O
N108-0037	N12[C@@H]([C@H]3CN(C[C@H](C2)C3)CC(=O)NCc2ncccc2)CCCC1=O
N108-0054	N12[C@@H]([C@H]3CN(CC(=O)N4CCCCCC4)C[C@H](C2)C3)CCCC1=O
N108-0060	N12[C@@H]([C@H]3CN(CC(=O)N4CCN(c5cc(ccc5C)Cl)CC4)C[C@H](C2)C3)CCCC1=O
N108-0061	N12[C@@H]([C@H]3CN(CC(=O)N4Cc5c(CC4)cccc5)C[C@H](C2)C3)CCCC1=O
N108-0065	N12[C@@H]([C@H]3CN(CC(=O)Nc4cc(ccc4OC)OC)C[C@H](C2)C3)CCCC1=O
N108-0070	N12[C@@H]([C@H]3CN(CC(=O)N4CCC(Cc5ccccc5)CC4)C[C@H](C2)C3)CCCC1=O
N108-0078	N12[C@@H]([C@H]3CN(CC(=O)N4CCN(CC4)CC)C[C@H](C2)C3)CCCC1=O
N108-0081	N12[C@@H]([C@H]3CN(CC(=O)N4CCN(c5c(F)cccc5)CC4)C[C@H](C2)C3)CCCC1=O
N108-0082	N12[C@@H]([C@H]3CN(C[C@H](C2)C3)CC(=O)NCc2oc(cc2)C)CCCC1=O
N108-0085	N12[C@@H]([C@H]3CN(CC(=O)N(Cc4ccccc4)C)C[C@H](C2)C3)CCCC1=O
N108-0089	N12[C@@H]([C@H]3CN(C[C@H](C2)C3)CC(=O)NCc2ccc(F)cc2)CCCC1=O
N108-0094	N12[C@@H]([C@H]3CN(C[C@H](C2)C3)CC(=O)NCc2cc(F)ccc2)CCCC1=O
N108-0096	N12[C@@H]([C@H]3CN(C[C@H](C2)C3)CC(=O)NCc2cc(cc(c2)F)F)CCCC1=O
N108-0097	N12[C@@H]([C@H]3CN(C[C@H](C2)C3)CC(=O)NCc2cc(C(F)(F)F)ccc2)CCCC1=O
N108-0100	N12[C@@H]([C@H]3CN(C[C@H](C2)C3)CC(=O)NCCOc2c(OC)cccc2)CCCC1=O
N108-0102	N12[C@@H]([C@H]3CN(C[C@H](C2)C3)CC(=O)NCc2ccc(cc2)C)CCCC1=O
N108-0106	N12[C@@H]([C@H]3CN(C[C@H](C2)C3)CC(=O)NCc2c(F)cccc2)CCCC1=O
N108-0121	N12[C@@H]([C@H]3CN(CC(=O)N4CCN(CCC4)C)C[C@H](C2)C3)CCCC1=O
N108-0122	N12[C@@H]([C@H]3CN(C[C@H](C2)C3)CC(=O)NCc2c(OCC)cccc2)CCCC1=O
N108-0128	N12[C@@H]([C@H]3CN(CC(=O)N4CCSCC4)C[C@H](C2)C3)CCCC1=O
N108-0132	N12[C@@H]([C@H]3CN(CC(=O)N(CCc4ncccc4)C)C[C@H](C2)C3)CCCC1=O
N108-0133	N12[C@@H]([C@H]3CN(C[C@H](C2)C3)CC(=O)NC2CCCC2)CCCC1=O
N108-0170	N12[C@@H]([C@H]3CN(CC(=O)N4CCN(CC4)CC=C)C[C@H](C2)C3)CCCC1=O
N108-0183	N12[C@@H]([C@H]3CN(CC(=O)N4CCCCC4)C[C@H](C2)C3)CCCC1=O
N108-0184	N12[C@@H]([C@H]3CN(CC(=O)N4CCOCC4)C[C@H](C2)C3)CCCC1=O
N108-0197	N12[C@@H]([C@H]3CN(C[C@H](C2)C3)CC(=O)NCCc2nc3c(n2C)cccc3)CCCC1=O
N108-0203	N12[C@@H]([C@H]3CN(C[C@H](C2)C3)CC(=O)NCCc2c(n(nc2C)C)C)CCCC1=O
N108-0212	N12[C@@H]([C@H]3CN(CC(=O)N(Cc4cn(nc4)CC)CC)C[C@H](C2)C3)CCCC1=O
N108-0222	N12[C@@H]([C@H]3CN(C[C@H](C2)C3)CC(=O)NCCCOC2CCN(CC2)C(C)C)CCCC1=O
N108-0238	N12[C@@H]([C@H]3CN(C[C@H](C2)C3)CC(=O)NCCCN2CCCCC2)CCCC1=O
N108-0253	N12[C@@H]([C@H]3CN(C[C@H](C2)C3)CC(=O)NCCCN2Cc3c(CC2)cccc3)CCCC1=O
N108-0257	N12[C@@H]([C@H]3CN(C[C@H](C2)C3)CC(=O)NCCCN2CCN(CC2)c2ccccc2)CCCC1=O
N108-0264	N12[C@@H]([C@H]3CN(C[C@H](C2)C3)CC(=O)NCc2ccc(cc2)CC)CCCC1=O
N108-0285	N12[C@@H]([C@H]3CN(CC(=O)N(Cc4sccc4)CCOC)C[C@H](C2)C3)CCCC1=O
N108-0287	N12[C@@H]([C@H]3CN(C[C@H](C2)C3)CC(=O)NCc2ccc(cc2)C(C)C)CCCC1=O
N109-0001	N12[C@@H]([C@H]3CN(C[C@H](C2)C3)C2CCN(C(=O)C3CCCCC3)CC2)CCCC1=O
N109-0004	N12[C@@H]([C@H]3CN(C[C@H](C2)C3)C2CCN(C(=O)c3c(OCC)cccc3)CC2)CCCC1=O
N109-0012	N12[C@@H]([C@H]3CN(C[C@H](C2)C3)C2CCN(C(=O)c3c(nc(cc3)OC)OC)CC2)CCCC1=O
N109-0017	N12[C@@H]([C@H]3CN(C[C@H](C2)C3)C2CCN(C(=O)c3c(F)cccc3)CC2)CCCC1=O
N109-0019	N12[C@@H]([C@H]3CN(C[C@H](C2)C3)C2CCN(C(=O)Cc3ccc(cc3)OC)CC2)CCCC1=O
N109-0020	N12[C@@H]([C@H]3CN(C[C@H](C2)C3)C2CCN(C(=O)Nc3ccccc3)CC2)CCCC1=O
N109-0021	N12[C@@H]([C@H]3CN(C[C@H](C2)C3)C2CCN(C(=O)c3sccc3)CC2)CCCC1=O
N109-0024	N12[C@@H]([C@H]3CN(C[C@H](C2)C3)C2CCN(C(=O)c3ccc(cc3)OC)CC2)CCCC1=O
N109-0029	N12[C@@H]([C@H]3CN(C[C@H](C2)C3)C2CCN(C(=O)C(C)C)CC2)CCCC1=O
N109-0046	N12[C@@H]([C@H]3CN(C[C@H](C2)C3)C2CCN(C(=O)c3sc(cc3)C)CC2)CCCC1=O
N109-0052	N12[C@@H]([C@H]3CN(C[C@H](C2)C3)C2CCN(C(=O)c3c(cc(cc3)OC)OC)CC2)CCCC1=O
N109-0056	N12[C@@H]([C@H]3CN(C[C@H](C2)C3)C2CCN(C(=O)c3nccnc3)CC2)CCCC1=O
N109-0059	N12[C@@H]([C@H]3CN(C[C@H](C2)C3)C2CCN(C(=O)c3cc(OC)ccc3)CC2)CCCC1=O
N109-0062	N12[C@@H]([C@H]3CN(C[C@H](C2)C3)C2CCN(C(=O)Cc3c(F)cccc3)CC2)CCCC1=O
N109-0063	N12[C@@H]([C@H]3CN(C[C@H](C2)C3)C2CCN(C(=O)Cc3cscc3)CC2)CCCC1=O
N109-0064	N12[C@@H]([C@H]3CN(C[C@H](C2)C3)C2CCN(C(=O)CCc3ccc(cc3)OC)CC2)CCCC1=O
N109-0065	N12[C@@H]([C@H]3CN(C[C@H](C2)C3)C2CCN(C(=O)c3cc(OC(F)(F)F)ccc3)CC2)CCCC1=O
N109-0067	N12[C@@H]([C@H]3CN(C[C@H](C2)C3)C2CCN(C(=O)c3c(ccc(c3)Cl)OC)CC2)CCCC1=O
N109-0070	N12[C@@H]([C@H]3CN(C[C@H](C2)C3)C2CCN(C(=O)c3nc4c(cc3)cccc4)CC2)CCCC1=O
N109-0072	N12[C@@H]([C@H]3CN(C[C@H](C2)C3)C2CCN(C(=O)c3c(cc(cc3)OC)C)CC2)CCCC1=O
N109-0073	N12[C@@H]([C@H]3CN(C[C@H](C2)C3)C2CCN(C(=O)COc3ccc(F)cc3)CC2)CCCC1=O
N109-0117	c1(C(=O)N2CCC(N3C[C@@H]4[C@@H]5N(C(=O)CCC5)C[C@@H](C3)C4)CC2)c(nc(s1)C)C
N109-0121	N12[C@@H]([C@H]3CN(C[C@H](C2)C3)C2CCN(C(=O)Nc3cc(F)ccc3)CC2)CCCC1=O
N109-0122	N12[C@@H]([C@H]3CN(C[C@H](C2)C3)C2CCN(C(=O)Nc3cc(c(cc3)OC)OC)CC2)CCCC1=O
N109-0124	N12[C@@H]([C@H]3CN(C[C@H](C2)C3)C2CCN(C(=O)Nc3cc(ccc3)C)CC2)CCCC1=O
N109-0126	N12[C@@H]([C@H]3CN(C[C@H](C2)C3)C2CCN(C(=O)NC(C)C)CC2)CCCC1=O
N109-0133	N12[C@@H]([C@H]3CN(C[C@H](C2)C3)C2CCN(C(=O)CC3CCCC3)CC2)CCCC1=O
N109-0141	N12[C@@H]([C@H]3CN(C[C@H](C2)C3)C2CCN(C(=O)c3ccncc3)CC2)CCCC1=O
N109-0144	N12[C@@H]([C@H]3CN(C[C@H](C2)C3)C2CCN(C(=O)CCc3ccccc3)CC2)CCCC1=O
N109-0145	N12[C@@H]([C@H]3CN(C[C@H](C2)C3)C2CCN(C(=O)CCc3cc(OC)ccc3)CC2)CCCC1=O
N109-0150	C1(C(=O)N2CCC(N3C[C@@H]4[C@@H]5N(C(=O)CCC5)C[C@@H](C3)C4)CC2)(CC1)c1ccccc1
N109-0152	N12[C@@H]([C@H]3CN(C[C@H](C2)C3)C2CCN(C(=O)COc3cc(ccc3)C)CC2)CCCC1=O
N109-0173	N12[C@@H]([C@H]3CN(C[C@H](C2)C3)C2CCN(C(=O)CCC)CC2)CCCC1=O
N109-0186	N12[C@@H]([C@H]3CN(C[C@H](C2)C3)C2CCN(C(=O)CCc3nc4c(s3)cccc4)CC2)CCCC1=O
N109-0194	N12[C@@H]([C@H]3CN(C[C@H](C2)C3)C2CCN(C(=O)C)CC2)CCCC1=O
N109-0200	N12[C@@H]([C@H]3CN(C[C@H](C2)C3)C2CCN(C(=O)c3ccccc3)CC2)CCCC1=O
N109-0202	N12[C@@H]([C@H]3CN(C[C@H](C2)C3)C2CCN(C(=O)Nc3ccc(cc3)C)CC2)CCCC1=O
N109-0205	N12[C@@H]([C@H]3CN(C[C@H](C2)C3)C2CCN(C(=O)Nc3c(OCC)cccc3)CC2)CCCC1=O
N109-0207	N12[C@@H]([C@H]3CN(C[C@H](C2)C3)C2CCN(C(=O)Nc3c(OC)cccc3)CC2)CCCC1=O
N109-0215	N12[C@@H]([C@H]3CN(C[C@H](C2)C3)C2CCN(C(=O)Cc3ccccc3)CC2)CCCC1=O
N109-0222	N12[C@@H]([C@H]3CN(C[C@H](C2)C3)C2CCN(C(=O)NCc3ccc(cc3)C)CC2)CCCC1=O
N109-0235	N12[C@@H]([C@H]3CN(C[C@H](C2)C3)C2CCN(C(=O)NCCC(C)C)CC2)CCCC1=O
N109-0258	c1(C(=O)N2CCC(N3C[C@@H]4[C@@H]5N(C(=O)CCC5)C[C@@H](C3)C4)CC2)n(ncc1)C
N109-0266	c1(C(=O)N2CCC(N3C[C@@H]4[C@@H]5N(C(=O)CCC5)C[C@@H](C3)C4)CC2)n(ncc1)CC
N109-0270	N12[C@@H]([C@H]3CN(C[C@H](C2)C3)C2CCN(C(=O)NCc3ccc(cc3)OC)CC2)CCCC1=O
N109-0294	N12[C@@H]([C@H]3CN(C[C@H](C2)C3)C2CCN(C(=O)Cc3cc(ccc3)C)CC2)CCCC1=O
N113-0003	N1(C[C@H]2[C@H](NC[C@H](C2)C1)CCCC(=O)NCCCN1CCOCC1)Cc1ccccc1
N113-0011	N1(C[C@H]2[C@H](NC[C@H](C2)C1)CCCC(=O)NC1CCN(Cc2ccccc2)CC1)Cc1ccccc1
N113-0032	N1(C[C@H]2[C@H](NC[C@H](C2)C1)CCCC(=O)N1CCN(c2cc(OC)ccc2)CC1)Cc1ccccc1
N113-0034	N1(C[C@H]2[C@H](NC[C@H](C2)C1)CCCC(=O)N1CCN(CC1)C1CCCCC1)Cc1ccccc1
N113-0058	N1(C[C@H]2[C@H](NC[C@H](C2)C1)CCCC(=O)NCCOc1c(OC)cccc1)Cc1ccccc1
N113-0060	N1(C[C@H]2[C@H](NC[C@H](C2)C1)CCCC(=O)NCCc1cnccc1)Cc1ccccc1
N113-0061	N1(C[C@H]2[C@H](NC[C@H](C2)C1)CCCC(=O)NCCc1ccncc1)Cc1ccccc1
N113-0070	N1(C[C@H]2[C@H](NC[C@H](C2)C1)CCCC(=O)NCCN1CCCCC1)Cc1ccccc1
N113-0074	N1(C[C@H]2[C@H](NC[C@H](C2)C1)CCCC(=O)N(Cc1cnccc1)C)Cc1ccccc1
N113-0075	N1(C[C@H]2[C@H](NC[C@H](C2)C1)CCCC(=O)N(CCc1ncccc1)C)Cc1ccccc1
N113-0104	N1(C[C@H]2[C@H](NC[C@H](C2)C1)CCCC(=O)N1CCN(CC1)CC(C)C)Cc1ccccc1
N113-0119	N1(C[C@H]2[C@H](NC[C@H](C2)C1)CCCC(=O)N1CCN(CC1)C1CCCC1)Cc1ccccc1
N113-0144	N1(C[C@H]2[C@H](NC[C@H](C2)C1)CCCC(=O)N1CCN(Cc2ccc(cc2)C)CC1)Cc1ccccc1
N113-0147	N1(C[C@H]2[C@H](NC[C@H](C2)C1)CCCC(=O)N1CCN(Cc2c(OC)cccc2)CC1)Cc1ccccc1
N113-0161	N1(C[C@H]2[C@H](NC[C@H](C2)C1)CCCC(=O)NCCCN1CCN(CC1)CC)Cc1ccccc1
N113-0162	N1(C[C@H]2[C@H](NC[C@H](C2)C1)CCCC(=O)NCCN1CCN(CC1)CC)Cc1ccccc1
N114-0125	N1(c2c(C(=O)NCCN3CCCCC3)cccn2)C[C@@H]2[C@@H]3N(C(=O)CCC3)C[C@@H](C1)C2
N114-0134	N1(c2c(C(=O)N3CC=C(CC3)c3ccccc3)cccn2)C[C@@H]2[C@@H]3N(C(=O)CCC3)C[C@@H](C1)C2
N115-0003	N12[C@@H]([C@H]3CN(c4ncc(C(=O)NCCCN5CCOCC5)cc4)C[C@H](C2)C3)CCCC1=O
N115-0020	N12[C@@H]([C@H]3CN(c4ncc(C(=O)N5CCC6(CC5)OCCO6)cc4)C[C@H](C2)C3)CCCC1=O
N115-0026	N12[C@@H]([C@H]3CN(c4ncc(C(=O)NCC)cc4)C[C@H](C2)C3)CCCC1=O
N115-0032	N12[C@@H]([C@H]3CN(c4ncc(C(=O)Nc5ccc(cc5)C)cc4)C[C@H](C2)C3)CCCC1=O
N115-0034	N12[C@@H]([C@H]3CN(c4ncc(C(=O)NCCCOC(C)C)cc4)C[C@H](C2)C3)CCCC1=O
N115-0042	N12[C@@H]([C@H]3CN(c4ncc(C(=O)Nc5cc(OC)ccc5)cc4)C[C@H](C2)C3)CCCC1=O
N115-0050	N12[C@@H]([C@H]3CN(c4ncc(C(=O)Nc5cc(cc(c5)OC)OC)cc4)C[C@H](C2)C3)CCCC1=O
N115-0055	N1(C(=O)c2cnc(N3C[C@@H]4[C@@H]5N(C(=O)CCC5)C[C@@H](C3)C4)cc2)c2c(CC1)cccc2
N115-0061	N12[C@@H]([C@H]3CN(c4ncc(C(=O)N5Cc6c(CC5)cccc6)cc4)C[C@H](C2)C3)CCCC1=O
N115-0070	N12[C@@H]([C@H]3CN(c4ncc(C(=O)N5CCC(Cc6ccccc6)CC5)cc4)C[C@H](C2)C3)CCCC1=O
N115-0087	N12[C@@H]([C@H]3CN(c4ncc(C(=O)NCc5ccc(Cl)cc5)cc4)C[C@H](C2)C3)CCCC1=O
N115-0097	N12[C@@H]([C@H]3CN(c4ncc(C(=O)NCc5cc(C(F)(F)F)ccc5)cc4)C[C@H](C2)C3)CCCC1=O
N115-0103	N12[C@@H]([C@H]3CN(c4ncc(C(=O)NCc5c(ccc(c5)OC)OC)cc4)C[C@H](C2)C3)CCCC1=O
N115-0132	N12[C@@H]([C@H]3CN(c4ncc(C(=O)N(CCc5ncccc5)C)cc4)C[C@H](C2)C3)CCCC1=O
N115-0138	N12[C@@H]([C@H]3CN(c4ncc(C(=O)NCc5ccccc5)cc4)C[C@H](C2)C3)CCCC1=O
N115-0166	N12[C@@H]([C@H]3CN(c4ncc(C(=O)N5CCN(CC5)c5ccccc5)cc4)C[C@H](C2)C3)CCCC1=O
N115-0182	N12[C@@H]([C@H]3CN(c4ncc(C(=O)N5CCCCC5)cc4)C[C@H](C2)C3)CCCC1=O
N115-0183	N12[C@@H]([C@H]3CN(c4ncc(C(=O)N5CCOCC5)cc4)C[C@H](C2)C3)CCCC1=O
N117-0001	N1(C(=O)N2CCC(C(=O)O)CC2)C[C@@H]2[C@@H]3N(C(=O)CCC3)C[C@@H](C1)C2
N117-0004	N1(C(=O)N2CCC(C(=O)NCCc3ccccc3)CC2)C[C@@H]2[C@@H]3N(C(=O)CCC3)C[C@@H](C1)C2
N117-0005	N1(C(=O)N2CCC(C(=O)NCCCN3C(=O)CCC3)CC2)C[C@@H]2[C@@H]3N(C(=O)CCC3)C[C@@H](C1)C2
N117-0008	N1(C(=O)N2CCC(C(=O)NCc3c(OC)cccc3)CC2)C[C@@H]2[C@@H]3N(C(=O)CCC3)C[C@@H](C1)C2
N117-0009	N1(C(=O)N2CCC(C(=O)Nc3cc4c(OCCO4)cc3)CC2)C[C@@H]2[C@@H]3N(C(=O)CCC3)C[C@@H](C1)C2
N117-0018	N1(C(=O)N2CCC(C(=O)Nc3ccc(cc3)C)CC2)C[C@@H]2[C@@H]3N(C(=O)CCC3)C[C@@H](C1)C2
N117-0019	N1(C(=O)N2CCC(C(=O)NCc3ncccc3)CC2)C[C@@H]2[C@@H]3N(C(=O)CCC3)C[C@@H](C1)C2
N117-0020	N1(C(=O)N2CCC(C(=O)NCc3cnccc3)CC2)C[C@@H]2[C@@H]3N(C(=O)CCC3)C[C@@H](C1)C2
N117-0023	N1(C(=O)N2CCC(C(=O)Nc3cc(OC)ccc3)CC2)C[C@@H]2[C@@H]3N(C(=O)CCC3)C[C@@H](C1)C2
N117-0024	N1(C(=O)N2CCC(C(=O)NC3CCCCC3)CC2)C[C@@H]2[C@@H]3N(C(=O)CCC3)C[C@@H](C1)C2
N117-0026	N1(C(=O)N2CCC(C(=O)N3CCCCCC3)CC2)C[C@@H]2[C@@H]3N(C(=O)CCC3)C[C@@H](C1)C2
N117-0028	N1(C(=O)N2CCC(C(=O)NCCCc3ccccc3)CC2)C[C@@H]2[C@@H]3N(C(=O)CCC3)C[C@@H](C1)C2
N117-0029	N1(C(=O)N2CCC(C(=O)N3CCN(CC3)C3CCCCC3)CC2)C[C@@H]2[C@@H]3N(C(=O)CCC3)C[C@@H](C1)C2
N117-0032	N1(C(=O)N2CCC(C(=O)Nc3cc(ccc3OC)OC)CC2)C[C@@H]2[C@@H]3N(C(=O)CCC3)C[C@@H](C1)C2
N117-0037	N1(C(=O)N2CCC(C(=O)NCCC3=CCCCC3)CC2)C[C@@H]2[C@@H]3N(C(=O)CCC3)C[C@@H](C1)C2
N117-0038	N1(C(=O)N2CCC(C(=O)N3CCN(CC3)CC)CC2)C[C@@H]2[C@@H]3N(C(=O)CCC3)C[C@@H](C1)C2
N117-0040	N1(C(=O)N2CCC(C(=O)N3CCN(c4c(F)cccc4)CC3)CC2)C[C@@H]2[C@@H]3N(C(=O)CCC3)C[C@@H](C1)C2
N117-0041	N1(C(=O)N2CCC(C(=O)NCc3oc(cc3)C)CC2)C[C@@H]2[C@@H]3N(C(=O)CCC3)C[C@@H](C1)C2
N117-0042	N1(C(=O)N2CCC(C(=O)Nc3c(ccc(c3)C)OC)CC2)C[C@@H]2[C@@H]3N(C(=O)CCC3)C[C@@H](C1)C2
N117-0044	N1(C(=O)N2CCC(C(=O)Nc3cc(F)ccc3)CC2)C[C@@H]2[C@@H]3N(C(=O)CCC3)C[C@@H](C1)C2
N117-0049	N1(C(=O)N2CCC(C(=O)NCc3c(C)cccc3)CC2)C[C@@H]2[C@@H]3N(C(=O)CCC3)C[C@@H](C1)C2
N117-0050	N1(C(=O)N2CCC(C(=O)NCCOc3c(OC)cccc3)CC2)C[C@@H]2[C@@H]3N(C(=O)CCC3)C[C@@H](C1)C2
N117-0051	N1(C(=O)N2CCC(C(=O)NCc3c(ccc(c3)OC)OC)CC2)C[C@@H]2[C@@H]3N(C(=O)CCC3)C[C@@H](C1)C2
N117-0060	N1(C(=O)N2CCC(C(=O)NCCN3CCCC3)CC2)C[C@@H]2[C@@H]3N(C(=O)CCC3)C[C@@H](C1)C2
N117-0061	N1(C(=O)N2CCC(C(=O)NCCN3CCCCC3)CC2)C[C@@H]2[C@@H]3N(C(=O)CCC3)C[C@@H](C1)C2
N117-0065	N1(C(=O)N2CCC(C(=O)N(Cc3cnccc3)C)CC2)C[C@@H]2[C@@H]3N(C(=O)CCC3)C[C@@H](C1)C2
N117-0067	N1(C(=O)N2CCC(C(=O)NC3CCCC3)CC2)C[C@@H]2[C@@H]3N(C(=O)CCC3)C[C@@H](C1)C2
N117-0076	N1(C(=O)N2CCC(C(=O)NCc3ccncc3)CC2)C[C@@H]2[C@@H]3N(C(=O)CCC3)C[C@@H](C1)C2
N117-0082	N1(C(=O)N2CCC(C(=O)NCCC(C)C)CC2)C[C@@H]2[C@@H]3N(C(=O)CCC3)C[C@@H](C1)C2
N117-0083	N1(C(=O)N2CCC(C(=O)NCC(C)C)CC2)C[C@@H]2[C@@H]3N(C(=O)CCC3)C[C@@H](C1)C2
N117-0085	N1(C(=O)N2CCC(C(=O)NCC3CCCCC3)CC2)C[C@@H]2[C@@H]3N(C(=O)CCC3)C[C@@H](C1)C2
N117-0086	N1(C(=O)N2CCC(C(=O)NCCOC)CC2)C[C@@H]2[C@@H]3N(C(=O)CCC3)C[C@@H](C1)C2
N117-0087	N1(C(=O)N2CCC(C(=O)N3CCN(c4ccc(cc4)F)CC3)CC2)C[C@@H]2[C@@H]3N(C(=O)CCC3)C[C@@H](C1)C2
N117-0088	N1(C(=O)N2CCC(C(=O)N3CCN(CC3)C(C)C)CC2)C[C@@H]2[C@@H]3N(C(=O)CCC3)C[C@@H](C1)C2
N117-0092	N1(C(=O)N2CCC(C(=O)N3CCN(CC3)CC=C)CC2)C[C@@H]2[C@@H]3N(C(=O)CCC3)C[C@@H](C1)C2
N117-0093	N1(C(=O)N2CCC(C(=O)N3CCN(CC3)CC(C)C)CC2)C[C@@H]2[C@@H]3N(C(=O)CCC3)C[C@@H](C1)C2
N117-0096	N1(C(=O)N2CCC(C(=O)N3CCC(N4CCCCC4)CC3)CC2)C[C@@H]2[C@@H]3N(C(=O)CCC3)C[C@@H](C1)C2
N117-0098	N1(C(=O)N2CCC(C(=O)N3CCC(CC3)C)CC2)C[C@@H]2[C@@H]3N(C(=O)CCC3)C[C@@H](C1)C2
N117-0101	N1(C(=O)N2CCC(C(=O)N(CC)CC)CC2)C[C@@H]2[C@@H]3N(C(=O)CCC3)C[C@@H](C1)C2
N117-0102	N1(C(=O)N2CCC(C(=O)NC)CC2)C[C@@H]2[C@@H]3N(C(=O)CCC3)C[C@@H](C1)C2
N117-0103	N1(C(=O)N2CCC(C(=O)N3CCCCC3)CC2)C[C@@H]2[C@@H]3N(C(=O)CCC3)C[C@@H](C1)C2
N117-0104	N1(C(=O)N2CCC(C(=O)N3CCOCC3)CC2)C[C@@H]2[C@@H]3N(C(=O)CCC3)C[C@@H](C1)C2
N117-0106	N1(C(=O)N2CCC(C(=O)N3CCN(c4ncccn4)CC3)CC2)C[C@@H]2[C@@H]3N(C(=O)CCC3)C[C@@H](C1)C2
N117-0110	N1(C(=O)N2CCC(C(=O)NCCc3nc4c([nH]3)cccc4)CC2)C[C@@H]2[C@@H]3N(C(=O)CCC3)C[C@@H](C1)C2
N117-0114	N1(C(=O)N2CCC(C(=O)NCc3nc4c(n3C)cccc4)CC2)C[C@@H]2[C@@H]3N(C(=O)CCC3)C[C@@H](C1)C2
N117-0115	N1(C(=O)N2CCC(C(=O)NCCc3nc4c(n3C)cccc4)CC2)C[C@@H]2[C@@H]3N(C(=O)CCC3)C[C@@H](C1)C2
N117-0119	c1(c(n(nc1C)CC)C)CNC(=O)C1CCN(C(=O)N2C[C@@H]3[C@@H]4N(C(=O)CCC4)C[C@@H](C2)C3)CC1
N117-0121	N1(C(=O)N2CCC(C(=O)NCCc3c(n(nc3C)C)C)CC2)C[C@@H]2[C@@H]3N(C(=O)CCC3)C[C@@H](C1)C2
N117-0122	N1(C(=O)N2CCC(C(=O)NCCC3CCN(CC3)CC)CC2)C[C@@H]2[C@@H]3N(C(=O)CCC3)C[C@@H](C1)C2
N117-0130	N1(C(=O)N2CCC(C(=O)NCCC3CCN(CC3)C(C)C)CC2)C[C@@H]2[C@@H]3N(C(=O)CCC3)C[C@@H](C1)C2
N117-0133	N1(C(=O)N2CCC(C(=O)N(CCc3c(n(nc3C)C)C)C)CC2)C[C@@H]2[C@@H]3N(C(=O)CCC3)C[C@@H](C1)C2
N117-0136	N1(C(=O)N2CCC(C(=O)NCCCN3CCCCCC3)CC2)C[C@@H]2[C@@H]3N(C(=O)CCC3)C[C@@H](C1)C2
N117-0137	N1(C(=O)N2CCC(C(=O)NCCCN3CCN(CC3)CC)CC2)C[C@@H]2[C@@H]3N(C(=O)CCC3)C[C@@H](C1)C2
N117-0140	N1(C(=O)N2CCC(C(=O)NCCCN(C3CCCCC3)C)CC2)C[C@@H]2[C@@H]3N(C(=O)CCC3)C[C@@H](C1)C2
N117-0141	N1(C(=O)N2CCC(C(=O)NCCN(C3CCCCC3)C)CC2)C[C@@H]2[C@@H]3N(C(=O)CCC3)C[C@@H](C1)C2
N118-0001	N1(C(=O)N2CCC(NC(=O)C3CCCCC3)CC2)C[C@@H]2[C@@H]3N(C(=O)CCC3)C[C@@H](C1)C2
N118-0004	N1(C(=O)N2CCC(NC(=O)c3c(nc(cc3)OC)OC)CC2)C[C@@H]2[C@@H]3N(C(=O)CCC3)C[C@@H](C1)C2
N118-0006	N1(C(=O)N2CCC(NC(=O)c3c(F)cccc3)CC2)C[C@@H]2[C@@H]3N(C(=O)CCC3)C[C@@H](C1)C2
N118-0007	N1(C(=O)N2CCC(NC(=O)Cc3cc(OC)ccc3)CC2)C[C@@H]2[C@@H]3N(C(=O)CCC3)C[C@@H](C1)C2
N118-0011	N1(C(=O)N2CCC(NC(=O)CC(C)C)CC2)C[C@@H]2[C@@H]3N(C(=O)CCC3)C[C@@H](C1)C2
N118-0017	N1(C(=O)N2CCC(NC(=O)c3sc(cc3)C)CC2)C[C@@H]2[C@@H]3N(C(=O)CCC3)C[C@@H](C1)C2
N118-0025	N1(C(=O)N2CCC(NC(=O)CCc3ccc(cc3)OC)CC2)C[C@@H]2[C@@H]3N(C(=O)CCC3)C[C@@H](C1)C2
N118-0026	N1(C(=O)N2CCC(NC(=O)CCCc3ccccc3)CC2)C[C@@H]2[C@@H]3N(C(=O)CCC3)C[C@@H](C1)C2
N118-0041	N1(C(=O)N2CCC(NC(=O)C3CCOCC3)CC2)C[C@@H]2[C@@H]3N(C(=O)CCC3)C[C@@H](C1)C2
N118-0045	N1(C(=O)N2CCC(NC(=O)CCC3CCCC3)CC2)C[C@@H]2[C@@H]3N(C(=O)CCC3)C[C@@H](C1)C2
N118-0053	N1(C(=O)N2CCC(NC(=O)CC3CCCCC3)CC2)C[C@@H]2[C@@H]3N(C(=O)CCC3)C[C@@H](C1)C2
N118-0059	N1(C(=O)N2CCC(NC(=O)c3ccncc3)CC2)C[C@@H]2[C@@H]3N(C(=O)CCC3)C[C@@H](C1)C2
N118-0062	N1(C(=O)N2CCC(NC(=O)c3n(ccc3)C)CC2)C[C@@H]2[C@@H]3N(C(=O)CCC3)C[C@@H](C1)C2
N118-0076	N1(C(=O)N2CCC(NC(=O)c3cnccc3)CC2)C[C@@H]2[C@@H]3N(C(=O)CCC3)C[C@@H](C1)C2
N118-0101	N1(C(=O)N2CCC(NC(=O)NC3CCCCC3)CC2)C[C@@H]2[C@@H]3N(C(=O)CCC3)C[C@@H](C1)C2
N118-0107	N1(C(=O)N2CCC(NC(=O)Nc3cc(c(cc3)C)C)CC2)C[C@@H]2[C@@H]3N(C(=O)CCC3)C[C@@H](C1)C2
N118-0108	N1(C(=O)N2CCC(NC(=O)Nc3c(OCC)cccc3)CC2)C[C@H]2[C@@H]3N(C(=O)CCC3)C[C@@H](C1)C2
N118-0109	N1(C(=O)N2CCC(NC(=O)NCCCOC)CC2)C[C@@H]2[C@@H]3N(C(=O)CCC3)C[C@@H](C1)C2
N118-0110	N1(C(=O)N2CCC(NC(=O)NCc3ccc(cc3)C)CC2)C[C@@H]2[C@@H]3N(C(=O)CCC3)C[C@@H](C1)C2
N118-0114	N1(C(=O)N2CCC(NC(=O)NCCC(C)C)CC2)C[C@@H]2[C@@H]3N(C(=O)CCC3)C[C@@H](C1)C2
N118-0118	S(=O)(=O)(NC1CCN(C(=O)N2C[C@@H]3[C@@H]4N(C(=O)CCC4)C[C@@H](C2)C3)CC1)c1ccccc1
N118-0121	S(=O)(=O)(c1sccc1)NC1CCN(C(=O)N2C[C@@H]3[C@@H]4N(C(=O)CCC4)C[C@@H](C2)C3)CC1
N118-0122	S(=O)(=O)(NC1CCN(C(=O)N2C[C@@H]3[C@@H]4N(C(=O)CCC4)C[C@@H](C2)C3)CC1)c1cc(F)ccc1
N118-0133	S(=O)(=O)(c1c(onc1C)C)NC1CCN(C(=O)N2C[C@@H]3[C@@H]4N(C(=O)CCC4)C[C@@H](C2)C3)CC1
N118-0134	S(=O)(=O)(c1cc2c(cc1)CCC2)NC1CCN(C(=O)N2C[C@@H]3[C@@H]4N(C(=O)CCC4)C[C@@H](C2)C3)CC1
N118-0137	S(=O)(=O)(c1cn(nc1)CC)NC1CCN(C(=O)N2C[C@@H]3[C@@H]4N(C(=O)CCC4)C[C@@H](C2)C3)CC1
N118-0145	N1(C(=O)N2CCC(NC(=O)c3ccc(C#N)cc3)CC2)C[C@@H]2[C@@H]3N(C(=O)CCC3)C[C@@H](C1)C2
N118-0146	N1(C(=O)N2CCC(NC(=O)c3cc(C#N)ccc3)CC2)C[C@@H]2[C@@H]3N(C(=O)CCC3)C[C@@H](C1)C2
N118-0153	N1(C(=O)N2CCC(NC(=O)c3ncn(c3)C)CC2)C[C@@H]2[C@@H]3N(C(=O)CCC3)C[C@@H](C1)C2
N118-0154	N1(C(=O)N2CCC(NC(=O)Nc3ccc(cc3)OC)CC2)C[C@@H]2[C@@H]3N(C(=O)CCC3)C[C@@H](C1)C2
N118-0161	N1(C(=O)N2CCC(NC(=O)CC3CCCC3)CC2)C[C@@H]2[C@@H]3N(C(=O)CCC3)C[C@@H](C1)C2
N118-0167	N1(C(=O)N2CCC(NC(=O)c3ccccc3)CC2)C[C@@H]2[C@@H]3N(C(=O)CCC3)C[C@@H](C1)C2
N118-0174	N1(C(=O)N2CCC(NC(=O)c3ccc(cc3)C)CC2)C[C@@H]2[C@@H]3N(C(=O)CCC3)C[C@@H](C1)C2
N118-0176	N1(C(=O)N2CCC(NC(=O)Cc3ccccc3)CC2)C[C@@H]2[C@@H]3N(C(=O)CCC3)C[C@@H](C1)C2
N119-0005	N1(C(=O)N2CCN(C(=O)COCCOC)CC2)C[C@@H]2[C@@H]3N(C(=O)CCC3)C[C@@H](C1)C2
N119-0006	N1(C(=O)N2CCN(C(=O)c3c(F)cccc3)CC2)C[C@@H]2[C@@H]3N(C(=O)CCC3)C[C@@H](C1)C2
N119-0010	N1(C(=O)N2CCN(C(=O)c3ccc(cc3)OC)CC2)C[C@@H]2[C@@H]3N(C(=O)CCC3)C[C@@H](C1)C2
N119-0011	N1(C(=O)N2CCN(C(=O)CC(C)C)CC2)C[C@@H]2[C@@H]3N(C(=O)CCC3)C[C@@H](C1)C2
N119-0017	N1(C(=O)N2CCN(C(=O)c3sc(cc3)C)CC2)C[C@@H]2[C@@H]3N(C(=O)CCC3)C[C@@H](C1)C2
N119-0032	N1(C(=O)N2CCN(C(=O)c3cnc(cc3)C)CC2)C[C@@H]2[C@@H]3N(C(=O)CCC3)C[C@@H](C1)C2
N119-0038	N1(C(=O)N2CCN(C(=O)C3CCCC3)CC2)C[C@@H]2[C@@H]3N(C(=O)CCC3)C[C@@H](C1)C2
N119-0041	N1(C(=O)N2CCN(C(=O)C3CCOCC3)CC2)C[C@@H]2[C@@H]3N(C(=O)CCC3)C[C@@H](C1)C2
N119-0043	N1(C(=O)N2CCN(C(=O)c3cnc(cc3)OC)CC2)C[C@@H]2[C@@H]3N(C(=O)CCC3)C[C@@H](C1)C2
N119-0046	N1(C(=O)N2CCN(C(=O)c3ncc(nc3)C)CC2)C[C@@H]2[C@@H]3N(C(=O)CCC3)C[C@@H](C1)C2
N119-0055	N1(C(=O)N2CCN(C(=O)c3ncccc3)CC2)C[C@@H]2[C@@H]3N(C(=O)CCC3)C[C@@H](C1)C2
N119-0057	N1(C(=O)N2CCN(C(=O)c3occc3)CC2)C[C@@H]2[C@@H]3N(C(=O)CCC3)C[C@@H](C1)C2
N119-0062	N1(C(=O)N2CCN(C(=O)c3n(ccc3)C)CC2)C[C@@H]2[C@@H]3N(C(=O)CCC3)C[C@@H](C1)C2
N119-0076	N1(C(=O)N2CCN(C(=O)c3[nH]c4c(c3)ccc(c4)OC)CC2)C[C@@H]2[C@@H]3N(C(=O)CCC3)C[C@@H](C1)C2
N119-0078	N1(C(=O)N2CCN(C(=O)C)CC2)C[C@@H]2[C@@H]3N(C(=O)CCC3)C[C@@H](C1)C2
N119-0092	c1(C(=O)N2CCN(C(=O)N3C[C@@H]4[C@@H]5N(C(=O)CCC5)C[C@@H](C3)C4)CC2)n(ncc1)CC
N119-0093	c1(nn(cc1)CC)C(=O)N1CCN(C(=O)N2C[C@@H]3[C@@H]4N(C(=O)CCC4)C[C@@H](C2)C3)CC1
N119-0096	c1(n(nc(c1)C)C)C(=O)N1CCN(C(=O)N2C[C@@H]3[C@@H]4N(C(=O)CCC4)C[C@@H](C2)C3)CC1
N119-0118	N1(C(=O)N2CCN(C(=O)NCCC(C)C)CC2)C[C@@H]2[C@@H]3N(C(=O)CCC3)C[C@@H](C1)C2
N119-0125	S(=O)(=O)(N1CCN(C(=O)N2C[C@@H]3[C@@H]4N(C(=O)CCC4)C[C@@H](C2)C3)CC1)c1sccc1
N119-0126	S(=O)(=O)(N1CCN(C(=O)N2C[C@@H]3[C@@H]4N(C(=O)CCC4)C[C@@H](C2)C3)CC1)c1cc(F)ccc1
N119-0128	S(=O)(=O)(N1CCN(C(=O)N2C[C@@H]3[C@@H]4N(C(=O)CCC4)C[C@@H](C2)C3)CC1)c1cnccc1
N119-0131	S(=O)(=O)(N1CCN(C(=O)N2C[C@@H]3[C@@H]4N(C(=O)CCC4)C[C@@H](C2)C3)CC1)c1c(C)cccc1
N119-0135	S(=O)(=O)(c1c2nsnc2ccc1)N1CCN(C(=O)N2C[C@@H]3[C@@H]4N(C(=O)CCC4)C[C@@H](C2)C3)CC1
N119-0137	S(=O)(=O)(c1c(onc1C)C)N1CCN(C(=O)N2C[C@@H]3[C@@H]4N(C(=O)CCC4)C[C@@H](C2)C3)CC1
N119-0138	S(=O)(=O)(N1CCN(C(=O)N2C[C@@H]3[C@@H]4N(C(=O)CCC4)C[C@@H](C2)C3)CC1)c1cc2c(cc1)CCC2
N119-0140	S(=O)(=O)(N1CCN(C(=O)N2C[C@@H]3[C@@H]4N(C(=O)CCC4)C[C@@H](C2)C3)CC1)c1cc2c(OCCO2)cc1
N121-0005	N1([C@@H]([C@@H]2[C@@H]3[C@H](C1)CCCN3CCC2)CCCC(=O)O)Cc1ccccc1
N121-0006	N1([C@@H]([C@@H]2[C@@H]3[C@H](C1)CCCN3CCC2)CCCC(=O)O)Cc1cnccc1
N121-0009	N1(C(=O)c2cnccc2)[C@@H]([C@@H]2[C@@H]3[C@H](C1)CCCN3CCC2)CCCC(=O)O
N121-0010	[C@H]12[C@@H]3[C@H](CN([C@@H]1CCCC(=O)NCCCN1CCOCC1)C)CCCN3CCC2
N121-0011	[C@H]12[C@@H]3[C@H](CN([C@@H]1CCCC(=O)N(C)C)C)CCCN3CCC2
N121-0013	[C@H]12[C@@H]3[C@H](CN([C@@H]1CCCC(=O)NCCCN1C(=O)CCC1)C)CCCN3CCC2
N121-0016	[C@H]12[C@@H]3[C@H](CN([C@@H]1CCCC(=O)NCc1c(OC)cccc1)C)CCCN3CCC2
N121-0034	[C@H]12[C@@H]3[C@H](CN([C@@H]1CCCC(=O)Nc1cc(OC)ccc1)C)CCCN3CCC2
N121-0037	[C@H]12[C@@H]3[C@H](CN([C@@H]1CCCC(=O)N1CCCCCC1)C)CCCN3CCC2
N121-0039	[C@H]12[C@@H]3[C@H](CN([C@@H]1CCCC(=O)NCCCc1ccccc1)C)CCCN3CCC2
N121-0048	[C@H]12[C@@H]3[C@H](CN([C@@H]1CCCC(=O)NCCC1=CCCCC1)C)CCCN3CCC2
N121-0050	[C@H]12[C@@H]3[C@H](CN([C@@H]1CCCC(=O)N1CCN(c4ccc(cc4)OC)CC1)C)CCCN3CCC2
N121-0057	[C@H]12[C@@H]3[C@H](CN([C@@H]1CCCC(=O)NCc1ccc(F)cc1)C)CCCN3CCC2
N121-0058	[C@H]12[C@@H]3[C@H](CN([C@@H]1CCCC(=O)NCc1cc(cc(c1)F)F)C)CCCN3CCC2
N121-0060	[C@H]12[C@@H]3[C@H](CN([C@@H]1CCCC(=O)NCc1c(C)cccc1)C)CCCN3CCC2
N121-0076	[C@H]12[C@@H]3[C@H](CN([C@@H]1CCCC(=O)N(Cc1cnccc1)C)C)CCCN3CCC2
N121-0078	[C@H]12[C@@H]3[C@H](CN([C@@H]1CCCC(=O)NC1CCCC1)C)CCCN3CCC2
N121-0081	[C@H]12[C@@H]3[C@H](CN([C@@H]1CCCC(=O)NC1CCN(CC1)C)C)CCCN3CCC2
N121-0083	[C@H]12[C@@H]3[C@H](CN([C@@H]1CCCC(=O)NCCN1CCOCC1)C)CCCN3CCC2
N121-0092	[C@H]12[C@@H]3[C@H](CN([C@@H]1CCCC(=O)NCC(C)C)C)CCCN3CCC2
N121-0101	[C@H]12[C@@H]3[C@H](CN([C@@H]1CCCC(=O)N1CCN(CC1)c1ccccc1)C)CCCN3CCC2
N121-0103	[C@H]12[C@@H]3[C@H](CN([C@@H]1CCCC(=O)N1CCN(CC1)CC(C)C)C)CCCN3CCC2
N121-0109	[C@H]12[C@@H]3[C@H](CN([C@@H]1CCCC(=O)N1CCCC1)C)CCCN3CCC2
N121-0114	[C@H]12[C@@H]3[C@H](CN([C@@H]1CCCC(=O)N1CCN(CC1)C1CCCC1)C)CCCN3CCC2
N121-0116	[C@H]12[C@@H]3[C@H](CN([C@@H]1CCCC(=O)NCCc1nc4c([nH]1)cccc4)C)CCCN3CCC2
N121-0153	[C@H]12[C@@H]3[C@H](CN([C@@H]1CCCC(=O)NCCCN1CCCCC1)C)CCCN3CCC2
N121-0535	N1([C@@H]([C@@H]2[C@@H]3[C@H](C1)CCCN3CCC2)CCCC(=O)NCCCN1CCOCC1)Cc1ccccc1
N121-0537	N1([C@@H]([C@@H]2[C@@H]3[C@H](C1)CCCN3CCC2)CCCC(=O)NCCCN1C(=O)CCC1)Cc1ccccc1
N121-0539	N1([C@@H]([C@@H]2[C@@H]3[C@H](C1)CCCN3CCC2)CCCC(=O)N1CCN(c2ncccc2)CC1)Cc1ccccc1
N121-0540	N1([C@@H]([C@@H]2[C@@H]3[C@H](C1)CCCN3CCC2)CCCC(=O)N(C1CCN(CC1)C)C)Cc1ccccc1
N121-0542	N1([C@@H]([C@@H]2[C@@H]3[C@H](C1)CCCN3CCC2)CCCC(=O)NC(C)C)Cc1ccccc1
N121-0544	N1([C@@H]([C@@H]2[C@@H]3[C@H](C1)CCCN3CCC2)CCCC(=O)N(Cc1ccncc1)CC)Cc1ccccc1
N121-0546	N1([C@@H]([C@@H]2[C@@H]3[C@H](C1)CCCN3CCC2)CCCC(=O)NCc1ncccc1)Cc1ccccc1
N121-0547	N1([C@@H]([C@@H]2[C@@H]3[C@H](C1)CCCN3CCC2)CCCC(=O)NCc1cnccc1)Cc1ccccc1
N121-0548	N1([C@@H]([C@@H]2[C@@H]3[C@H](C1)CCCN3CCC2)CCCC(=O)Nc1cnccc1)Cc1ccccc1
N121-0552	N1([C@@H]([C@@H]2[C@@H]3[C@H](C1)CCCN3CCC2)CCCC(=O)N1CCN(CC1)CC)Cc1ccccc1
N121-0553	N1([C@@H]([C@@H]2[C@@H]3[C@H](C1)CCCN3CCC2)CCCC(=O)NCCCOC)Cc1ccccc1
N121-0554	N1([C@@H]([C@@H]2[C@@H]3[C@H](C1)CCCN3CCC2)CCCC(=O)NCc1oc(cc1)C)Cc1ccccc1
N121-0555	N1([C@@H]([C@@H]2[C@@H]3[C@H](C1)CCCN3CCC2)CCCC(=O)NCCOc1c(OC)cccc1)Cc1ccccc1
N121-0556	N1([C@@H]([C@@H]2[C@@H]3[C@H](C1)CCCN3CCC2)CCCC(=O)NCc1c(ccc(c1)OC)OC)Cc1ccccc1
N121-0557	N1([C@@H]([C@@H]2[C@@H]3[C@H](C1)CCCN3CCC2)CCCC(=O)NCCc1cnccc1)Cc1ccccc1
N121-0558	N1([C@@H]([C@@H]2[C@@H]3[C@H](C1)CCCN3CCC2)CCCC(=O)NCCc1ccncc1)Cc1ccccc1
N121-0561	N1([C@@H]([C@@H]2[C@@H]3[C@H](C1)CCCN3CCC2)CCCC(=O)N1CCN(CCC1)C)Cc1ccccc1
N121-0563	N1([C@@H]([C@@H]2[C@@H]3[C@H](C1)CCCN3CCC2)CCCC(=O)NCCN1CCCC1)Cc1ccccc1
N121-0565	N1([C@@H]([C@@H]2[C@@H]3[C@H](C1)CCCN3CCC2)CCCC(=O)N1CCN(CC1)C)Cc1ccccc1
N121-0567	N1([C@@H]([C@@H]2[C@@H]3[C@H](C1)CCCN3CCC2)CCCC(=O)N(Cc1cnccc1)C)Cc1ccccc1
N121-0568	N1([C@@H]([C@@H]2[C@@H]3[C@H](C1)CCCN3CCC2)CCCC(=O)N(CCc1ncccc1)C)Cc1ccccc1
N121-0569	N1([C@@H]([C@@H]2[C@@H]3[C@H](C1)CCCN3CCC2)CCCC(=O)NC1CC1)Cc1ccccc1
N121-0573	N1([C@@H]([C@@H]2[C@@H]3[C@H](C1)CCCN3CCC2)CCCC(=O)NCCN1CCOCC1)Cc1ccccc1
N121-0575	N1([C@@H]([C@@H]2[C@@H]3[C@H](C1)CCCN3CCC2)CCCC(=O)NCc1ccncc1)Cc1ccccc1
N121-0578	N1([C@@H]([C@@H]2[C@@H]3[C@H](C1)CCCN3CCC2)CCCC(=O)NCCN(C)C)Cc1ccccc1
N121-0581	N1([C@@H]([C@@H]2[C@@H]3[C@H](C1)CCCN3CCC2)CCCC(=O)NCCOC)Cc1ccccc1
N121-0582	N1([C@@H]([C@@H]2[C@@H]3[C@H](C1)CCCN3CCC2)CCCC(=O)N1CCN(CC1)C(C)C)Cc1ccccc1
N121-0583	N1([C@@H]([C@@H]2[C@@H]3[C@H](C1)CCCN3CCC2)CCCC(=O)N1CCN(CC1)CC=C)Cc1ccccc1
N121-0584	N1([C@@H]([C@@H]2[C@@H]3[C@H](C1)CCCN3CCC2)CCCC(=O)NCCCN1CCN(CC1)C)Cc1ccccc1
N121-0585	N1([C@@H]([C@@H]2[C@@H]3[C@H](C1)CCCN3CCC2)CCCC(=O)N1CCN(C2CCN(CC2)C)CC1)Cc1ccccc1
N121-0586	N1([C@@H]([C@@H]2[C@@H]3[C@H](C1)CCCN3CCC2)CCCC(=O)NCCCN1CCCC1)Cc1ccccc1
N121-0588	N1([C@@H]([C@@H]2[C@@H]3[C@H](C1)CCCN3CCC2)CCCC(=O)N1CCCCC1)Cc1ccccc1
N121-0589	N1([C@@H]([C@@H]2[C@@H]3[C@H](C1)CCCN3CCC2)CCCC(=O)N1CCOCC1)Cc1ccccc1
N121-0591	N1([C@@H]([C@@H]2[C@@H]3[C@H](C1)CCCN3CCC2)CCCC(=O)N1CCN(c2ncccn2)CC1)Cc1ccccc1
N121-0594	S1(=O)(=O)CC(NC(=O)CCC[C@H]2N(C[C@H]3[C@H]4[C@@H]2CCCN4CCC3)Cc2ccccc2)CC1
N121-0595	N1([C@@H]([C@@H]2[C@@H]3[C@H](C1)CCCN3CCC2)CCCC(=O)NCc1c([nH]nc1C)C)Cc1ccccc1
N121-0596	c1(c(n(nc1C)CC)C)CNC(=O)CCC[C@H]1N(C[C@H]2[C@H]3[C@@H]1CCCN3CCC2)Cc1ccccc1
N121-0598	n1n(c(c(c1C)CCNC(=O)CCC[C@H]1N(C[C@H]2[C@H]3[C@@H]1CCCN3CCC2)Cc1ccccc1)C)C
N121-0599	c1(c(nn(c1)CC)C)CN(C(=O)CCC[C@H]1N(C[C@H]2[C@H]3[C@@H]1CCCN3CCC2)Cc1ccccc1)C
N121-0601	N1([C@@H]([C@@H]2[C@@H]3[C@H](C1)CCCN3CCC2)CCCC(=O)NCCCn1nccc1)Cc1ccccc1
N121-0602	N1([C@@H]([C@@H]2[C@@H]3[C@H](C1)CCCN3CCC2)CCCC(=O)NCc1c([nH]nc1)C)Cc1ccccc1
N121-0604	n1n(c(c(c1C)CCN(C(=O)CCC[C@H]1N(C[C@H]2[C@H]3[C@@H]1CCCN3CCC2)Cc1ccccc1)C)C)C
N121-0605	N1([C@@H]([C@@H]2[C@@H]3[C@H](C1)CCCN3CCC2)CCCC(=O)N(Cc1ccc(N2CCOCC2)cc1)C)Cc1ccccc1
N121-0607	N1([C@@H]([C@@H]2[C@@H]3[C@H](C1)CCCN3CCC2)CCCC(=O)NCc1ccc(N2CCOCC2)cc1)Cc1ccccc1
N121-0608	N1([C@@H]([C@@H]2[C@@H]3[C@H](C1)CCCN3CCC2)CCCC(=O)NCCn1c(ncc1)C)Cc1ccccc1
N121-0609	N1([C@@H]([C@@H]2[C@@H]3[C@H](C1)CCCN3CCC2)CCCC(=O)NCCN1CCN(CC1)CC)Cc1ccccc1
N121-0617	N1([C@@H]([C@@H]2[C@@H]3[C@H](C1)CCCN3CCC2)CCCC(=O)N1CCN(c2ncccc2)CC1)Cc1cnccc1
N121-0621	N1([C@@H]([C@@H]2[C@@H]3[C@H](C1)CCCN3CCC2)CCCC(=O)N(C1CCN(CC1)C)C)Cc1cnccc1
N121-0627	N1([C@@H]([C@@H]2[C@@H]3[C@H](C1)CCCN3CCC2)CCCC(=O)N(Cc1ccncc1)CC)Cc1cnccc1
N121-0639	N1([C@@H]([C@@H]2[C@@H]3[C@H](C1)CCCN3CCC2)CCCC(=O)N1CCN(CC1)C1CCCCC1)Cc1cnccc1
N121-0641	N1([C@@H]([C@@H]2[C@@H]3[C@H](C1)CCCN3CCC2)CCCC(=O)N1CCN(Cc2ccccc2)CC1)Cc1cnccc1
N121-0646	N1([C@@H]([C@@H]2[C@@H]3[C@H](C1)CCCN3CCC2)CCCC(=O)NCc1oc(cc1)C)Cc1cnccc1
N121-0647	N1([C@@H]([C@@H]2[C@@H]3[C@H](C1)CCCN3CCC2)CCCC(=O)Nc1c(ccc(c1)C)OC)Cc1cnccc1
N121-0649	N1([C@@H]([C@@H]2[C@@H]3[C@H](C1)CCCN3CCC2)CCCC(=O)NCc1ccc(F)cc1)Cc1cnccc1
N121-0652	N1([C@@H]([C@@H]2[C@@H]3[C@H](C1)CCCN3CCC2)CCCC(=O)NCCc1cnccc1)Cc1cnccc1
N121-0653	N1([C@@H]([C@@H]2[C@@H]3[C@H](C1)CCCN3CCC2)CCCC(=O)NCCc1ccncc1)Cc1cnccc1
N121-0655	N1([C@@H]([C@@H]2[C@@H]3[C@H](C1)CCCN3CCC2)CCCC(=O)Nc1ccncc1)Cc1cnccc1
N121-0663	N1([C@@H]([C@@H]2[C@@H]3[C@H](C1)CCCN3CCC2)CCCC(=O)N(Cc1cnccc1)C)Cc1cnccc1
N121-0664	N1([C@@H]([C@@H]2[C@@H]3[C@H](C1)CCCN3CCC2)CCCC(=O)N(CCc1ncccc1)C)Cc1cnccc1
N121-0669	N1([C@@H]([C@@H]2[C@@H]3[C@H](C1)CCCN3CCC2)CCCC(=O)NCCc1ncccc1)Cc1cnccc1
N121-0670	N1([C@@H]([C@@H]2[C@@H]3[C@H](C1)CCCN3CCC2)CCCC(=O)NCCN1CCOCC1)Cc1cnccc1
N121-0672	N1([C@@H]([C@@H]2[C@@H]3[C@H](C1)CCCN3CCC2)CCCC(=O)NCc1ccncc1)Cc1cnccc1
N121-0676	N1([C@@H]([C@@H]2[C@@H]3[C@H](C1)CCCN3CCC2)CCCC(=O)NCCN(C)C)Cc1cnccc1
N121-0680	N1([C@@H]([C@@H]2[C@@H]3[C@H](C1)CCCN3CCC2)CCCC(=O)N1CCN(CC1)C(C)C)Cc1cnccc1
N121-0683	N1([C@@H]([C@@H]2[C@@H]3[C@H](C1)CCCN3CCC2)CCCC(=O)N1CCN(CC1)CC=C)Cc1cnccc1
N121-0684	N1([C@@H]([C@@H]2[C@@H]3[C@H](C1)CCCN3CCC2)CCCC(=O)N1CCN(CC1)CC(C)C)Cc1cnccc1
N121-0687	N1([C@@H]([C@@H]2[C@@H]3[C@H](C1)CCCN3CCC2)CCCC(=O)N1CCC(CC1)C)Cc1cnccc1
N121-0690	N1([C@@H]([C@@H]2[C@@H]3[C@H](C1)CCCN3CCC2)CCCC(=O)N1CCCCC1)Cc1cnccc1
N121-0691	N1([C@@H]([C@@H]2[C@@H]3[C@H](C1)CCCN3CCC2)CCCC(=O)N1CCN(c2ncccn2)CC1)Cc1cnccc1
N121-0692	N1([C@@H]([C@@H]2[C@@H]3[C@H](C1)CCCN3CCC2)CCCC(=O)N1CCN(CC1)C1CCCC1)Cc1cnccc1
N121-0699	N1([C@@H]([C@@H]2[C@@H]3[C@H](C1)CCCN3CCC2)CCCC(=O)NCCc1nc2c(n1C)cccc2)Cc1cnccc1
N121-0700	S1(=O)(=O)CC(NC(=O)CCC[C@H]2N(C[C@H]3[C@H]4[C@@H]2CCCN4CCC3)Cc2cnccc2)CC1
N121-0701	N1([C@@H]([C@@H]2[C@@H]3[C@H](C1)CCCN3CCC2)CCCC(=O)NCc1c([nH]nc1C)C)Cc1cnccc1
N121-0702	c1(c(n(nc1C)CC)C)CNC(=O)CCC[C@H]1N(C[C@H]2[C@H]3[C@@H]1CCCN3CCC2)Cc1cnccc1
N121-0703	n1n(c(c(c1C)CCNC(=O)CCC[C@H]1N(C[C@H]2[C@H]3[C@@H]1CCCN3CCC2)Cc1cnccc1)C)C
N121-0709	N1([C@@H]([C@@H]2[C@@H]3[C@H](C1)CCCN3CCC2)CCCC(=O)N(Cc1ccc(N2CCOCC2)cc1)C)Cc1cnccc1
N121-0712	N1([C@@H]([C@@H]2[C@@H]3[C@H](C1)CCCN3CCC2)CCCC(=O)NCCn1c(ncc1)C)Cc1cnccc1
N121-0717	N1([C@@H]([C@@H]2[C@@H]3[C@H](C1)CCCN3CCC2)CCCC(=O)NCCCN1CCOCC1)C(=O)C
N121-0718	N1([C@@H]([C@@H]2[C@@H]3[C@H](C1)CCCN3CCC2)CCCC(=O)N(C)C)C(=O)C
N121-0720	N1([C@@H]([C@@H]2[C@@H]3[C@H](C1)CCCN3CCC2)CCCC(=O)NCCCN1C(=O)CCC1)C(=O)C
N121-0723	N1([C@@H]([C@@H]2[C@@H]3[C@H](C1)CCCN3CCC2)CCCC(=O)NCc1c(OC)cccc1)C(=O)C
N121-0725	N1([C@@H]([C@@H]2[C@@H]3[C@H](C1)CCCN3CCC2)CCCC(=O)NC1CCN(Cc2ccccc2)CC1)C(=O)C
N121-0726	N1([C@@H]([C@@H]2[C@@H]3[C@H](C1)CCCN3CCC2)CCCC(=O)N(C1CCN(CC1)C)C)C(=O)C
N121-0727	N1([C@@H]([C@@H]2[C@@H]3[C@H](C1)CCCN3CCC2)CCCC(=O)NCC)C(=O)C
N121-0729	N1([C@@H]([C@@H]2[C@@H]3[C@H](C1)CCCN3CCC2)CCCC(=O)NC(C)C)C(=O)C
N121-0730	N1([C@@H]([C@@H]2[C@@H]3[C@H](C1)CCCN3CCC2)CCCC(=O)N(CC1CC1)CCC)C(=O)C
N121-0737	N1([C@@H]([C@@H]2[C@@H]3[C@H](C1)CCCN3CCC2)CCCC(=O)NCc1ncccc1)C(=O)C
N121-0742	N1([C@@H]([C@@H]2[C@@H]3[C@H](C1)CCCN3CCC2)CCCC(=O)NC1CCCCC1)C(=O)C
N121-0744	N1([C@@H]([C@@H]2[C@@H]3[C@H](C1)CCCN3CCC2)CCCC(=O)N1CCCCCC1)C(=O)C
N121-0746	N1([C@@H]([C@@H]2[C@@H]3[C@H](C1)CCCN3CCC2)CCCC(=O)NCCCc1ccccc1)C(=O)C
N121-0754	N1([C@@H]([C@@H]2[C@@H]3[C@H](C1)CCCN3CCC2)CCCC(=O)N1CCN(CC1)CC)C(=O)C
N121-0755	N1([C@@H]([C@@H]2[C@@H]3[C@H](C1)CCCN3CCC2)CCCC(=O)N1CCN(c2ccc(cc2)OC)CC1)C(=O)C
N121-0756	N1([C@@H]([C@@H]2[C@@H]3[C@H](C1)CCCN3CCC2)CCCC(=O)NCCCOC)C(=O)C
N121-0758	N1([C@@H]([C@@H]2[C@@H]3[C@H](C1)CCCN3CCC2)CCCC(=O)NCc1oc(cc1)C)C(=O)C
N121-0760	N1([C@@H]([C@@H]2[C@@H]3[C@H](C1)CCCN3CCC2)CCCC(=O)N(Cc1ccccc1)CC)C(=O)C
N121-0777	N1([C@@H]([C@@H]2[C@@H]3[C@H](C1)CCCN3CCC2)CCCC(=O)NCCN1CCCCC1)C(=O)C
N121-0778	N1([C@@H]([C@@H]2[C@@H]3[C@H](C1)CCCN3CCC2)CCCC(=O)N1CCN(CC1)C)C(=O)C
N121-0781	N1([C@@H]([C@@H]2[C@@H]3[C@H](C1)CCCN3CCC2)CCCC(=O)N(CCc1ncccc1)C)C(=O)C
N121-0783	N1([C@@H]([C@@H]2[C@@H]3[C@H](C1)CCCN3CCC2)CCCC(=O)NC1CC1)C(=O)C
N121-0795	N1([C@@H]([C@@H]2[C@@H]3[C@H](C1)CCCN3CCC2)CCCC(=O)NCCC(C)C)C(=O)C
N121-0796	N1([C@@H]([C@@H]2[C@@H]3[C@H](C1)CCCN3CCC2)CCCC(=O)NCC(C)C)C(=O)C
N121-0804	N1([C@@H]([C@@H]2[C@@H]3[C@H](C1)CCCN3CCC2)CCCC(=O)N1CCN(CC1)CC=C)C(=O)C
N121-0810	N1([C@@H]([C@@H]2[C@@H]3[C@H](C1)CCCN3CCC2)CCCC(=O)N1CCC(CC1)C)C(=O)C
N121-0812	N1([C@@H]([C@@H]2[C@@H]3[C@H](C1)CCCN3CCC2)CCCC(=O)N(CC)CC)C(=O)C
N121-0813	N1([C@@H]([C@@H]2[C@@H]3[C@H](C1)CCCN3CCC2)CCCC(=O)N1CCCCC1)C(=O)C
N121-0824	N1([C@@H]([C@@H]2[C@@H]3[C@H](C1)CCCN3CCC2)CCCC(=O)NCc1nc2c(n1C)cccc2)C(=O)C
N121-0825	N1([C@@H]([C@@H]2[C@@H]3[C@H](C1)CCCN3CCC2)CCCC(=O)NCCc1nc2c(n1C)cccc2)C(=O)C
N121-0828	N1([C@@H]([C@@H]2[C@@H]3[C@H](C1)CCCN3CCC2)CCCC(=O)NCCCc1c(onc1C)C)C(=O)C
N121-0831	N1([C@@H]([C@@H]2[C@@H]3[C@H](C1)CCCN3CCC2)CCCC(=O)NCCc1c(n(nc1C)C)C)C(=O)C
N121-0832	N1([C@@H]([C@@H]2[C@@H]3[C@H](C1)CCCN3CCC2)CCCC(=O)NCCC1CCN(CC1)CC)C(=O)C
N121-0834	N1([C@@H]([C@@H]2[C@@H]3[C@H](C1)CCCN3CCC2)CCCC(=O)NCCCOC1CCN(CC1)C)C(=O)C
N121-0837	N1([C@@H]([C@@H]2[C@@H]3[C@H](C1)CCCN3CCC2)CCCC(=O)NCCCn1nccc1)C(=O)C
N121-0841	N1([C@@H]([C@@H]2[C@@H]3[C@H](C1)CCCN3CCC2)CCCC(=O)NCCC1CCN(CC1)C(C)C)C(=O)C
N121-0845	N1([C@@H]([C@@H]2[C@@H]3[C@H](C1)CCCN3CCC2)CCCC(=O)N(CCc1c(n(nc1C)C)C)C)C(=O)C
N121-0850	N1([C@@H]([C@@H]2[C@@H]3[C@H](C1)CCCN3CCC2)CCCC(=O)N(Cc1ccc(N2CCN(CC2)C)cc1)C)C(=O)C
N121-0853	N1([C@@H]([C@@H]2[C@@H]3[C@H](C1)CCCN3CCC2)CCCC(=O)NCCCN1CCCCC1)C(=O)C
N121-0855	N1([C@@H]([C@@H]2[C@@H]3[C@H](C1)CCCN3CCC2)CCCC(=O)NCCCN1CCN(CC1)CC)C(=O)C
N121-0856	N1([C@@H]([C@@H]2[C@@H]3[C@H](C1)CCCN3CCC2)CCCC(=O)NCCN1CCN(CC1)CC)C(=O)C
N121-0862	N1([C@@H]([C@@H]2[C@@H]3[C@H](C1)CCCN3CCC2)CCCC(=O)NCCCN1CCN(CC1)c1ccccc1)C(=O)C
N121-0863	N1([C@@H]([C@@H]2[C@@H]3[C@H](C1)CCCN3CCC2)CCCC(=O)NCCN(C1CCCCC1)C)C(=O)C
N121-0875	N1(C(=O)c2ccccc2)[C@@H]([C@@H]2[C@@H]3[C@H](C1)CCCN3CCC2)CCCC(=O)N(C)C
N121-0876	N1(C(=O)c2ccccc2)[C@@H]([C@@H]2[C@@H]3[C@H](C1)CCCN3CCC2)CCCC(=O)NCCc1ccccc1
N121-0877	N1(C(=O)c2ccccc2)[C@@H]([C@@H]2[C@@H]3[C@H](C1)CCCN3CCC2)CCCC(=O)NCCCN1C(=O)CCC1
N121-0882	N1(C(=O)c2ccccc2)[C@@H]([C@@H]2[C@@H]3[C@H](C1)CCCN3CCC2)CCCC(=O)NC1CCN(Cc2ccccc2)CC1
N121-0885	N1(C(=O)c2ccccc2)[C@@H]([C@@H]2[C@@H]3[C@H](C1)CCCN3CCC2)CCCC(=O)NC(C)C
N121-0890	N1(C(=O)c2ccccc2)[C@@H]([C@@H]2[C@@H]3[C@H](C1)CCCN3CCC2)CCCC(=O)NCc1ncccc1
N121-0891	N1(C(=O)c2ccccc2)[C@@H]([C@@H]2[C@@H]3[C@H](C1)CCCN3CCC2)CCCC(=O)NCc1cnccc1
N121-0894	N1(C(=O)c2ccccc2)[C@@H]([C@@H]2[C@@H]3[C@H](C1)CCCN3CCC2)CCCC(=O)Nc1cc(OC)ccc1
N121-0895	N1(C(=O)c2ccccc2)[C@@H]([C@@H]2[C@@H]3[C@H](C1)CCCN3CCC2)CCCC(=O)NC1CCCCC1
N121-0896	N1(C(=O)c2ccccc2)[C@@H]([C@@H]2[C@@H]3[C@H](C1)CCCN3CCC2)CCCC(=O)Nc1c(cc(cc1)F)F
N121-0898	N1(C(=O)c2ccccc2)[C@@H]([C@@H]2[C@@H]3[C@H](C1)CCCN3CCC2)CCCC(=O)N1CCN(c2cc(OC)ccc2)CC1
N121-0899	N1(C(=O)c2ccccc2)[C@@H]([C@@H]2[C@@H]3[C@H](C1)CCCN3CCC2)CCCC(=O)NCCCc1ccccc1
N121-0900	N1(C(=O)c2ccccc2)[C@@H]([C@@H]2[C@@H]3[C@H](C1)CCCN3CCC2)CCCC(=O)N1CCN(CC1)C1CCCCC1
N121-0901	N1(C(=O)c2ccccc2)[C@@H]([C@@H]2[C@@H]3[C@H](C1)CCCN3CCC2)CCCC(=O)Nc1cc(ccc1OC)OC
N121-0906	N1(C(=O)c2ccccc2)[C@@H]([C@@H]2[C@@H]3[C@H](C1)CCCN3CCC2)CCCC(=O)N1CCN(c2ccc(cc2)OC)CC1
N121-0907	N1(C(=O)c2ccccc2)[C@@H]([C@@H]2[C@@H]3[C@H](C1)CCCN3CCC2)CCCC(=O)NCCCOC
N121-0908	N1(C(=O)c2ccccc2)[C@@H]([C@@H]2[C@@H]3[C@H](C1)CCCN3CCC2)CCCC(=O)NCc1oc(cc1)C
N121-0909	N1(C(=O)c2ccccc2)[C@@H]([C@@H]2[C@@H]3[C@H](C1)CCCN3CCC2)CCCC(=O)Nc1c(ccc(c1)C)OC
N121-0910	N1(C(=O)c2ccccc2)[C@@H]([C@@H]2[C@@H]3[C@H](C1)CCCN3CCC2)CCCC(=O)N(Cc1ccccc1)CC
N121-0911	N1(C(=O)c2ccccc2)[C@@H]([C@@H]2[C@@H]3[C@H](C1)CCCN3CCC2)CCCC(=O)NCc1ccc(F)cc1
N121-0912	N1(C(=O)c2ccccc2)[C@@H]([C@@H]2[C@@H]3[C@H](C1)CCCN3CCC2)CCCC(=O)NCc1cc(cc(c1)F)F
N121-0913	N1(C(=O)c2ccccc2)[C@@H]([C@@H]2[C@@H]3[C@H](C1)CCCN3CCC2)CCCC(=O)NCc1c(C)cccc1
N121-0914	N1(C(=O)c2ccccc2)[C@@H]([C@@H]2[C@@H]3[C@H](C1)CCCN3CCC2)CCCC(=O)NCc1c(ccc(c1)OC)OC
N121-0919	N1(C(=O)c2ccccc2)[C@@H]([C@@H]2[C@@H]3[C@H](C1)CCCN3CCC2)CCCC(=O)NCCc1c2c([nH]c1)ccc(c2)OC
N121-0922	N1(C(=O)c2ccccc2)[C@@H]([C@@H]2[C@@H]3[C@H](C1)CCCN3CCC2)CCCC(=O)N1CCN(CCC1)C
N121-0924	N1(C(=O)c2ccccc2)[C@@H]([C@@H]2[C@@H]3[C@H](C1)CCCN3CCC2)CCCC(=O)NCCN1CCCC1
N121-0925	N1(C(=O)c2ccccc2)[C@@H]([C@@H]2[C@@H]3[C@H](C1)CCCN3CCC2)CCCC(=O)NCCN1CCCCC1
N121-0926	N1(C(=O)c2ccccc2)[C@@H]([C@@H]2[C@@H]3[C@H](C1)CCCN3CCC2)CCCC(=O)N1CCN(CC1)C
N121-0928	N1(C(=O)c2ccccc2)[C@@H]([C@@H]2[C@@H]3[C@H](C1)CCCN3CCC2)CCCC(=O)N(Cc1cnccc1)C
N121-0929	N1(C(=O)c2ccccc2)[C@@H]([C@@H]2[C@@H]3[C@H](C1)CCCN3CCC2)CCCC(=O)N(CCc1ncccc1)C
N121-0930	N1(C(=O)c2ccccc2)[C@@H]([C@@H]2[C@@H]3[C@H](C1)CCCN3CCC2)CCCC(=O)NC1CCCC1
N121-0931	N1(C(=O)c2ccccc2)[C@@H]([C@@H]2[C@@H]3[C@H](C1)CCCN3CCC2)CCCC(=O)NC1CC1
N121-0935	N1(C(=O)c2ccccc2)[C@@H]([C@@H]2[C@@H]3[C@H](C1)CCCN3CCC2)CCCC(=O)NCCN1CCOCC1
N121-0943	N1(C(=O)c2ccccc2)[C@@H]([C@@H]2[C@@H]3[C@H](C1)CCCN3CCC2)CCCC(=O)NCCC(C)C
N121-0944	N1(C(=O)c2ccccc2)[C@@H]([C@@H]2[C@@H]3[C@H](C1)CCCN3CCC2)CCCC(=O)NCC(C)C
N121-0948	N1(C(=O)c2ccccc2)[C@@H]([C@@H]2[C@@H]3[C@H](C1)CCCN3CCC2)CCCC(=O)Nc1ccc(N2CCOCC2)cc1
N121-0950	N1(C(=O)c2ccccc2)[C@@H]([C@@H]2[C@@H]3[C@H](C1)CCCN3CCC2)CCCC(=O)N1CCN(CC1)CC=C
N121-0951	N1(C(=O)c2ccccc2)[C@@H]([C@@H]2[C@@H]3[C@H](C1)CCCN3CCC2)CCCC(=O)N1CCN(CC1)CC(C)C
N121-0952	N1(C(=O)c2ccccc2)[C@@H]([C@@H]2[C@@H]3[C@H](C1)CCCN3CCC2)CCCC(=O)NCCCN1CCN(CC1)C
N121-0953	N1(C(=O)c2ccccc2)[C@@H]([C@@H]2[C@@H]3[C@H](C1)CCCN3CCC2)CCCC(=O)N1CCN(C2CCN(CC2)C)CC1
N121-0956	N1(C(=O)c2ccccc2)[C@@H]([C@@H]2[C@@H]3[C@H](C1)CCCN3CCC2)CCCC(=O)N
N121-0958	N1(C(=O)c2ccccc2)[C@@H]([C@@H]2[C@@H]3[C@H](C1)CCCN3CCC2)CCCC(=O)N(CC)CC
N121-0959	N1(C(=O)c2ccccc2)[C@@H]([C@@H]2[C@@H]3[C@H](C1)CCCN3CCC2)CCCC(=O)NC
N121-0960	N1(C(=O)c2ccccc2)[C@@H]([C@@H]2[C@@H]3[C@H](C1)CCCN3CCC2)CCCC(=O)N1CCCCC1
N121-0968	N1(C(=O)c2ccccc2)[C@@H]([C@@H]2[C@@H]3[C@H](C1)CCCN3CCC2)CCCC(=O)NCc1nc2c(n1C)cccc2
N121-0969	N1(C(=O)c2ccccc2)[C@@H]([C@@H]2[C@@H]3[C@H](C1)CCCN3CCC2)CCCC(=O)NCCc1nc2c(n1C)cccc2
N121-0972	N1(C(=O)c2ccccc2)[C@@H]([C@@H]2[C@@H]3[C@H](C1)CCCN3CCC2)CCCC(=O)NCCCc1c(onc1C)C
N121-0973	N1(C(=O)c2ccccc2)[C@@H]([C@@H]2[C@@H]3[C@H](C1)CCCN3CCC2)CCCC(=O)NCc1c(n(nc1C)CC)C
N121-0975	N1(C(=O)c2ccccc2)[C@@H]([C@@H]2[C@@H]3[C@H](C1)CCCN3CCC2)CCCC(=O)NCCc1c(n(nc1C)C)C
N121-0977	N1(C(=O)c2ccccc2)[C@@H]([C@@H]2[C@@H]3[C@H](C1)CCCN3CCC2)CCCC(=O)N(Cc1c(nn(c1)CC)C)C
N121-0980	N1(C(=O)c2ccccc2)[C@@H]([C@@H]2[C@@H]3[C@H](C1)CCCN3CCC2)CCCC(=O)NCc1c([nH]nc1)C
N121-0981	N1(C(=O)c2ccccc2)[C@@H]([C@@H]2[C@@H]3[C@H](C1)CCCN3CCC2)CCCC(=O)N(Cc1cn(nc1)CC)CC
N121-0985	N1(C(=O)c2ccccc2)[C@@H]([C@@H]2[C@@H]3[C@H](C1)CCCN3CCC2)CCCC(=O)NCc1ccc(N2CCOCC2)cc1
N121-0998	N1(C(=O)c2cnccc2)[C@@H]([C@@H]2[C@@H]3[C@H](C1)CCCN3CCC2)CCCC(=O)NCCCN1CCOCC1
N121-0999	N1(C(=O)c2cnccc2)[C@@H]([C@@H]2[C@@H]3[C@H](C1)CCCN3CCC2)CCCC(=O)N(C)C
N121-1000	N1(C(=O)c2cnccc2)[C@@H]([C@@H]2[C@@H]3[C@H](C1)CCCN3CCC2)CCCC(=O)NCCc1ccccc1
N121-1001	N1(C(=O)c2cnccc2)[C@@H]([C@@H]2[C@@H]3[C@H](C1)CCCN3CCC2)CCCC(=O)NCCCN1C(=O)CCC1
N121-1006	N1(C(=O)c2cnccc2)[C@@H]([C@@H]2[C@@H]3[C@H](C1)CCCN3CCC2)CCCC(=O)NC1CCN(Cc2ccccc2)CC1
N121-1009	N1(C(=O)c2cnccc2)[C@@H]([C@@H]2[C@@H]3[C@H](C1)CCCN3CCC2)CCCC(=O)NC(C)C
N121-1010	N1(C(=O)c2cnccc2)[C@@H]([C@@H]2[C@@H]3[C@H](C1)CCCN3CCC2)CCCC(=O)N(CC1CC1)CCC
N121-1013	N1(C(=O)c2cnccc2)[C@@H]([C@@H]2[C@@H]3[C@H](C1)CCCN3CCC2)CCCC(=O)N(Cc1ccncc1)CC
N121-1021	N1(C(=O)c2cnccc2)[C@@H]([C@@H]2[C@@H]3[C@H](C1)CCCN3CCC2)CCCC(=O)NC1CCCCC1
N121-1023	N1(C(=O)c2cnccc2)[C@@H]([C@@H]2[C@@H]3[C@H](C1)CCCN3CCC2)CCCC(=O)N1CCCCCC1
N121-1026	N1(C(=O)c2cnccc2)[C@@H]([C@@H]2[C@@H]3[C@H](C1)CCCN3CCC2)CCCC(=O)NCCCc1ccccc1
N121-1027	N1(C(=O)c2cnccc2)[C@@H]([C@@H]2[C@@H]3[C@H](C1)CCCN3CCC2)CCCC(=O)N1CCN(CC1)C1CCCCC1
N121-1031	N1(C(=O)c2cnccc2)[C@@H]([C@@H]2[C@@H]3[C@H](C1)CCCN3CCC2)CCCC(=O)N1CCN(Cc2ccccc2)CC1
N121-1032	N1(C(=O)c2cnccc2)[C@@H]([C@@H]2[C@@H]3[C@H](C1)CCCN3CCC2)CCCC(=O)N1CCC(Cc2ccccc2)CC1
N121-1033	N1(C(=O)c2cnccc2)[C@@H]([C@@H]2[C@@H]3[C@H](C1)CCCN3CCC2)CCCC(=O)N1CCN(c2c(OC)cccc2)CC1
N121-1035	N1(C(=O)c2cnccc2)[C@@H]([C@@H]2[C@@H]3[C@H](C1)CCCN3CCC2)CCCC(=O)N1CCN(CC1)CC
N121-1036	N1(C(=O)c2cnccc2)[C@@H]([C@@H]2[C@@H]3[C@H](C1)CCCN3CCC2)CCCC(=O)N1CCN(c2ccc(cc2)OC)CC1
N121-1037	N1(C(=O)c2cnccc2)[C@@H]([C@@H]2[C@@H]3[C@H](C1)CCCN3CCC2)CCCC(=O)NCCCOC
N121-1039	N1(C(=O)c2cnccc2)[C@@H]([C@@H]2[C@@H]3[C@H](C1)CCCN3CCC2)CCCC(=O)NCc1oc(cc1)C
N121-1041	N1(C(=O)c2cnccc2)[C@@H]([C@@H]2[C@@H]3[C@H](C1)CCCN3CCC2)CCCC(=O)N(Cc1ccccc1)CC
N121-1054	N1(C(=O)c2cnccc2)[C@@H]([C@@H]2[C@@H]3[C@H](C1)CCCN3CCC2)CCCC(=O)NCCc1c2c([nH]c1)ccc(c2)OC
N121-1059	N1(C(=O)c2cnccc2)[C@@H]([C@@H]2[C@@H]3[C@H](C1)CCCN3CCC2)CCCC(=O)NCCN1CCCC1
N121-1060	N1(C(=O)c2cnccc2)[C@@H]([C@@H]2[C@@H]3[C@H](C1)CCCN3CCC2)CCCC(=O)NCCN1CCCCC1
N121-1063	N1(C(=O)c2cnccc2)[C@@H]([C@@H]2[C@@H]3[C@H](C1)CCCN3CCC2)CCCC(=O)N(Cc1cnccc1)C
N121-1064	N1(C(=O)c2cnccc2)[C@@H]([C@@H]2[C@@H]3[C@H](C1)CCCN3CCC2)CCCC(=O)N(CCc1ncccc1)C
N121-1065	N1(C(=O)c2cnccc2)[C@@H]([C@@H]2[C@@H]3[C@H](C1)CCCN3CCC2)CCCC(=O)NC1CCCC1
N121-1067	N1(C(=O)c2cnccc2)[C@@H]([C@@H]2[C@@H]3[C@H](C1)CCCN3CCC2)CCCC(=O)NC1CC1
N121-1071	N1(C(=O)c2cnccc2)[C@@H]([C@@H]2[C@@H]3[C@H](C1)CCCN3CCC2)CCCC(=O)NCCN1CCOCC1
N121-1072	N1(C(=O)c2cnccc2)[C@@H]([C@@H]2[C@@H]3[C@H](C1)CCCN3CCC2)CCCC(=O)N1CC(=O)NCC1
N121-1080	N1(C(=O)c2cnccc2)[C@@H]([C@@H]2[C@@H]3[C@H](C1)CCCN3CCC2)CCCC(=O)NCC(C)C
N121-1083	N1(C(=O)c2cnccc2)[C@@H]([C@@H]2[C@@H]3[C@H](C1)CCCN3CCC2)CCCC(=O)N1CCN(c2ccc(cc2)F)CC1
N121-1084	N1(C(=O)c2cnccc2)[C@@H]([C@@H]2[C@@H]3[C@H](C1)CCCN3CCC2)CCCC(=O)N1CCN(CC1)C(C)C
N121-1087	N1(C(=O)c2cnccc2)[C@@H]([C@@H]2[C@@H]3[C@H](C1)CCCN3CCC2)CCCC(=O)N1CCN(CC1)c1ccccc1
N121-1088	N1(C(=O)c2cnccc2)[C@@H]([C@@H]2[C@@H]3[C@H](C1)CCCN3CCC2)CCCC(=O)N1CCN(CC1)CC=C
N121-1089	N1(C(=O)c2cnccc2)[C@@H]([C@@H]2[C@@H]3[C@H](C1)CCCN3CCC2)CCCC(=O)N1CCN(CC1)CC(C)C
N121-1090	N1(C(=O)c2cnccc2)[C@@H]([C@@H]2[C@@H]3[C@H](C1)CCCN3CCC2)CCCC(=O)NCCCN1CCN(CC1)C
N121-1092	N1(C(=O)c2cnccc2)[C@@H]([C@@H]2[C@@H]3[C@H](C1)CCCN3CCC2)CCCC(=O)N1CCC(N2CCCCC2)CC1
N121-1095	N1(C(=O)c2cnccc2)[C@@H]([C@@H]2[C@@H]3[C@H](C1)CCCN3CCC2)CCCC(=O)N1CCCC1
N121-1096	N1(C(=O)c2cnccc2)[C@@H]([C@@H]2[C@@H]3[C@H](C1)CCCN3CCC2)CCCC(=O)N(CC)CC
N121-1097	N1(C(=O)c2cnccc2)[C@@H]([C@@H]2[C@@H]3[C@H](C1)CCCN3CCC2)CCCC(=O)N1CCCCC1
N121-1100	N1(C(=O)c2cnccc2)[C@@H]([C@@H]2[C@@H]3[C@H](C1)CCCN3CCC2)CCCC(=O)N1CCN(CC1)C1CCCC1
N121-1102	N1(C(=O)c2cnccc2)[C@@H]([C@@H]2[C@@H]3[C@H](C1)CCCN3CCC2)CCCC(=O)NCCc1nc2c([nH]1)cccc2
N121-1107	N1(C(=O)c2cnccc2)[C@@H]([C@@H]2[C@@H]3[C@H](C1)CCCN3CCC2)CCCC(=O)NCCc1nc2c(n1C)cccc2
N121-1110	N1(C(=O)c2cnccc2)[C@@H]([C@@H]2[C@@H]3[C@H](C1)CCCN3CCC2)CCCC(=O)NCCCc1c(onc1C)C
N121-1114	N1(C(=O)c2cnccc2)[C@@H]([C@@H]2[C@@H]3[C@H](C1)CCCN3CCC2)CCCC(=O)NCCC1CCN(CC1)CC
N121-1115	N1(C(=O)c2cnccc2)[C@@H]([C@@H]2[C@@H]3[C@H](C1)CCCN3CCC2)CCCC(=O)N(Cc1c(nn(c1)CC)C)C
N121-1116	N1(C(=O)c2cnccc2)[C@@H]([C@@H]2[C@@H]3[C@H](C1)CCCN3CCC2)CCCC(=O)N1CCN(Cc2c(F)cccc2)CC1
N121-1121	N1(C(=O)c2cnccc2)[C@@H]([C@@H]2[C@@H]3[C@H](C1)CCCN3CCC2)CCCC(=O)NCCC1CCN(CC1)C(C)C
N121-1123	N1(C(=O)c2cnccc2)[C@@H]([C@@H]2[C@@H]3[C@H](C1)CCCN3CCC2)CCCC(=O)N(CCc1c(n(nc1C)C)C)C
N121-1124	N1(C(=O)c2cnccc2)[C@@H]([C@@H]2[C@@H]3[C@H](C1)CCCN3CCC2)CCCC(=O)NCc1ccc(N2CCOCC2)cc1
N121-1127	N1(C(=O)c2cnccc2)[C@@H]([C@@H]2[C@@H]3[C@H](C1)CCCN3CCC2)CCCC(=O)NCCn1c(ncc1)C
N121-1128	N1(C(=O)c2cnccc2)[C@@H]([C@@H]2[C@@H]3[C@H](C1)CCCN3CCC2)CCCC(=O)NCCCN1CCCCC1
N121-1129	N1(C(=O)c2cnccc2)[C@@H]([C@@H]2[C@@H]3[C@H](C1)CCCN3CCC2)CCCC(=O)NCCCN1CCCCCC1
N121-1130	N1(C(=O)c2cnccc2)[C@@H]([C@@H]2[C@@H]3[C@H](C1)CCCN3CCC2)CCCC(=O)NCCN1CCN(CC1)CC
N121-1133	N1(C(=O)c2cnccc2)[C@@H]([C@@H]2[C@@H]3[C@H](C1)CCCN3CCC2)CCCC(=O)NCCN(C1CCCCC1)C
N121-1134	N1(C(=O)c2cnccc2)[C@@H]([C@@H]2[C@@H]3[C@H](C1)CCCN3CCC2)CCCC(=O)NCCCN1c2c(CCC1)cccc2
N124-0002	c12[C@H]([C@H]([C@@H]([C@H](c1cc1c(c2)OCO1)O)CO)C(=O)NCCCN1CCOCC1)c1cc(c(c(c1)OC)OC)OC
N124-0004	c12[C@H]([C@H]([C@@H]([C@H](c1cc1c(c2)OCO1)O)CO)C(=O)NCCc1ccccc1)c1cc(c(c(c1)OC)OC)OC
N124-0006	c12[C@H]([C@H]([C@@H]([C@H](c1cc1c(c2)OCO1)O)CO)C(=O)NCC=C)c1cc(c(c(c1)OC)OC)OC
N124-0007	[C@H]1([C@@H](c2c([C@@H]([C@H]1CO)O)cc1c(c2)OCO1)c1cc(c(c(c1)OC)OC)OC)C(=O)N1CCN(c2ncccc2)CC1
N124-0008	c12[C@H]([C@H]([C@@H]([C@H](c1cc1c(c2)OCO1)O)CO)C(=O)NCc1c(OC)cccc1)c1cc(c(c(c1)OC)OC)OC
N124-0010	[C@@H]1([C@H](c2c([C@H]([C@@H]1CO)O)cc1c(c2)OCO1)c1cc(c(c(c1)OC)OC)OC)C(=O)NC1CCN(Cc2ccccc2)CC1
N124-0014	[C@H]1([C@@H](c2c([C@@H]([C@H]1CO)O)cc1c(c2)OCO1)c1cc(c(c(c1)OC)OC)OC)C(=O)NC(C)C
N124-0015	[C@H]1([C@@H](c2c([C@@H]([C@H]1CO)O)cc1c(c2)OCO1)c1cc(c(c(c1)OC)OC)OC)C(=O)N(CC1CC1)CCC
N124-0021	[C@H]1([C@@H](c2c([C@@H]([C@H]1CO)O)cc1c(c2)OCO1)c1cc(c(c(c1)OC)OC)OC)C(=O)Nc1ccc(cc1)C
N124-0023	c12[C@H]([C@H]([C@@H]([C@H](c1cc1c(c2)OCO1)O)CO)C(=O)NCc1cnccc1)c1cc(c(c(c1)OC)OC)OC
N124-0027	[C@H]1([C@@H](c2c([C@@H]([C@H]1CO)O)cc1c(c2)OCO1)c1cc(c(c(c1)OC)OC)OC)C(=O)NC1CCCCC1
N124-0029	[C@H]1([C@@H](c2c([C@@H]([C@H]1CO)O)cc1c(c2)OCO1)c1cc(c(c(c1)OC)OC)OC)C(=O)N1CCCCCC1
N124-0030	C(=O)(N1c2c(CC1)cccc2)[C@@H]1[C@@H](c2c([C@@H]([C@H]1CO)O)cc1c(c2)OCO1)c1cc(c(c(c1)OC)OC)OC
N124-0032	c12[C@H]([C@H]([C@@H]([C@H](c1cc1c(c2)OCO1)O)CO)C(=O)NCCCc1ccccc1)c1cc(c(c(c1)OC)OC)OC
N124-0034	C(=O)([C@H]1[C@H](c2c([C@H]([C@@H]1CO)O)cc1c(c2)OCO1)c1cc(c(c(c1)OC)OC)OC)N1c2c(CCC1)cccc2
N124-0039	[C@H]1([C@@H](c2c([C@@H]([C@H]1CO)O)cc1c(c2)OCO1)c1cc(c(c(c1)OC)OC)OC)C(=O)N1CCN(Cc2ccccc2)CC1
N124-0040	[C@H]1([C@@H](c2c([C@@H]([C@H]1CO)O)cc1c(c2)OCO1)c1cc(c(c(c1)OC)OC)OC)C(=O)N1CCC(Cc2ccccc2)CC1
N124-0042	c12[C@H]([C@H]([C@@H]([C@H](c1cc1c(c2)OCO1)O)CO)C(=O)NCCC1=CCCCC1)c1cc(c(c(c1)OC)OC)OC
N124-0043	[C@H]1([C@@H](c2c([C@@H]([C@H]1CO)O)cc1c(c2)OCO1)c1cc(c(c(c1)OC)OC)OC)C(=O)N1CCN(CC1)CC
N124-0044	[C@H]1([C@@H](c2c([C@@H]([C@H]1CO)O)cc1c(c2)OCO1)c1cc(c(c(c1)OC)OC)OC)C(=O)N1CCN(c2ccc(cc2)OC)CC1
N124-0045	c12[C@H]([C@H]([C@@H]([C@H](c1cc1c(c2)OCO1)O)CO)C(=O)NCCCOC)c1cc(c(c(c1)OC)OC)OC
N124-0046	[C@H]1([C@@H](c2c([C@@H]([C@H]1CO)O)cc1c(c2)OCO1)c1cc(c(c(c1)OC)OC)OC)C(=O)N1CCN(c2c(F)cccc2)CC1
N124-0047	c12[C@H]([C@H]([C@@H]([C@H](c1cc1c(c2)OCO1)O)CO)C(=O)NCc1oc(cc1)C)c1cc(c(c(c1)OC)OC)OC
N124-0048	[C@H]1([C@@H](c2c([C@@H]([C@H]1CO)O)cc1c(c2)OCO1)c1cc(c(c(c1)OC)OC)OC)C(=O)Nc1c(ccc(c1)C)OC
N124-0050	[C@H]1([C@@H](c2c([C@@H]([C@H]1CO)O)cc1c(c2)OCO1)c1cc(c(c(c1)OC)OC)OC)C(=O)Nc1cc(F)ccc1
N124-0051	c12[C@H]([C@H]([C@@H]([C@H](c1cc1c(c2)OCO1)O)CO)C(=O)NCc1ccc(F)cc1)c1cc(c(c(c1)OC)OC)OC
N124-0053	c12[C@H]([C@H]([C@@H]([C@H](c1cc1c(c2)OCO1)O)CO)C(=O)NCc1cc(cc(c1)F)F)c1cc(c(c(c1)OC)OC)OC
N124-0055	c12[C@H]([C@H]([C@@H]([C@H](c1cc1c(c2)OCO1)O)CO)C(=O)NCc1c(C)cccc1)c1cc(c(c(c1)OC)OC)OC
N124-0058	c12[C@H]([C@H]([C@@H]([C@H](c1cc1c(c2)OCO1)O)CO)C(=O)NCc1c(ccc(c1)OC)OC)c1cc(c(c(c1)OC)OC)OC
N124-0066	[C@H]1([C@@H](c2c([C@@H]([C@H]1CO)O)cc1c(c2)OCO1)c1cc(c(c(c1)OC)OC)OC)C(=O)N1CCN(CCC1)C
N124-0069	c12[C@H]([C@H]([C@@H]([C@H](c1cc1c(c2)OCO1)O)CO)C(=O)NCCN1CCCCC1)c1cc(c(c(c1)OC)OC)OC
N124-0070	[C@H]1([C@@H](c2c([C@@H]([C@H]1CO)O)cc1c(c2)OCO1)c1cc(c(c(c1)OC)OC)OC)C(=O)N1CCN(CC1)C
N124-0072	c12[C@H]([C@H]([C@@H]([C@H](c1cc1c(c2)OCO1)O)CO)C(=O)NCC1CC1)c1cc(c(c(c1)OC)OC)OC
N124-0075	[C@H]1([C@@H](c2c([C@@H]([C@H]1CO)O)cc1c(c2)OCO1)c1cc(c(c(c1)OC)OC)OC)C(=O)NC1CCCC1
N124-0077	c12[C@H]([C@H]([C@@H]([C@H](c1cc1c(c2)OCO1)O)CO)C(=O)NCc1ccccc1)c1cc(c(c(c1)OC)OC)OC
N124-0082	c12[C@H]([C@H]([C@@H]([C@H](c1cc1c(c2)OCO1)O)CO)C(=O)NCCN1CCOCC1)c1cc(c(c(c1)OC)OC)OC
N124-0089	c12[C@H]([C@H]([C@@H]([C@H](c1cc1c(c2)OCO1)O)CO)C(=O)NCCCN(C)C)c1cc(c(c(c1)OC)OC)OC
N124-0091	c12[C@H]([C@H]([C@@H]([C@H](c1cc1c(c2)OCO1)O)CO)C(=O)NCC(C)C)c1cc(c(c(c1)OC)OC)OC
N124-0094	c12[C@H]([C@H]([C@@H]([C@H](c1cc1c(c2)OCO1)O)CO)C(=O)NCCOC)c1cc(c(c(c1)OC)OC)OC
N124-0097	[C@H]1([C@@H](c2c([C@@H]([C@H]1CO)O)cc1c(c2)OCO1)c1cc(c(c(c1)OC)OC)OC)C(=O)N1CCN(c2ccc(cc2)F)CC1
N124-0098	[C@H]1([C@@H](c2c([C@@H]([C@H]1CO)O)cc1c(c2)OCO1)c1cc(c(c(c1)OC)OC)OC)C(=O)N1CCN(CC1)C(C)C
N124-0101	[C@H]1([C@@H](c2c([C@@H]([C@H]1CO)O)cc1c(c2)OCO1)c1cc(c(c(c1)OC)OC)OC)C(=O)N1CCN(CC1)c1ccccc1
N124-0102	[C@H]1([C@@H](c2c([C@@H]([C@H]1CO)O)cc1c(c2)OCO1)c1cc(c(c(c1)OC)OC)OC)C(=O)N1CCN(CC1)CC=C
N124-0103	[C@H]1([C@@H](c2c([C@@H]([C@H]1CO)O)cc1c(c2)OCO1)c1cc(c(c(c1)OC)OC)OC)C(=O)N1CCN(CC1)CC(C)C
N124-0110	[C@H]1([C@@H](c2c([C@@H]([C@H]1CO)O)cc1c(c2)OCO1)c1cc(c(c(c1)OC)OC)OC)C(=O)N1CCC(CC1)C
N124-0112	[C@H]1([C@@H](c2c([C@@H]([C@H]1CO)O)cc1c(c2)OCO1)c1cc(c(c(c1)OC)OC)OC)C(=O)N1CCCC1
N124-0113	[C@H]1([C@@H](c2c([C@@H]([C@H]1CO)O)cc1c(c2)OCO1)c1cc(c(c(c1)OC)OC)OC)C(=O)N(CC)CC
N124-0115	[C@H]1([C@@H](c2c([C@@H]([C@H]1CO)O)cc1c(c2)OCO1)c1cc(c(c(c1)OC)OC)OC)C(=O)N1CCCCC1
N124-0120	[C@@H]1([C@H](c2c([C@H]([C@@H]1CO)O)cc1c(c2)OCO1)c1cc(c(c(c1)OC)OC)OC)C(=O)Nc1ccccc1
N124-0139	[C@H]1([C@@H](c2c([C@@H]([C@H]1CO)O)cc1c(c2)OCO1)c1cc(c(c(c1)OC)OC)OC)C(=O)N1CCN(Cc2c(F)cccc2)CC1
N124-0145	c12[C@H]([C@H]([C@@H]([C@H](c1cc1c(c2)OCO1)O)CO)C(=O)NCCCOC1CCN(CC1)CC)c1cc(c(c(c1)OC)OC)OC
N124-0162	c12[C@H]([C@H]([C@@H]([C@H](c1cc1c(c2)OCO1)O)CO)C(=O)NCCCN1CCCCC1)c1cc(c(c(c1)OC)OC)OC
N124-0163	c12[C@H]([C@H]([C@@H]([C@H](c1cc1c(c2)OCO1)O)CO)C(=O)NCCCN1CCCCCC1)c1cc(c(c(c1)OC)OC)OC
N124-0165	c12[C@H]([C@H]([C@@H]([C@H](c1cc1c(c2)OCO1)O)CO)C(=O)NCCCN1CCN(CC1)CC)c1cc(c(c(c1)OC)OC)OC
N124-0172	c12[C@H]([C@H]([C@@H]([C@H](c1cc1c(c2)OCO1)O)CO)C(=O)NCCCN(C1CCCCC1)C)c1cc(c(c(c1)OC)OC)OC
N124-0176	c12[C@H]([C@H]([C@@H]([C@H](c1cc1c(c2)OCO1)O)CO)C(=O)NCCCN1c2c(CCC1)cccc2)c1cc(c(c(c1)OC)OC)OC
N124-0177	c12[C@H]([C@H]([C@@H]([C@H](c1cc1c(c2)OCO1)O)CO)C(=O)NCCN1CCC(Cc2ccccc2)CC1)c1cc(c(c(c1)OC)OC)OC
N124-0196	[C@H]1([C@@H](c2c([C@@H]([C@H]1CO)O)cc1c(c2)OCO1)c1cc(c(c(c1)OC)OC)OC)C(=O)Nc1cc(cc(c1)OC)OC
N124-0197	c12[C@H]([C@H]([C@@H]([C@H](c1cc1c(c2)OCO1)O)CO)C(=O)NCCc1cc(c(cc1)OC)OC)c1cc(c(c(c1)OC)OC)OC
N124-0208	c12[C@H]([C@H]([C@@H]([C@H](c1cc1c(c2)OCO1)O)CO)C(=O)NCc1c(c(OC)ccc1)OC)c1cc(c(c(c1)OC)OC)OC
N124-0211	c12[C@H]([C@H]([C@@H]([C@H](c1cc1c(c2)OCO1)O)CO)C(=O)NCc1c(OCC)cccc1)c1cc(c(c(c1)OC)OC)OC
N124-0214	c12[C@H]([C@H]([C@@H]([C@H](c1cc1c(c2)OCO1)O)CO)C(=O)NCc1cc2c(OCO2)cc1)c1cc(c(c(c1)OC)OC)OC
N124-0236	[C@H]1([C@@H](c2c([C@@H]([C@H]1CO)O)cc1c(c2)OCO1)c1cc(c(c(c1)OC)OC)OC)C(=O)NC(CC)CC
N124-0245	c12[C@H]([C@H]([C@@H]([C@H](c1cc1c(c2)OCO1)O)CO)C(=O)NCCCOCC)c1cc(c(c(c1)OC)OC)OC
S240-0828	C(=O)(C1CC1)N[C@H]1C[C@H](NC1)CO
S240-1031	N1(Cc2c(OCC)cccc2)[C@@H](C[C@@H](C1)NC(=O)COC)CO
S240-1037	N1([C@@H](C[C@@H](C1)NC(=O)COC)CO)Cc1cscc1
S240-1055	N1([C@@H](C[C@@H](C1)NC(=O)COC)CO)Cc1cc(C#N)ccc1
S240-1060	N1(Cc2c(ccc(c2)F)F)[C@@H](C[C@@H](C1)NC(=O)COC)CO
S240-1072	N1(Cc2c(ncs2)C)[C@@H](C[C@@H](C1)NC(=O)COC)CO
S240-1073	c1(c[nH]c2c1cccc2)CN1[C@@H](C[C@@H](C1)NC(=O)COC)CO
S240-1080	N1([C@@H](C[C@@H](C1)NC(=O)COC)CO)Cc1oc(cc1)Br
S240-1086	N1([C@@H](C[C@@H](C1)NC(=O)COC)CO)Cc1cc(OCC)ccc1
S240-1088	N1([C@@H](C[C@@H](C1)NC(=O)COC)CO)Cc1ncccc1
S240-1096	c1(c(n[nH]c1)c1ccccc1)CN1[C@@H](C[C@@H](C1)NC(=O)COC)CO
S240-1100	N1(Cc2c(c(F)ccc2)F)[C@@H](C[C@@H](C1)NC(=O)COC)CO
S240-1353	N1([C@@H](C[C@H](NC(=O)c2cnccc2)C1)CO)Cc1oc(cc1)C
S240-1359	N1([C@@H](C[C@H](NC(=O)c2cnccc2)C1)CO)CCC(C)C
S240-1368	N1([C@@H](C[C@H](NC(=O)c2cnccc2)C1)CO)Cc1sc(cc1)C
S240-1369	N1([C@@H](C[C@H](NC(=O)c2cnccc2)C1)CO)Cc1ccc(C#N)cc1
S240-1374	N1([C@@H](C[C@H](NC(=O)c2cnccc2)C1)CO)Cc1cc(C#N)ccc1
S240-1382	N1(Cc2c(ncs2)C)[C@@H](C[C@H](NC(=O)c2cnccc2)C1)CO
S240-1393	N1([C@@H](C[C@H](NC(=O)c2cnccc2)C1)CO)CC1CCCCC1
S240-1399	N1([C@@H](C[C@H](NC(=O)c2cnccc2)C1)CO)CC(C)C
S240-1406	N1([C@@H](C[C@H](NC(=O)c2cnccc2)C1)CO)Cc1sccc1
S240-1409	N1([C@@H](C[C@H](NC(=O)c2cnccc2)C1)CO)Cc1ccc(cc1)OCC
S240-2072	C(=O)(N[C@H]1C[C@H](NC1)CO)N(C)C
S254-0012	N1(C(=O)NC2CCCCC2)[C@H](C(=O)N2Cc3c(CC2)cccc3)C[C@@H](C1)F
S254-0023	N1([C@H](C(=O)N2Cc3c(CC2)cccc3)C[C@@H](C1)F)C(=O)Cc1sccc1
S254-0033	S(=O)(=O)(N1[C@H](C(=O)N2Cc3c(CC2)cccc3)C[C@@H](C1)F)c1c(cc(cc1)C)C
S254-0036	S(=O)(=O)(N1[C@H](C(=O)N2Cc3c(CC2)cccc3)C[C@@H](C1)F)c1cc(ccc1OC)OC
S254-0042	N1([C@H](C(=O)N2Cc3c(CC2)cccc3)C[C@@H](C1)F)C(=O)c1ncc(nc1)C
S254-0068	S(=O)(=O)(N1[C@H](C(=O)N2Cc3c(CC2)cccc3)C[C@@H](C1)F)c1ccc(cc1)C(C)C
S254-0072	S(=O)(=O)(N1[C@H](C(=O)N2Cc3c(CC2)cccc3)C[C@@H](C1)F)c1ccc(cc1)CC
S254-0076	S(=O)(=O)(N1[C@H](C(=O)N2Cc3c(CC2)cccc3)C[C@@H](C1)F)c1c(onc1C)C
S254-0077	S(=O)(=O)(N1[C@H](C(=O)N2Cc3c(CC2)cccc3)C[C@@H](C1)F)c1ccc(cc1)OCC
S254-0089	S(=O)(=O)(N1[C@H](C(=O)N2CCCCC2)C[C@@H](C1)F)c1ccccc1
S254-0094	S(=O)(=O)(N1[C@H](C(=O)N2CCCCC2)C[C@@H](C1)F)c1ccc(cc1)F
S254-0095	N1(C(=O)c2c(F)cccc2)[C@H](C(=O)N2CCCCC2)C[C@@H](C1)F
S254-0096	N1([C@H](C(=O)N2CCCCC2)C[C@@H](C1)F)C(=O)Cc1cc(OC)ccc1
S254-0099	N1([C@H](C(=O)N2CCCCC2)C[C@@H](C1)F)C(=O)c1sccc1
S254-0100	N1([C@H](C(=O)N2CCCCC2)C[C@@H](C1)F)C(=O)c1cc(ccc1)C
S254-0102	N1([C@H](C(=O)N2CCCCC2)C[C@@H](C1)F)C(=O)c1ccc(cc1)OC
S254-0110	N1(C(=O)c2c(ccs2)C)[C@H](C(=O)N2CCCCC2)C[C@@H](C1)F
S254-0111	N1([C@H](C(=O)N2CCCCC2)C[C@@H](C1)F)C(=O)c1cc(F)ccc1
S254-0113	N1([C@H](C(=O)N2CCCCC2)C[C@@H](C1)F)C(=O)c1cc(c(cc1)F)F
S254-0123	N1(C(=O)c2c(ccc(c2)F)F)[C@H](C(=O)N2CCCCC2)C[C@@H](C1)F
S254-0129	N1([C@H](C(=O)N2CCCCC2)C[C@@H](C1)F)C(=O)c1cc(OC)ccc1
S254-0131	N1([C@H](C(=O)N2CCCCC2)C[C@@H](C1)F)C(=O)Cc1ccc(F)cc1
S254-0132	N1([C@H](C(=O)N2CCCCC2)C[C@@H](C1)F)C(=O)Cc1cscc1
S254-0138	N1([C@H](C(=O)N2CCCCC2)C[C@@H](C1)F)C(=O)COc1ccc(F)cc1
S254-0139	S(=O)(=O)(N1[C@H](C(=O)N2CCCCC2)C[C@@H](C1)F)c1c(cc(cc1)F)F
S254-0141	S(=O)(=O)(N1[C@H](C(=O)N2CCCCC2)C[C@@H](C1)F)c1c(cc(cc1)C)C
S254-0142	S(=O)(=O)(N1[C@H](C(=O)N2CCCCC2)C[C@@H](C1)F)c1cc(c(cc1)F)F
S254-0143	N1([C@H](C(=O)N2CCCCC2)C[C@@H](C1)F)C(=O)Cc1ccc(OC(F)(F)F)cc1
S254-0146	S(=O)(=O)(N1[C@H](C(=O)N2CCCCC2)C[C@@H](C1)F)c1cc(F)ccc1
S254-0148	S(=O)(=O)(N1[C@H](C(=O)N2CCCCC2)C[C@@H](C1)F)c1cc(c(cc1)OC)OC
S254-0149	S(=O)(=O)(N1[C@H](C(=O)N2CCCCC2)C[C@@H](C1)F)c1cc(ccc1OC)OC
S254-0151	S(=O)(=O)(N1[C@H](C(=O)N2CCCCC2)C[C@@H](C1)F)c1cc(OC)ccc1
S254-0152	S(=O)(=O)(N1[C@H](C(=O)N2CCCCC2)C[C@@H](C1)F)c1cc(ccc1OC)F
S254-0153	S(=O)(=O)(N1[C@H](C(=O)N2CCCCC2)C[C@@H](C1)F)c1cc(c(cc1)C)F
S254-0168	N1([C@H](C(=O)N2CCCCC2)C[C@@H](C1)F)C(=O)c1cc(c(cc1)C)F
S254-0184	S(=O)(=O)(N1[C@H](C(=O)N2CCCCC2)C[C@@H](C1)F)c1ccc(cc1)OC
S254-0187	N1(C(=O)Nc2ccc(cc2)OCC)[C@H](C(=O)N2CCCCC2)C[C@@H](C1)F
S254-0193	S(=O)(=O)(N1[C@H](C(=O)N2CCCCC2)C[C@@H](C1)F)c1ccc(cc1)C(C)C
S254-0194	N1(C(=O)Nc2ccc(cc2)CC)[C@H](C(=O)N2CCCCC2)C[C@@H](C1)F
S254-0195	N1(C(=O)Nc2c(c(ccc2)C)C)[C@H](C(=O)N2CCCCC2)C[C@@H](C1)F
S254-0196	N1(C(=O)Nc2cc(c(cc2)C)Cl)[C@H](C(=O)N2CCCCC2)C[C@@H](C1)F
S254-0197	N1([C@H](C(=O)N2CCCCC2)C[C@@H](C1)F)C(=O)c1ccccc1
S254-0198	N1(C(=O)Nc2cc(c(cc2)C)C)[C@H](C(=O)N2CCCCC2)C[C@@H](C1)F
S254-0199	N1(C(=O)Nc2c(ccc(c2)C)C)[C@H](C(=O)N2CCCCC2)C[C@@H](C1)F
S254-0201	N1(C(=O)Nc2c(cc(cc2)C)Cl)[C@H](C(=O)N2CCCCC2)C[C@@H](C1)F
S254-0202	N1(C(=O)Nc2cc(ccc2OC)OC)[C@H](C(=O)N2CCCCC2)C[C@@H](C1)F
S254-0203	N1(C(=O)Nc2ccc(cc2)C)[C@H](C(=O)N2CCCCC2)C[C@@H](C1)F
S254-0204	N1(C(=O)Nc2c(C)cccc2)[C@H](C(=O)N2CCCCC2)C[C@@H](C1)F
S254-0205	N1(C(=O)Nc2cc(OC)ccc2)[C@H](C(=O)N2CCCCC2)C[C@@H](C1)F
S254-0206	N1(C(=O)Nc2c(OCC)cccc2)[C@H](C(=O)N2CCCCC2)C[C@@H](C1)F
S254-0207	N1(C(=O)Nc2ccc(F)cc2)[C@H](C(=O)N2CCCCC2)C[C@@H](C1)F
S254-0208	N1(C(=O)Nc2c(OC)cccc2)[C@H](C(=O)N2CCCCC2)C[C@@H](C1)F
S254-0209	N1(C(=O)Nc2c(cc(cc2)C)C)[C@H](C(=O)N2CCCCC2)C[C@@H](C1)F
S254-0211	N1([C@H](C(=O)N2CCCCC2)C[C@@H](C1)F)C(=O)NCc1ccccc1
S254-0213	N1(C(=O)Nc2cc(c(cc2)C)F)[C@H](C(=O)N2CCCCC2)C[C@@H](C1)F
S254-0216	N1(C(=O)Nc2c(cc(cc2)OC)OC)[C@H](C(=O)N2CCCCC2)C[C@@H](C1)F
S254-0217	N1(C(=O)Nc2cc(cc(c2)OC)OC)[C@H](C(=O)N2CCCCC2)C[C@@H](C1)F
S254-0218	N1(C(=O)Nc2cc(C(F)(F)F)ccc2)[C@H](C(=O)N2CCCCC2)C[C@@H](C1)F
S254-0220	N1(C(=O)Nc2c(ccc(c2)C)OC)[C@H](C(=O)N2CCCCC2)C[C@@H](C1)F
S254-0222	S(=O)(=O)(N1[C@H](C(=O)N2CCCCC2)C[C@@H](C1)F)c1ccc(cc1)CC
S254-0225	N1(C(=O)Nc2c(cc(cc2)F)F)[C@H](C(=O)N2CCCCC2)C[C@@H](C1)F
S254-0230	N1(C(=O)Nc2cc(F)ccc2)[C@H](C(=O)N2CCCCC2)C[C@@H](C1)F
S254-0231	S(=O)(=O)(N1[C@H](C(=O)N2CCCCC2)C[C@@H](C1)F)c1c(onc1C)C
S254-0235	S(=O)(=O)(N1[C@H](C(=O)N2CCCCC2)C[C@@H](C1)F)c1cc(ccc1)C
S254-0241	N1([C@H](C(=O)N2CCCCC2)C[C@@H](C1)F)C(=O)NCc1cc(F)ccc1
S254-0243	N1(C(=O)Nc2c(c(F)ccc2)C)[C@H](C(=O)N2CCCCC2)C[C@@H](C1)F
S254-0244	N1(C(=O)Nc2cc(ccc2)CC)[C@H](C(=O)N2CCCCC2)C[C@@H](C1)F
S254-0247	N1(C(=O)Nc2c(cc(cc2)OC)C)[C@H](C(=O)N2CCCCC2)C[C@@H](C1)F
S254-0250	N1(C(=O)Nc2cc(c(cc2)OC)F)[C@H](C(=O)N2CCCCC2)C[C@@H](C1)F
S254-0251	N1(C(=O)Nc2cc(cc(c2)F)F)[C@H](C(=O)N2CCCCC2)C[C@@H](C1)F
S254-0252	N1(C(=O)Nc2ccc(C(F)(F)F)cc2)[C@H](C(=O)N2CCCCC2)C[C@@H](C1)F
S254-0253	N1([C@H](C(=O)N2CCCCC2)C[C@@H](C1)F)C(=O)Cc1cc(ccc1)C
S254-0260	S(=O)(=O)(N1[C@H](C(=O)N2CCCCC2)C[C@@H](C1)F)c1ccc(cc1)C
S254-0262	N1([C@H](C(=O)N2CCCCC2)C[C@@H](C1)F)C(=O)c1ccc(cc1)C
S254-0263	S(=O)(=O)(N1[C@H](C(=O)N2CCOCC2)C[C@@H](C1)F)c1ccccc1
S254-0268	S(=O)(=O)(N1[C@H](C(=O)N2CCOCC2)C[C@@H](C1)F)c1ccc(cc1)F
S254-0274	N1([C@H](C(=O)N2CCOCC2)C[C@@H](C1)F)C(=O)c1cc(ccc1)C
S254-0276	N1([C@H](C(=O)N2CCOCC2)C[C@@H](C1)F)C(=O)c1ccc(cc1)OC
S254-0277	N1([C@H](C(=O)N2CCOCC2)C[C@@H](C1)F)C(=O)c1ccc(cc1)F
S254-0278	N1(C(=O)c2c(OC)cccc2)[C@H](C(=O)N2CCOCC2)C[C@@H](C1)F
S254-0285	N1([C@H](C(=O)N2CCOCC2)C[C@@H](C1)F)C(=O)c1cc(F)ccc1
S254-0292	N1([C@H](C(=O)N2CCOCC2)C[C@@H](C1)F)C(=O)c1ccc(OC(F)(F)F)cc1
S254-0303	N1([C@H](C(=O)N2CCOCC2)C[C@@H](C1)F)C(=O)c1cc(OC)ccc1
S254-0308	N1([C@H](C(=O)N2CCOCC2)C[C@@H](C1)F)C(=O)c1cc(OC(F)(F)F)ccc1
S254-0313	S(=O)(=O)(N1[C@H](C(=O)N2CCOCC2)C[C@@H](C1)F)c1c(cc(cc1)F)F
S254-0315	S(=O)(=O)(N1[C@H](C(=O)N2CCOCC2)C[C@@H](C1)F)c1c(cc(cc1)C)C
S254-0320	S(=O)(=O)(N1[C@H](C(=O)N2CCOCC2)C[C@@H](C1)F)c1cc(F)ccc1
S254-0322	S(=O)(=O)(N1[C@H](C(=O)N2CCOCC2)C[C@@H](C1)F)c1cc(c(cc1)OC)OC
S254-0323	S(=O)(=O)(N1[C@H](C(=O)N2CCOCC2)C[C@@H](C1)F)c1cc(ccc1OC)OC
S254-0327	S(=O)(=O)(N1[C@H](C(=O)N2CCOCC2)C[C@@H](C1)F)c1cc(c(cc1)C)F
S254-0358	S(=O)(=O)(N1[C@H](C(=O)N2CCOCC2)C[C@@H](C1)F)c1ccc(cc1)OC
S254-0371	N1([C@H](C(=O)N2CCOCC2)C[C@@H](C1)F)C(=O)c1ccccc1
S254-0381	N1(C(=O)Nc2ccc(F)cc2)[C@H](C(=O)N2CCOCC2)C[C@@H](C1)F
S254-0392	N1(C(=O)Nc2cc(C(F)(F)F)ccc2)[C@H](C(=O)N2CCOCC2)C[C@@H](C1)F
S254-0404	N1(C(=O)Nc2cc(F)ccc2)[C@H](C(=O)N2CCOCC2)C[C@@H](C1)F
S254-0418	N1(C(=O)Nc2cc(ccc2)CC)[C@H](C(=O)N2CCOCC2)C[C@@H](C1)F
S254-0427	N1([C@H](C(=O)N2CCOCC2)C[C@@H](C1)F)C(=O)Cc1cc(ccc1)C
S254-0435	N1(C(=O)c2c(C)cccc2)[C@H](C(=O)N2CCOCC2)C[C@@H](C1)F
S254-0436	N1([C@H](C(=O)N2CCOCC2)C[C@@H](C1)F)C(=O)c1ccc(cc1)C
S254-0440	N1([C@H](C(=O)N2CCCCC2)C[C@@H](C1)F)C(=O)c1cc(C(F)(F)F)ccc1
S254-0447	N1([C@H](C(=O)N2CCCCC2)C[C@@H](C1)F)C(=O)c1cc(Cl)ccc1
S254-0448	N1(C(=O)c2c(Cl)cccc2)[C@H](C(=O)N2CCCCC2)C[C@@H](C1)F
S254-0452	N1(C(=O)c2c(cc(cc2)C)C)[C@H](C(=O)N2CCCCC2)C[C@@H](C1)F
S254-0453	N1(C(=O)c2c(ccc(c2)C)C)[C@H](C(=O)N2CCCCC2)C[C@@H](C1)F
S254-0455	N1(C(=O)c2c(OC(F)(F)F)cccc2)[C@H](C(=O)N2CCCCC2)C[C@@H](C1)F
S254-0462	N1([C@H](C(=O)N2CCCCC2)C[C@@H](C1)F)C(=O)c1cc(c(cc1)C)C
S254-0468	N1(C(=O)c2c(C(F)(F)F)cccc2)[C@H](C(=O)N2CCOCC2)C[C@@H](C1)F
S254-0474	N1([C@H](C(=O)N2CCOCC2)C[C@@H](C1)F)C(=O)c1cc(Cl)ccc1
S254-0493	S(=O)(=O)(N1[C@H](C(=O)N2Cc3c(CC2)cccc3)C[C@@H](C1)F)c1ccccc1
S254-0495	S(=O)(=O)(N1[C@H](C(=O)N2Cc3c(CC2)cccc3)C[C@@H](C1)F)c1ccc(cc1)Cl
S254-0503	S(=O)(=O)(N1[C@H](C(=O)N2Cc3c(CC2)cccc3)C[C@@H](C1)F)c1ccc(cc1)F
S254-0509	N1([C@H](C(=O)N2Cc3c(CC2)cccc3)C[C@@H](C1)F)C(=O)c1cc(ccc1)C
S254-0546	S(=O)(=O)(N1[C@H](C(=O)N2Cc3c(CC2)cccc3)C[C@@H](C1)F)c1c(F)cccc1
S254-0552	S(=O)(=O)(N1[C@H](C(=O)N2Cc3c(CC2)cccc3)C[C@@H](C1)F)c1c(cc(cc1)F)F
S254-0553	S(=O)(=O)(N1[C@H](C(=O)N2Cc3c(CC2)cccc3)C[C@@H](C1)F)c1sccc1
S254-0554	S(=O)(=O)(N1[C@H](C(=O)N2Cc3c(CC2)cccc3)C[C@@H](C1)F)c1cc(c(cc1)F)C
S254-0558	S(=O)(=O)(N1[C@H](C(=O)N2Cc3c(CC2)cccc3)C[C@@H](C1)F)c1cc(Cl)ccc1
S254-0559	S(=O)(=O)(N1[C@H](C(=O)N2Cc3c(CC2)cccc3)C[C@@H](C1)F)c1cc(F)ccc1
S254-0564	S(=O)(=O)(N1[C@H](C(=O)N2Cc3c(CC2)cccc3)C[C@@H](C1)F)c1cc(OC)ccc1
S254-0565	S(=O)(=O)(N1[C@H](C(=O)N2Cc3c(CC2)cccc3)C[C@@H](C1)F)c1cc(ccc1OC)F
S254-0566	S(=O)(=O)(N1[C@H](C(=O)N2Cc3c(CC2)cccc3)C[C@@H](C1)F)c1cc(c(cc1)C)F
S254-0568	S(=O)(=O)(N1[C@H](C(=O)N2Cc3c(CC2)cccc3)C[C@@H](C1)F)c1cc(c(cc1)Cl)C
S254-0570	S(=O)(=O)(N1[C@H](C(=O)N2Cc3c(CC2)cccc3)C[C@@H](C1)F)c1cc(ccc1C)F
S254-0575	S(=O)(=O)(N1[C@H](C(=O)N2Cc3c(CC2)cccc3)C[C@@H](C1)F)c1cc(cc(c1)F)F
S254-0599	S(=O)(=O)(N1[C@H](C(=O)N2Cc3c(CC2)cccc3)C[C@@H](C1)F)c1ccc(cc1)OC
S254-0602	N1(C(=O)Nc2ccc(cc2)OCC)[C@H](C(=O)N2Cc3c(CC2)cccc3)C[C@@H](C1)F
S254-0604	S(=O)(=O)(N1[C@H](C(=O)N2Cc3c(CC2)cccc3)C[C@@H](C1)F)c1c(ccc(c1)C)C
S254-0610	S(=O)(=O)(N1[C@H](C(=O)N2Cc3c(CC2)cccc3)C[C@@H](C1)F)c1cc(c(cc1)C)C
S254-0612	N1(C(=O)Nc2ccc(cc2)CC)[C@H](C(=O)N2Cc3c(CC2)cccc3)C[C@@H](C1)F
S254-0614	N1(C(=O)Nc2c(c(ccc2)C)C)[C@H](C(=O)N2Cc3c(CC2)cccc3)C[C@@H](C1)F
S254-0615	N1(C(=O)Nc2cc(c(cc2)C)Cl)[C@H](C(=O)N2Cc3c(CC2)cccc3)C[C@@H](C1)F
S254-0617	N1(C(=O)Nc2cc(c(cc2)C)C)[C@H](C(=O)N2Cc3c(CC2)cccc3)C[C@@H](C1)F
S254-0618	N1(C(=O)Nc2c(ccc(c2)C)C)[C@H](C(=O)N2Cc3c(CC2)cccc3)C[C@@H](C1)F
S254-0620	N1(C(=O)Nc2c(cc(cc2)C)Cl)[C@H](C(=O)N2Cc3c(CC2)cccc3)C[C@@H](C1)F
S254-0621	N1(C(=O)Nc2cc(c(cc2)OC)OC)[C@H](C(=O)N2Cc3c(CC2)cccc3)C[C@@H](C1)F
S254-0622	N1(C(=O)Nc2cc(ccc2OC)Cl)[C@H](C(=O)N2Cc3c(CC2)cccc3)C[C@@H](C1)F
S254-0623	N1(C(=O)Nc2cc(ccc2OC)OC)[C@H](C(=O)N2Cc3c(CC2)cccc3)C[C@@H](C1)F
S254-0624	S(=O)(=O)(N1[C@H](C(=O)N2Cc3c(CC2)cccc3)C[C@@H](C1)F)c1ccc(cc1)CC(C)C
S254-0625	N1(C(=O)Nc2ccc(cc2)C)[C@H](C(=O)N2Cc3c(CC2)cccc3)C[C@@H](C1)F
S254-0626	N1(C(=O)Nc2c(C)cccc2)[C@H](C(=O)N2Cc3c(CC2)cccc3)C[C@@H](C1)F
S254-0627	N1(C(=O)Nc2cc(ccc2C)Cl)[C@H](C(=O)N2Cc3c(CC2)cccc3)C[C@@H](C1)F
S254-0628	N1(C(=O)Nc2cc(OC)ccc2)[C@H](C(=O)N2Cc3c(CC2)cccc3)C[C@@H](C1)F
S254-0629	N1(C(=O)Nc2ccc(cc2)OC)[C@H](C(=O)N2Cc3c(CC2)cccc3)C[C@@H](C1)F
S254-0630	N1(C(=O)Nc2c(OCC)cccc2)[C@H](C(=O)N2Cc3c(CC2)cccc3)C[C@@H](C1)F
S254-0632	N1(C(=O)Nc2c(OC)cccc2)[C@H](C(=O)N2Cc3c(CC2)cccc3)C[C@@H](C1)F
S254-0634	N1(C(=O)Nc2c(c(Cl)ccc2)C)[C@H](C(=O)N2Cc3c(CC2)cccc3)C[C@@H](C1)F
S254-0636	N1(C(=O)Nc2c(CC)cccc2)[C@H](C(=O)N2Cc3c(CC2)cccc3)C[C@@H](C1)F
S254-0638	N1(C(=O)Nc2c(C(F)(F)F)cccc2)[C@H](C(=O)N2Cc3c(CC2)cccc3)C[C@@H](C1)F
S254-0639	N1(C(=O)Nc2c(cc(cc2)C)C)[C@H](C(=O)N2Cc3c(CC2)cccc3)C[C@@H](C1)F
S254-0642	N1(C(=O)Nc2cc(c(cc2)C)F)[C@H](C(=O)N2Cc3c(CC2)cccc3)C[C@@H](C1)F
S254-0644	N1(C(=O)Nc2c(cc(cc2)OC)OC)[C@H](C(=O)N2Cc3c(CC2)cccc3)C[C@@H](C1)F
S254-0645	N1(C(=O)Nc2cc(cc(c2)OC)OC)[C@H](C(=O)N2Cc3c(CC2)cccc3)C[C@@H](C1)F
S254-0646	N1(C(=O)Nc2cc(C(F)(F)F)ccc2)[C@H](C(=O)N2Cc3c(CC2)cccc3)C[C@@H](C1)F
S254-0647	N1([C@H](C(=O)N2Cc3c(CC2)cccc3)C[C@@H](C1)F)C(=O)NCc1ccc(cc1)C
S254-0648	N1(C(=O)Nc2c(ccc(c2)C)OC)[C@H](C(=O)N2Cc3c(CC2)cccc3)C[C@@H](C1)F
S254-0653	N1([C@H](C(=O)N2Cc3c(CC2)cccc3)C[C@@H](C1)F)C(=O)NCc1ccc(F)cc1
S254-0655	S(=O)(=O)(N1[C@H](C(=O)N2Cc3c(CC2)cccc3)C[C@@H](C1)F)Cc1ccccc1
S254-0662	S(=O)(=O)(N1[C@H](C(=O)N2Cc3c(CC2)cccc3)C[C@@H](C1)F)c1cc(ccc1F)F
S254-0666	S(=O)(=O)(N1[C@H](C(=O)N2Cc3c(CC2)cccc3)C[C@@H](C1)F)c1cc(ccc1)C
S254-0667	S(=O)(=O)(N1[C@H](C(=O)N2Cc3c(CC2)cccc3)C[C@@H](C1)F)c1c(CC)cccc1
S254-0668	S(=O)(=O)(N1[C@H](C(=O)N2Cc3c(CC2)cccc3)C[C@@H](C1)F)c1ccc(cc1)CCC
S254-0671	S(=O)(=O)(N1[C@H](C(=O)N2Cc3c(CC2)cccc3)C[C@@H](C1)F)c1cc(c(cc1)C)Cl
S254-0672	N1([C@H](C(=O)N2Cc3c(CC2)cccc3)C[C@@H](C1)F)C(=O)NCc1cc(F)ccc1
S254-0675	N1(C(=O)Nc2c(c(F)ccc2)C)[C@H](C(=O)N2Cc3c(CC2)cccc3)C[C@@H](C1)F
S254-0676	S(=O)(=O)(N1[C@H](C(=O)N2Cc3c(CC2)cccc3)C[C@@H](C1)F)Cc1ccc(Cl)cc1
S254-0677	N1(C(=O)Nc2cc(ccc2)CC)[C@H](C(=O)N2Cc3c(CC2)cccc3)C[C@@H](C1)F
S254-0680	S(=O)(=O)(N1[C@H](C(=O)N2Cc3c(CC2)cccc3)C[C@@H](C1)F)Cc1c(Cl)cccc1
S254-0681	S(=O)(=O)(N1[C@H](C(=O)N2Cc3c(CC2)cccc3)C[C@@H](C1)F)Cc1cc(Cl)ccc1
S254-0682	S(=O)(=O)(N1[C@H](C(=O)N2Cc3c(CC2)cccc3)C[C@@H](C1)F)Cc1c(F)cccc1
S254-0683	N1(C(=O)Nc2c(cc(cc2)OC)C)[C@H](C(=O)N2Cc3c(CC2)cccc3)C[C@@H](C1)F
S254-0686	S(=O)(=O)(N1[C@H](C(=O)N2Cc3c(CC2)cccc3)C[C@@H](C1)F)c1cc(c(cc1)F)Cl
S254-0687	N1(C(=O)Nc2cc(c(cc2)OC)F)[C@H](C(=O)N2Cc3c(CC2)cccc3)C[C@@H](C1)F
S254-0689	N1(C(=O)Nc2ccc(C(F)(F)F)cc2)[C@H](C(=O)N2Cc3c(CC2)cccc3)C[C@@H](C1)F
S254-0690	N1(C(=O)Nc2c(cc(cc2)Cl)C)[C@H](C(=O)N2Cc3c(CC2)cccc3)C[C@@H](C1)F
S254-0694	S(=O)(=O)(N1[C@H](C(=O)N2Cc3c(CC2)cccc3)C[C@@H](C1)F)c1ccc(cc1)C
S254-0698	N1(C(=O)Nc2cc(ccc2)C)[C@H](C(=O)N2Cc3c(CC2)cccc3)C[C@@H](C1)F
S254-0701	S(=O)(=O)(N1[C@H](C(=O)N2CCCCC2)C[C@@H](C1)F)c1ccc(cc1)Cl
S254-0717	N1(C(=O)Nc2cc(Cl)ccc2)[C@H](C(=O)N2CCCCC2)C[C@@H](C1)F
S254-0722	N1([C@H](C(=O)N2CCCCC2)C[C@@H](C1)F)C(=O)c1ccc(C(F)(F)F)cc1
S254-0723	N1([C@H](C(=O)N2CCCCC2)C[C@@H](C1)F)C(=O)c1cc(Br)ccc1
S254-0724	N1(C(=O)c2c(cc(cc2)Cl)OC)[C@H](C(=O)N2CCCCC2)C[C@@H](C1)F
S254-0726	S(=O)(=O)(N1[C@H](C(=O)N2CCCCC2)C[C@@H](C1)F)c1c(F)cccc1
S254-0727	N1(C(=O)c2c(ccc(c2)Cl)OC)[C@H](C(=O)N2CCCCC2)C[C@@H](C1)F
S254-0734	S(=O)(=O)(N1[C@H](C(=O)N2CCCCC2)C[C@@H](C1)F)c1sc(cc1)Cl
S254-0735	S(=O)(=O)(N1[C@H](C(=O)N2CCCCC2)C[C@@H](C1)F)c1cc(Br)ccc1
S254-0736	S(=O)(=O)(N1[C@H](C(=O)N2CCCCC2)C[C@@H](C1)F)c1sc(cc1)Br
S254-0737	S(=O)(=O)(N1[C@H](C(=O)N2CCCCC2)C[C@@H](C1)F)c1cc(c(cc1)F)C
S254-0738	S(=O)(=O)(N1[C@H](C(=O)N2CCCCC2)C[C@@H](C1)F)c1cc(Cl)ccc1
S254-0740	S(=O)(=O)(N1[C@H](C(=O)N2CCCCC2)C[C@@H](C1)F)c1ccc(cc1)Br
S254-0743	S(=O)(=O)(N1[C@H](C(=O)N2CCCCC2)C[C@@H](C1)F)c1c(cc(cc1)Cl)C
S254-0744	S(=O)(=O)(N1[C@H](C(=O)N2CCCCC2)C[C@@H](C1)F)c1cc(c(cc1)Cl)C
S254-0745	S(=O)(=O)(N1[C@H](C(=O)N2CCCCC2)C[C@@H](C1)F)c1ccc(C(F)(F)F)cc1
S254-0760	N1([C@H](C(=O)N2CCCCC2)C[C@@H](C1)F)C(=O)c1ccc(cc1)Cl
S254-0764	N1([C@H](C(=O)N2CCCCC2)C[C@@H](C1)F)C(=O)Cc1cc(c(cc1)OC)Cl
S254-0770	S(=O)(=O)(N1[C@H](C(=O)N2CCCCC2)C[C@@H](C1)F)c1c(ccc(c1)C)C
S254-0783	S(=O)(=O)(N1[C@H](C(=O)N2CCCCC2)C[C@@H](C1)F)c1cc(c(cc1)C)C
S254-0784	S(=O)(=O)(N1[C@H](C(=O)N2CCCCC2)C[C@@H](C1)F)c1cc(ccc1OC)Cl
S254-0786	N1(C(=O)Nc2ccc(Cl)cc2)[C@H](C(=O)N2CCCCC2)C[C@@H](C1)F
S254-0789	S(=O)(=O)(N1[C@H](C(=O)N2CCCCC2)C[C@@H](C1)F)c1ccc(cc1)CC(C)C
S254-0791	N1(C(=O)Nc2ccc(cc2)OC)[C@H](C(=O)N2CCCCC2)C[C@@H](C1)F
S254-0793	N1(C(=O)Nc2cc(Br)ccc2)[C@H](C(=O)N2CCCCC2)C[C@@H](C1)F
S254-0794	N1(C(=O)Nc2c(c(Cl)ccc2)C)[C@H](C(=O)N2CCCCC2)C[C@@H](C1)F
S254-0795	N1(C(=O)Nc2ccc(Br)cc2)[C@H](C(=O)N2CCCCC2)C[C@@H](C1)F
S254-0796	N1(C(=O)Nc2c(CC)cccc2)[C@H](C(=O)N2CCCCC2)C[C@@H](C1)F
S254-0797	N1(C(=O)Nc2c(Cl)cccc2)[C@H](C(=O)N2CCCCC2)C[C@@H](C1)F
S254-0798	N1(C(=O)Nc2c(C(F)(F)F)cccc2)[C@H](C(=O)N2CCCCC2)C[C@@H](C1)F
S254-0809	S(=O)(=O)(N1[C@H](C(=O)N2CCCCC2)C[C@@H](C1)F)c1cc(C(F)(F)F)ccc1
S254-0810	S(=O)(=O)(N1[C@H](C(=O)N2CCCCC2)C[C@@H](C1)F)c1cc(ccc1F)F
S254-0814	S(=O)(=O)(N1[C@H](C(=O)N2CCCCC2)C[C@@H](C1)F)c1c(CC)cccc1
S254-0819	S(=O)(=O)(N1[C@H](C(=O)N2CCCCC2)C[C@@H](C1)F)c1cc(c(cc1)C)Cl
S254-0821	S(=O)(=O)(N1[C@H](C(=O)N2CCCCC2)C[C@@H](C1)F)Cc1ccc(Cl)cc1
S254-0825	S(=O)(=O)(N1[C@H](C(=O)N2CCCCC2)C[C@@H](C1)F)c1cc(c(cc1)OC)Cl
S254-0826	S(=O)(=O)(N1[C@H](C(=O)N2CCCCC2)C[C@@H](C1)F)c1cc(c(cc1)F)Cl
S254-0831	N1(C(=O)Nc2cc(ccc2)C)[C@H](C(=O)N2CCCCC2)C[C@@H](C1)F
S254-0834	S(=O)(=O)(N1[C@@H](C(=O)N2CCOCC2)C[C@H](C1)F)c1ccc(cc1)Cl
S254-0850	N1(C(=O)Nc2cc(Cl)ccc2)[C@@H](C(=O)N2CCOCC2)C[C@H](C1)F
S254-0855	N1([C@@H](C(=O)N2CCOCC2)C[C@H](C1)F)C(=O)c1ccc(C(F)(F)F)cc1
S254-0859	S(=O)(=O)(N1[C@@H](C(=O)N2CCOCC2)C[C@H](C1)F)c1c(F)cccc1
S254-0876	S(=O)(=O)(N1[C@@H](C(=O)N2CCOCC2)C[C@H](C1)F)c1c(cc(cc1)Cl)C
S254-0877	S(=O)(=O)(N1[C@@H](C(=O)N2CCOCC2)C[C@H](C1)F)c1cc(c(cc1)Cl)C
S254-0878	S(=O)(=O)(N1[C@@H](C(=O)N2CCOCC2)C[C@H](C1)F)c1ccc(C(F)(F)F)cc1
S254-0893	N1([C@@H](C(=O)N2CCOCC2)C[C@H](C1)F)C(=O)c1ccc(cc1)Cl
S254-0946	S(=O)(=O)(N1[C@@H](C(=O)N2CCOCC2)C[C@H](C1)F)c1c(CC)cccc1
S254-0951	S(=O)(=O)(N1[C@@H](C(=O)N2CCOCC2)C[C@H](C1)F)c1cc(c(cc1)C)Cl
S254-0953	S(=O)(=O)(N1[C@@H](C(=O)N2CCOCC2)C[C@H](C1)F)Cc1ccc(Cl)cc1
S254-0957	S(=O)(=O)(N1[C@@H](C(=O)N2CCOCC2)C[C@H](C1)F)c1cc(c(cc1)OC)Cl
S254-0958	S(=O)(=O)(N1[C@@H](C(=O)N2CCOCC2)C[C@H](C1)F)c1cc(c(cc1)F)Cl
S254-0965	N1(C(=O)[C@H]2NC[C@H](C2)F)c2c(CC1)cccc2
S572-0012	N1(C(=O)NC2CCCCC2)[C@H]2c3c(C[C@@H]1CC2)ncnc3
S572-0016	N1(C(=O)Nc2ccccc2)[C@H]2c3c(C[C@@H]1CC2)ncnc3
S572-0086	N1(C(=O)Nc2cc(ccc2)C)[C@H]2c3c(C[C@@H]1CC2)ncnc3
S572-0141	N1(C(=O)Nc2cc(c(cc2)C)F)[C@H]2c3c(C[C@@H]1CC2)ncnc3
S572-0145	N1(C(=O)Nc2c(cc(cc2)OC)OC)[C@H]2c3c(C[C@@H]1CC2)ncnc3
S572-0147	N1([C@H]2c3c(C[C@@H]1CC2)ncnc3)C(=O)NCc1ccc(cc1)C
S572-0148	N1(C(=O)Nc2cc3c(OCCO3)cc2)[C@H]2c3c(C[C@@H]1CC2)ncnc3
S572-0176	N1(C(=O)Nc2cc(ccc2)CC)[C@H]2c3c(C[C@@H]1CC2)ncnc3
S572-0177	N1(C(=O)Nc2c(cc(cc2)OC)C)[C@H]2c3c(C[C@@H]1CC2)ncnc3
S572-0178	N1(C(=O)Nc2cc(c(cc2)OC)F)[C@H]2c3c(C[C@@H]1CC2)ncnc3
S572-0202	S(=O)(=O)(N1[C@H]2c3c(nc(nc3)C)C[C@@H]1CC2)c1ccccc1
S572-0204	N1(C(=O)NC(C)(C)C)[C@H]2c3c(nc(nc3)C)C[C@@H]1CC2
S572-0205	N1([C@H]2c3c(nc(nc3)C)C[C@@H]1CC2)C(=O)c1cocc1
S572-0213	S(=O)(=O)(N1[C@H]2c3c(nc(nc3)C)C[C@@H]1CC2)c1ccc(cc1)F
S572-0215	N1([C@H]2c3c(nc(nc3)C)C[C@@H]1CC2)C(=O)Cc1cc(OC)ccc1
S572-0216	N1(C(=O)Nc2ccccc2)[C@H]2c3c(nc(nc3)C)C[C@@H]1CC2
S572-0217	N1([C@H]2c3c(nc(nc3)C)C[C@@H]1CC2)C(=O)c1sccc1
S572-0218	N1([C@H]2c3c(nc(nc3)C)C[C@@H]1CC2)C(=O)c1cc(ccc1)C
S572-0220	N1(C(=O)c2c(OC)cccc2)[C@H]2c3c(nc(nc3)C)C[C@@H]1CC2
S572-0224	N1([C@H]2c3c(nc(nc3)C)C[C@@H]1CC2)C(=O)C1CCC1
S572-0225	N1([C@H]2c3c(nc(nc3)C)C[C@@H]1CC2)C(=O)c1ccc(cc1)C(C)C
S572-0229	N1([C@H]2c3c(nc(nc3)C)C[C@@H]1CC2)C(=O)Cc1cc(F)ccc1
S572-0231	N1(C(=O)Nc2c(F)cccc2)[C@H]2c3c(nc(nc3)C)C[C@@H]1CC2
S572-0232	N1(C(=O)c2c(cc(cc2)C)C)[C@H]2c3c(nc(nc3)C)C[C@@H]1CC2
S572-0234	N1([C@H]2c3c(nc(nc3)C)C[C@@H]1CC2)C(=O)c1cc(c(cc1)OC)F
S572-0237	N1(C(=O)c2c(cc(cc2)OC)OC)[C@H]2c3c(nc(nc3)C)C[C@@H]1CC2
S572-0241	N1([C@H]2c3c(nc(nc3)C)C[C@@H]1CC2)C(=O)CCc1ccc(cc1)OC
S572-0243	N1([C@H]2c3c(nc(nc3)C)C[C@@H]1CC2)C(=O)CCCc1ccccc1
S572-0247	N1([C@H]2c3c(nc(nc3)C)C[C@@H]1CC2)C(=O)COc1ccc(F)cc1
S572-0248	N1([C@H]2c3c(nc(nc3)C)C[C@@H]1CC2)C(=O)c1cc2c(OCO2)cc1
S572-0252	S(=O)(=O)(N1[C@H]2c3c(nc(nc3)C)C[C@@H]1CC2)c1cc(c(cc1)F)C
S572-0254	S(=O)(=O)(N1[C@H]2c3c(nc(nc3)C)C[C@@H]1CC2)c1cc(ccc1OC)OC
S572-0267	S(=O)(=O)(N1[C@H]2c3c(nc(nc3)C)C[C@@H]1CC2)c1cc(OC)ccc1
S572-0270	S(=O)(=O)(N1[C@H]2c3c(nc(nc3)C)C[C@@H]1CC2)c1c(C)cccc1
S572-0274	c1(C(=O)N2[C@H]3c4c(nc(nc4)C)C[C@@H]2CC3)nn(c2c1cccc2)C
S572-0275	N1([C@H]2c3c(nc(nc3)C)C[C@@H]1CC2)C(=O)c1cnc(cc1)OC
S572-0285	N1(C(=O)Nc2cc(c(cc2)OC)OC)[C@H]2c3c(nc(nc3)C)C[C@@H]1CC2
S572-0286	N1(C(=O)Nc2cc(ccc2)C)[C@H]2c3c(nc(nc3)C)C[C@@H]1CC2
S572-0289	N1(C(=O)NC(C)C)[C@H]2c3c(nc(nc3)C)C[C@@H]1CC2
S572-0290	N1([C@H]2c3c(nc(nc3)C)C[C@@H]1CC2)C(=O)CC1CCCCC1
S572-0291	N1([C@H]2c3c(nc(nc3)C)C[C@@H]1CC2)C(=O)c1cc(c(cc1)OC)OC
S572-0294	N1([C@H]2c3c(nc(nc3)C)C[C@@H]1CC2)C(=O)CC1CCCC1
S572-0301	N1([C@H]2c3c(nc(nc3)C)C[C@@H]1CC2)C(=O)CCc1ccccc1
S572-0302	N1(C(=O)C2(c3ccc(cc3)OC)CCCCC2)[C@H]2c3c(nc(nc3)C)C[C@@H]1CC2
S572-0305	N1(C(=O)C2(CC2)c2ccccc2)[C@H]2c3c(nc(nc3)C)C[C@@H]1CC2
S572-0306	N1([C@H]2c3c(nc(nc3)C)C[C@@H]1CC2)C(=O)C1CCCC1
S572-0307	N1([C@H]2c3c(nc(nc3)C)C[C@@H]1CC2)C(=O)COc1cc(ccc1)C
S572-0311	S(=O)(=O)(c1c2nsnc2ccc1)N1[C@H]2c3c(nc(nc3)C)C[C@@H]1CC2
S572-0335	N1(C(=O)Nc2cc(c(cc2)C)C)[C@H]2c3c(nc(nc3)C)C[C@@H]1CC2
S572-0339	N1(C(=O)Nc2ccc(C(=O)OC)cc2)[C@H]2c3c(nc(nc3)C)C[C@@H]1CC2
S572-0341	N1(C(=O)Nc2cc(c(cc2)C)F)[C@H]2c3c(nc(nc3)C)C[C@@H]1CC2
S572-0348	N1(C(=O)Nc2cc3c(OCCO3)cc2)[C@H]2c3c(nc(nc3)C)C[C@@H]1CC2
S572-0349	N1([C@H]2c3c(nc(nc3)C)C[C@@H]1CC2)C(=O)NCCc1ccccc1
S572-0350	N1(C(=O)Nc2c(cc(cc2)F)F)[C@H]2c3c(nc(nc3)C)C[C@@H]1CC2
S572-0353	S(=O)(=O)(N1[C@H]2c3c(nc(nc3)C)C[C@@H]1CC2)Cc1ccccc1
S572-0360	N1([C@H]2c3c(nc(nc3)C)C[C@@H]1CC2)C(=O)NCCC(=O)OCC
S572-0362	S(=O)(=O)(N1[C@H]2c3c(nc(nc3)C)C[C@@H]1CC2)c1c(onc1C)C
S572-0365	N1(C(=O)c2n(ncc2)C)[C@H]2c3c(nc(nc3)C)C[C@@H]1CC2
S572-0371	N1([C@H]2c3c(nc(nc3)C)C[C@@H]1CC2)C(=O)NCc1ccc(cc1)OC
S572-0377	N1(C(=O)Nc2c(cc(cc2)OC)C)[C@H]2c3c(nc(nc3)C)C[C@@H]1CC2
S572-0379	S(=O)(=O)(N1[C@H]2c3c(nc(nc3)C)C[C@@H]1CC2)c1cc2c(OCCO2)cc1
S572-0382	N1([C@H]2c3c(nc(nc3)C)C[C@@H]1CC2)C(=O)Cc1cc(ccc1)C
S572-0403	N1(C(=O)NC(C)(C)C)[C@H]2c3c(nc(nc3)c3ccccc3)C[C@@H]1CC2
S572-0404	N1([C@H]2c3c(nc(nc3)c3ccccc3)C[C@@H]1CC2)C(=O)c1cocc1
S572-0417	N1([C@H]2c3c(nc(nc3)c3ccccc3)C[C@@H]1CC2)C(=O)c1cc(ccc1)C
S572-0419	N1(C(=O)c2c(OC)cccc2)[C@H]2c3c(nc(nc3)c3ccccc3)C[C@@H]1CC2
S572-0420	N1([C@H]2c3c(nc(nc3)c3ccccc3)C[C@@H]1CC2)C(=O)C(C)C
S572-0428	N1([C@H]2c3c(nc(nc3)c3ccccc3)C[C@@H]1CC2)C(=O)Cc1cc(F)ccc1
S572-0431	N1(C(=O)c2c(cc(cc2)C)C)[C@H]2c3c(nc(nc3)c3ccccc3)C[C@@H]1CC2
S572-0436	N1(C(=O)c2c(cc(cc2)OC)OC)[C@H]2c3c(nc(nc3)c3ccccc3)C[C@@H]1CC2
S572-0440	N1([C@H]2c3c(nc(nc3)c3ccccc3)C[C@@H]1CC2)C(=O)CCc1ccc(cc1)OC
S572-0443	N1([C@H]2c3c(nc(nc3)c3ccccc3)C[C@@H]1CC2)C(=O)Cc1c(F)cccc1Cl
S572-0446	N1([C@H]2c3c(nc(nc3)c3ccccc3)C[C@@H]1CC2)C(=O)COc1ccc(F)cc1
S572-0447	N1([C@H]2c3c(nc(nc3)c3ccccc3)C[C@@H]1CC2)C(=O)c1cc2c(OCO2)cc1
S572-0451	S(=O)(=O)(N1[C@H]2c3c(nc(nc3)c3ccccc3)C[C@@H]1CC2)c1cc(c(cc1)F)C
S572-0452	S(=O)(=O)(N1[C@H]2c3c(nc(nc3)c3ccccc3)C[C@@H]1CC2)c1c(ccc(c1)C)C
S572-0453	S(=O)(=O)(N1[C@H]2c3c(nc(nc3)c3ccccc3)C[C@@H]1CC2)c1cc(ccc1OC)OC
S572-0459	N1([C@H]2c3c(nc(nc3)c3ccccc3)C[C@@H]1CC2)C(=O)Cc1cc(Cl)ccc1
S572-0469	S(=O)(=O)(N1[C@H]2c3c(nc(nc3)c3ccccc3)C[C@@H]1CC2)c1c(C)cccc1
S572-0470	N1([C@H]2c3c(nc(nc3)c3ccccc3)C[C@@H]1CC2)C(=O)NCc1ccccc1
S572-0472	N1([C@H]2c3c(nc(nc3)c3ccccc3)C[C@@H]1CC2)C(=O)c1n[nH]cc1
S572-0479	N1(C(=O)c2c(ccnc2)C)[C@H]2c3c(nc(nc3)c3ccccc3)C[C@@H]1CC2
S572-0481	c1(C(=O)N2[C@H]3c4c(nc(nc4)c4ccccc4)C[C@@H]2CC3)c(nc(s1)C)C
S572-0485	N1(C(=O)Nc2cc(ccc2)C)[C@H]2c3c(nc(nc3)c3ccccc3)C[C@@H]1CC2
S572-0491	N1([C@H]2c3c(nc(nc3)c3ccccc3)C[C@@H]1CC2)C(=O)Cc1cc(c(cc1)OC)OC
S572-0495	N1([C@H]2c3c(nc(nc3)c3ccccc3)C[C@@H]1CC2)C(=O)COc1ccccc1
S572-0505	N1([C@H]2c3c(nc(nc3)c3ccccc3)C[C@@H]1CC2)C(=O)COc1cc(ccc1)C
S572-0507	N1([C@H]2c3c(nc(nc3)c3ccccc3)C[C@@H]1CC2)C(=O)NCCC
S572-0513	N1(C(=O)c2[nH]nc(c2)C)[C@H]2c3c(nc(nc3)c3ccccc3)C[C@@H]1CC2
S572-0516	N1([C@H]2c3c(nc(nc3)c3ccccc3)C[C@@H]1CC2)C(=O)CCn1nc(cc1C)C
S572-0528	N1([C@H]2c3c(nc(nc3)c3ccccc3)C[C@@H]1CC2)C(=O)C
S572-0532	N1([C@H]2c3c(nc(nc3)c3ccccc3)C[C@@H]1CC2)C(=O)NCCCOCC
S572-0538	N1([C@H]2c3c(nc(nc3)c3ccccc3)C[C@@H]1CC2)C(=O)Cc1c(onc1C)C
S572-0557	N1(C(=O)c2n(ncc2)C)[C@H]2c3c(nc(nc3)c3ccccc3)C[C@@H]1CC2
S572-0562	N1([C@H]2c3c(nc(nc3)c3ccccc3)C[C@@H]1CC2)C(=O)NCc1ccc(cc1)OC
S572-0564	c1(nn(c(c1)C)C)C(=O)N1[C@H]2c3c(nc(nc3)c3ccccc3)C[C@@H]1CC2
S572-0570	N1([C@H]2c3c(nc(nc3)c3ccccc3)C[C@@H]1CC2)C(=O)Cc1cc(ccc1)C
S572-0572	N1(C(=O)c2cn(nc2)C)[C@H]2c3c(nc(nc3)c3ccccc3)C[C@@H]1CC2
S572-0575	S(=O)(=O)(N1[C@H]2c3c(nc(nc3)c3ccccc3)C[C@@H]1CC2)c1cn(nc1)CC
S572-0582	N1([C@H]2c3c(nc(nc3)c3ccccc3)C[C@@H]1CC2)C(=O)CCc1nc2c([nH]1)cccc2
S572-0586	N1([C@H]2c3c(nc(nc3)c3ccc(cc3)F)C[C@@H]1CC2)C(=O)C1CCCCC1
S572-0591	N1(S(=O)(=O)CCC)[C@H]2c3c(nc(nc3)c3ccc(cc3)F)C[C@@H]1CC2
S572-0593	N1(S(=O)(=O)CC)[C@H]2c3c(nc(nc3)c3ccc(cc3)F)C[C@@H]1CC2
S572-0597	N1([C@H]2c3c(nc(nc3)c3ccc(cc3)F)C[C@@H]1CC2)C(=O)Cc1cc(OC)ccc1
S572-0602	N1(C(=O)c2c(OC)cccc2)[C@H]2c3c(nc(nc3)c3ccc(cc3)F)C[C@@H]1CC2
S572-0603	N1([C@H]2c3c(nc(nc3)c3ccc(cc3)F)C[C@@H]1CC2)C(=O)C(C)C
S572-0608	N1(C(=O)c2c(ccs2)C)[C@H]2c3c(nc(nc3)c3ccc(cc3)F)C[C@@H]1CC2
S572-0615	N1([C@H]2c3c(nc(nc3)c3ccc(cc3)F)C[C@@H]1CC2)C(=O)c1cc(c(cc1)OC)F
S572-0622	N1([C@H]2c3c(nc(nc3)c3ccc(cc3)F)C[C@@H]1CC2)C(=O)CCc1ccc(cc1)OC
S572-0628	N1([C@H]2c3c(nc(nc3)c3ccc(cc3)F)C[C@@H]1CC2)C(=O)COc1ccc(F)cc1
S572-0631	N1([C@H]2c3c(nc(nc3)c3ccc(cc3)F)C[C@@H]1CC2)C(=O)NCC
S572-0634	S(=O)(=O)(N1[C@H]2c3c(nc(nc3)c3ccc(cc3)F)C[C@@H]1CC2)c1c(ccc(c1)C)C
S572-0639	S(=O)(=O)(c1ncn(c1)C)N1[C@H]2c3c(nc(nc3)c3ccc(cc3)F)C[C@@H]1CC2
S572-0644	N1([C@H]2c3c(nc(nc3)c3ccc(cc3)F)C[C@@H]1CC2)C(=O)c1cscc1
S572-0647	N1([C@H]2c3c(nc(nc3)c3ccc(cc3)F)C[C@@H]1CC2)C(=O)Cc1cnccc1
S572-0648	S(=O)(=O)(N1[C@H]2c3c(nc(nc3)c3ccc(cc3)F)C[C@@H]1CC2)c1c(C)cccc1
S572-0651	N1([C@H]2c3c(nc(nc3)c3ccc(cc3)F)C[C@@H]1CC2)C(=O)c1n[nH]cc1
S572-0657	N1([C@H]2c3c(nc(nc3)c3ccc(cc3)F)C[C@@H]1CC2)C(=O)c1ncc(nc1)C
S572-0659	N1(C(=O)c2c(nccc2)C)[C@H]2c3c(nc(nc3)c3ccc(cc3)F)C[C@@H]1CC2
S572-0660	c1(C(=O)N2[C@H]3c4c(nc(nc4)c4ccc(cc4)F)C[C@@H]2CC3)c(nc(s1)C)C
S572-0663	N1(C(=O)Nc2cc(c(cc2)OC)OC)[C@H]2c3c(nc(nc3)c3ccc(cc3)F)C[C@@H]1CC2
S572-0667	N1(C(=O)NC(C)C)[C@H]2c3c(nc(nc3)c3ccc(cc3)F)C[C@@H]1CC2
S572-0669	N1([C@H]2c3c(nc(nc3)c3ccc(cc3)F)C[C@@H]1CC2)C(=O)c1cc(c(cc1)OC)OC
S572-0670	N1([C@H]2c3c(nc(nc3)c3ccc(cc3)F)C[C@@H]1CC2)C(=O)Cc1cc(c(cc1)OC)OC
S572-0672	N1([C@H]2c3c(nc(nc3)c3ccc(cc3)F)C[C@@H]1CC2)C(=O)CC1CCCC1
S572-0674	N1([C@H]2c3c(nc(nc3)c3ccc(cc3)F)C[C@@H]1CC2)C(=O)COc1ccccc1
S572-0679	N1([C@H]2c3c(nc(nc3)c3ccc(cc3)F)C[C@@H]1CC2)C(=O)CCc1ccccc1
S572-0682	N1(C(=O)C2(CC2)c2ccccc2)[C@H]2c3c(nc(nc3)c3ccc(cc3)F)C[C@@H]1CC2
S572-0683	N1([C@H]2c3c(nc(nc3)c3ccc(cc3)F)C[C@@H]1CC2)C(=O)C1CCCC1
S572-0684	N1([C@H]2c3c(nc(nc3)c3ccc(cc3)F)C[C@@H]1CC2)C(=O)COc1cc(ccc1)C
S572-0686	N1([C@H]2c3c(nc(nc3)c3ccc(cc3)F)C[C@@H]1CC2)C(=O)NCCC
S572-0687	c1(nn(CC(=O)N2[C@H]3c4c(nc(nc4)c4ccc(cc4)F)C[C@@H]2CC3)c(c1)C)C(F)(F)F
S572-0688	n1(c(=O)oc2c1cccc2)CC(=O)N1[C@H]2c3c(nc(nc3)c3ccc(cc3)F)C[C@@H]1CC2
S572-0689	N1([C@H]2c3c(nc(nc3)c3ccc(cc3)F)C[C@@H]1CC2)C(=O)CC
S572-0691	N1([C@H]2c3c(nc(nc3)c3ccc(cc3)F)C[C@@H]1CC2)C(=O)CCn1nc(cc1C)C
S572-0696	N1([C@H]2c3c(nc(nc3)c3ccc(cc3)F)C[C@@H]1CC2)C(=O)CCc1nc2c(s1)cccc2
S572-0702	N1([C@H]2c3c(nc(nc3)c3ccc(cc3)F)C[C@@H]1CC2)C(=O)NCCCOCC
S572-0703	N1(C(=O)Nc2ccc(C(=O)OC)cc2)[C@H]2c3c(nc(nc3)c3ccc(cc3)F)C[C@@H]1CC2
S572-0704	N1([C@H]2c3c(nc(nc3)c3ccc(cc3)F)C[C@@H]1CC2)C(=O)Cc1ccccc1
S572-0707	c1(C(=O)N2[C@H]3c4c(nc(nc4)c4ccc(cc4)F)C[C@@H]2CC3)c(n(c(c1)C)CCOC)C
S572-0708	N1([C@H]2c3c(nc(nc3)c3ccc(cc3)F)C[C@@H]1CC2)C(=O)Cc1c(onc1C)C
S572-0709	N1(C(=O)Nc2c(cc(cc2)OC)OC)[C@H]2c3c(nc(nc3)c3ccc(cc3)F)C[C@@H]1CC2
S572-0721	N1([C@H]2c3c(nc(nc3)c3ccc(cc3)F)C[C@@H]1CC2)C(=O)NCCC(=O)OCC
S572-0723	S(=O)(=O)(N1[C@H]2c3c(nc(nc3)c3ccc(cc3)F)C[C@@H]1CC2)c1c(onc1C)C
S572-0724	N1(C(=O)c2n(ncc2)C)[C@H]2c3c(nc(nc3)c3ccc(cc3)F)C[C@@H]1CC2
S572-0727	N1(C(=O)c2n(ncc2)CC)[C@H]2c3c(nc(nc3)c3ccc(cc3)F)C[C@@H]1CC2
S572-0730	c1(nn(c(c1)C)C)C(=O)N1[C@H]2c3c(nc(nc3)c3ccc(cc3)F)C[C@@H]1CC2
S572-0734	N1([C@H]2c3c(nc(nc3)c3ccc(cc3)F)C[C@@H]1CC2)C(=O)Cc1cc(ccc1)C
S572-0739	S(=O)(=O)(N1[C@H]2c3c(nc(nc3)c3ccc(cc3)F)C[C@@H]1CC2)c1cn(nc1)CC
S572-0744	N1([C@H]2c3c(nc(nc3)c3ccc(cc3)F)C[C@@H]1CC2)C(=O)CCc1nc2c([nH]1)cccc2
S577-0137	N1(C(=O)c2n(ncc2)CC)[C@@H](C(=O)N2CCOCC2)C[C@@H](C1)Oc1ccccc1
S577-0139	N1(C(=O)c2n(ncc2)C)[C@@H](C(=O)N2CCOCC2)C[C@@H](C1)Oc1ccccc1
S577-0146	c1(nn(c(c1)C)C)C(=O)N1[C@@H](C(=O)N2CCOCC2)C[C@@H](C1)Oc1ccccc1
S577-0151	N1([C@@H](C(=O)N2CCOCC2)C[C@@H](C1)Oc1ccccc1)C(=O)C
S577-0152	N1([C@@H](C(=O)N2CCOCC2)C[C@@H](C1)Oc1ccccc1)C(=O)c1ccccc1
S577-0155	N1([C@@H](C(=O)N2CCOCC2)C[C@@H](C1)Oc1ccccc1)S(=O)(=O)CCC
S577-0156	N1(S(=O)(=O)c2ccccc2)[C@@H](C(=O)N2CCOCC2)C[C@@H](C1)Oc1ccccc1
S577-0157	S(=O)(=O)(N1[C@@H](C(=O)N2CCOCC2)C[C@@H](C1)Oc1ccccc1)c1ccc(cc1)F
S577-0158	S(=O)(=O)(N1[C@@H](C(=O)N2CCOCC2)C[C@@H](C1)Oc1ccccc1)c1cc(OC)ccc1
S577-0161	N1([C@@H](C(=O)N2CCOCC2)C[C@@H](C1)Oc1ccccc1)C(=O)NCC(C)C
S577-0162	N1([C@@H](C(=O)N2CCOCC2)C[C@@H](C1)Oc1ccccc1)C(=O)NCc1ccc(F)cc1
S577-0163	N1([C@@H](C(=O)N2CCOCC2)C[C@@H](C1)Oc1ccccc1)C(=O)NCc1ccc(cc1)OC
S577-0164	N1(C(=O)Nc2cc(ccc2)C)[C@@H](C(=O)N2CCOCC2)C[C@@H](C1)Oc1ccccc1
S577-0165	N1(C(=O)Nc2cc(F)ccc2)[C@@H](C(=O)N2CCOCC2)C[C@@H](C1)Oc1ccccc1
S577-0167	S(=O)(=O)(N1[C@@H](C(=O)N2CCOCC2)C[C@@H](C1)Oc1ccccc1)Cc1ccccc1
S577-0176	N1(C(=O)Nc2ccccc2)[C@@H](C(=O)N2CCOCC2)C[C@@H](C1)Oc1ccccc1
S577-0181	N1([C@@H](C(=O)N2CCOCC2)C[C@@H](C1)Oc1ccccc1)C(=O)NCc1ccc(cc1)C
S577-0182	N1([C@@H](C(=O)N2CCOCC2)C[C@@H](C1)Oc1ccccc1)C(=O)NCCc1ccccc1
S577-0184	N1([C@@H](C(=O)N2CCOCC2)C[C@@H](C1)Oc1ccccc1)C(=O)NCc1ccccc1
S577-0186	N1(C(=O)NC(C)C)[C@@H](C(=O)N2CCOCC2)C[C@@H](C1)Oc1ccccc1
S577-0191	N1([C@@H](C(=O)N2CCOCC2)C[C@@H](C1)Oc1ccccc1)C(=O)c1cc(OC)ccc1
S577-0193	N1([C@@H](C(=O)N2CCOCC2)C[C@@H](C1)Oc1ccccc1)C(=O)CCCc1ccccc1
S577-0194	N1([C@@H](C(=O)N2CCOCC2)C[C@@H](C1)Oc1ccccc1)C(=O)CCc1ccc(cc1)OC
S577-0206	N1([C@@H](C(=O)N2CCOCC2)C[C@@H](C1)Oc1ccccc1)C(=O)COc1ccc(F)cc1
S577-0208	N1([C@@H](C(=O)N2CCOCC2)C[C@@H](C1)Oc1ccccc1)C(=O)CCOC
S577-0213	N1([C@@H](C(=O)N2CCOCC2)C[C@@H](C1)Oc1ccccc1)C(=O)Cc1cc(OC)ccc1
S577-0214	N1([C@@H](C(=O)N2CCOCC2)C[C@@H](C1)Oc1ccccc1)C(=O)c1cc(ccc1)C
S577-0215	N1([C@@H](C(=O)N2CCOCC2)C[C@@H](C1)Oc1ccccc1)C(=O)c1ccc(cc1)F
S577-0216	N1([C@@H](C(=O)N2CCOCC2)C[C@@H](C1)Oc1ccccc1)C(=O)c1ccc(cc1)OC
S577-0218	N1([C@@H](C(=O)N2CCOCC2)C[C@@H](C1)Oc1ccccc1)C(=O)c1cocc1
S577-0219	N1(C(=O)c2c(F)cccc2)[C@@H](C(=O)N2CCOCC2)C[C@@H](C1)Oc1ccccc1
S577-0225	N1([C@@H](C(=O)N2CCOCC2)C[C@@H](C1)Oc1ccccc1)C(=O)Cc1cc(F)ccc1
S577-0226	N1([C@@H](C(=O)N2CCOCC2)C[C@@H](C1)Oc1ccccc1)C(=O)C(C)C
S577-0229	N1([C@@H](C(=O)N2CCOCC2)C[C@@H](C1)Oc1ccccc1)C(=O)C1CCC1
S577-0233	N1([C@@H](C(=O)N2CCOCC2)C[C@@H](C1)Oc1ccccc1)C(=O)CCc1ccccc1
S577-0236	N1(C(=O)c2n(ccc2)C)[C@@H](C(=O)N2CCOCC2)C[C@@H](C1)Oc1ccccc1
S577-0237	N1([C@@H](C(=O)N2CCOCC2)C[C@@H](C1)Oc1ccccc1)C(=O)COc1ccc(cc1)C
S577-0255	N1([C@@H](C(=O)N2CCOCC2)C[C@@H](C1)Oc1ccccc1)C(=O)c1occc1
S577-0259	N1([C@@H](C(=O)N2CCOCC2)C[C@@H](C1)Oc1ccccc1)C(=O)COc1ccccc1
S577-0414	N1(C(=O)c2n(ncc2)CC)[C@@H](C(=O)NC)C[C@@H](C1)Oc1ccccc1
S577-0438	N1(C(=O)c2ccccc2)[C@@H](C(=O)NC)C[C@@H](C1)Oc1ccccc1
S577-0441	N1([C@@H](C(=O)NC)C[C@@H](C1)Oc1ccccc1)C(=O)CCc1nc2c(s1)cccc2
S577-0452	N1(S(=O)(=O)CCC)[C@@H](C(=O)NC)C[C@@H](C1)Oc1ccccc1
S577-0453	S(=O)(=O)(N1[C@@H](C(=O)NC)C[C@@H](C1)Oc1ccccc1)c1ccccc1
S577-0455	S(=O)(=O)(N1[C@@H](C(=O)NC)C[C@@H](C1)Oc1ccccc1)c1cc(OC)ccc1
S577-0456	S(=O)(=O)(c1ncn(c1)C)N1[C@@H](C(=O)NC)C[C@@H](C1)Oc1ccccc1
S577-0457	N1(C(=O)Nc2ccc(cc2)OC)[C@@H](C(=O)NC)C[C@@H](C1)Oc1ccccc1
S577-0462	N1(C(=O)Nc2cc(F)ccc2)[C@@H](C(=O)NC)C[C@@H](C1)Oc1ccccc1
S577-0471	S(=O)(=O)(N1[C@@H](C(=O)NC)C[C@@H](C1)Oc1ccccc1)c1c2nsnc2ccc1
S577-0485	N1(C(=O)NCc2ccc(cc2)C)[C@@H](C(=O)NC)C[C@@H](C1)Oc1ccccc1
S577-0489	N1(C(=O)NCc2ccccc2)[C@@H](C(=O)NC)C[C@@H](C1)Oc1ccccc1
S577-0492	N1([C@@H](C(=O)NC)C[C@@H](C1)Oc1ccccc1)C(=O)NCCC
S577-0499	N1([C@@H](C(=O)NC)C[C@@H](C1)Oc1ccccc1)C(=O)CCc1ccc(cc1)OC
S577-0504	N1([C@@H](C(=O)NC)C[C@@H](C1)Oc1ccccc1)C(=O)CCc1c[nH]c2c1cccc2
S577-0520	N1(C(=O)c2ccc(cc2)F)[C@@H](C(=O)NC)C[C@@H](C1)Oc1ccccc1
S577-0543	N1([C@@H](C(=O)NC)C[C@@H](C1)Oc1ccccc1)C(=O)CCc1ccccc1
S577-0563	N1(C(=O)c2cc(c(cc2)OC)OC)[C@@H](C(=O)NC)C[C@@H](C1)Oc1ccccc1
S577-0574	N1(C(=O)c2ncccc2)[C@@H](C(=O)NC)C[C@@H](C1)Oc1ccccc1
S577-0587	N1(C(=O)Cc2cc(ccc2)C)[C@@H](C(=O)NCCOC)C[C@@H](C1)Oc1ccccc1
S577-0593	N1([C@@H](C(=O)NCCOC)C[C@@H](C1)Oc1ccccc1)C(=O)C
S577-0594	N1(C(=O)c2ccccc2)[C@@H](C(=O)NCCOC)C[C@@H](C1)Oc1ccccc1
S577-0597	N1(S(=O)(=O)CCC)[C@@H](C(=O)NCCOC)C[C@@H](C1)Oc1ccccc1
S577-0598	S(=O)(=O)(N1[C@@H](C(=O)NCCOC)C[C@@H](C1)Oc1ccccc1)c1ccccc1
S577-0599	S(=O)(=O)(N1[C@@H](C(=O)NCCOC)C[C@@H](C1)Oc1ccccc1)c1ccc(cc1)F
S577-0600	S(=O)(=O)(N1[C@@H](C(=O)NCCOC)C[C@@H](C1)Oc1ccccc1)c1cc(OC)ccc1
S577-0601	S(=O)(=O)(c1ncn(c1)C)N1[C@@H](C(=O)NCCOC)C[C@@H](C1)Oc1ccccc1
S577-0603	N1(C(=O)NCC(C)C)[C@@H](C(=O)NCCOC)C[C@@H](C1)Oc1ccccc1
S577-0605	N1(C(=O)NCc2ccc(cc2)OC)[C@@H](C(=O)NCCOC)C[C@@H](C1)Oc1ccccc1
S577-0609	S(=O)(=O)(N1[C@@H](C(=O)NCCOC)C[C@@H](C1)Oc1ccccc1)Cc1ccccc1
S577-0611	S(=O)(=O)(N1[C@@H](C(=O)NCCOC)C[C@@H](C1)Oc1ccccc1)c1cn(nc1)CC
S577-0618	N1(C(=O)Nc2ccccc2)[C@@H](C(=O)NCCOC)C[C@@H](C1)Oc1ccccc1
S577-0628	N1(C(=O)NCc2ccccc2)[C@@H](C(=O)NCCOC)C[C@@H](C1)Oc1ccccc1
S577-0629	N1([C@@H](C(=O)NCCOC)C[C@@H](C1)Oc1ccccc1)C(=O)NCC
S577-0630	N1(C(=O)NC(C)C)[C@@H](C(=O)NCCOC)C[C@@H](C1)Oc1ccccc1
S577-0631	N1([C@@H](C(=O)NCCOC)C[C@@H](C1)Oc1ccccc1)C(=O)NCCC
S577-0635	N1(C(=O)c2cc(OC)ccc2)[C@@H](C(=O)NCCOC)C[C@@H](C1)Oc1ccccc1
S577-0650	N1([C@@H](C(=O)NCCOC)C[C@@H](C1)Oc1ccccc1)C(=O)COc1ccc(F)cc1
S577-0656	N1(C(=O)c2sccc2)[C@@H](C(=O)NCCOC)C[C@@H](C1)Oc1ccccc1
S577-0658	N1(C(=O)c2cc(ccc2)C)[C@@H](C(=O)NCCOC)C[C@@H](C1)Oc1ccccc1
S577-0659	N1(C(=O)c2ccc(cc2)F)[C@@H](C(=O)NCCOC)C[C@@H](C1)Oc1ccccc1
S577-0665	N1(C(=O)CC(C)C)[C@@H](C(=O)NCCOC)C[C@@H](C1)Oc1ccccc1
S577-0666	N1(C(=O)c2cc(F)ccc2)[C@@H](C(=O)NCCOC)C[C@@H](C1)Oc1ccccc1
S577-0671	N1(C(=O)c2c(OC)cccc2)[C@@H](C(=O)NCCOC)C[C@@H](C1)Oc1ccccc1
S577-0687	N1([C@@H](C(=O)NCCOC)C[C@@H](C1)Oc1ccccc1)C(=O)CC
S577-0702	N1(C(=O)c2occc2)[C@@H](C(=O)NCCOC)C[C@@H](C1)Oc1ccccc1
S577-0877	N1([C@@H](C(=O)NC)C[C@@H](C1)Oc1ccccc1)Cc1c(ccs1)C
S577-0878	N1([C@@H](C(=O)NC)C[C@@H](C1)Oc1ccccc1)Cc1ccc(OC(F)(F)F)cc1
S577-0897	N1([C@@H](C(=O)NC)C[C@@H](C1)Oc1ccccc1)Cc1cc(OCC)ccc1
S577-0909	N1([C@@H](C(=O)NC)C[C@@H](C1)Oc1ccccc1)Cc1ccc(OC(C)C)cc1
S577-0940	N1([C@@H](C(=O)NCCOC)C[C@@H](C1)Oc1ccccc1)Cc1cc(ccc1)C
S577-0950	N1([C@@H](C(=O)NCCOC)C[C@@H](C1)Oc1ccccc1)Cc1cnccc1
S577-0989	N1([C@@H](C(=O)NCCOC)C[C@@H](C1)Oc1ccccc1)Cc1n(ccc1)C
S578-0430	N1([C@@H](C(=O)N2CCOCC2)C[C@@H](C1)Oc1cnccc1)C(=O)c1ccccc1
S578-0431	N1([C@@H](C(=O)N2CCOCC2)C[C@@H](C1)Oc1cnccc1)C(=O)Cc1ccccc1
S578-0434	N1(S(=O)(=O)c2ccccc2)[C@@H](C(=O)N2CCOCC2)C[C@@H](C1)Oc1cnccc1
S578-0435	S(=O)(=O)(N1[C@@H](C(=O)N2CCOCC2)C[C@@H](C1)Oc1cnccc1)c1ccc(cc1)F
S578-0436	S(=O)(=O)(N1[C@@H](C(=O)N2CCOCC2)C[C@@H](C1)Oc1cnccc1)c1cc(OC)ccc1
S578-0437	S(=O)(=O)(N1[C@@H](C(=O)N2CCOCC2)C[C@@H](C1)Oc1cnccc1)c1ncn(c1)C
S578-0438	N1(C(=O)Nc2ccc(cc2)OC)[C@@H](C(=O)N2CCOCC2)C[C@@H](C1)Oc1cnccc1
S578-0439	N1([C@@H](C(=O)N2CCOCC2)C[C@@H](C1)Oc1cnccc1)C(=O)NCC(C)C
S578-0440	N1([C@@H](C(=O)N2CCOCC2)C[C@@H](C1)Oc1cnccc1)C(=O)NCc1ccc(F)cc1
S578-0442	N1(C(=O)Nc2cc(ccc2)C)[C@@H](C(=O)N2CCOCC2)C[C@@H](C1)Oc1cnccc1
S578-0443	N1(C(=O)Nc2cc(F)ccc2)[C@@H](C(=O)N2CCOCC2)C[C@@H](C1)Oc1cnccc1
S578-0446	S(=O)(=O)(N1[C@@H](C(=O)N2CCOCC2)C[C@@H](C1)Oc1cnccc1)Cc1c(F)cccc1
S578-0449	S(=O)(=O)(N1[C@@H](C(=O)N2CCOCC2)C[C@@H](C1)Oc1cnccc1)c1c(C)cccc1
S578-0451	S(=O)(=O)(N1[C@@H](C(=O)N2CCOCC2)C[C@@H](C1)Oc1cnccc1)c1ccc(cc1)OC
S578-0452	N1(C(=O)NC2CCCCC2)[C@@H](C(=O)N2CCOCC2)C[C@@H](C1)Oc1cnccc1
S578-0454	N1(C(=O)Nc2ccccc2)[C@@H](C(=O)N2CCOCC2)C[C@@H](C1)Oc1cnccc1
S578-0458	N1(C(=O)NC2CCCC2)[C@@H](C(=O)N2CCOCC2)C[C@@H](C1)Oc1cnccc1
S578-0461	N1([C@@H](C(=O)N2CCOCC2)C[C@@H](C1)Oc1cnccc1)C(=O)NCCCOCC
S578-0462	N1([C@@H](C(=O)N2CCOCC2)C[C@@H](C1)Oc1cnccc1)C(=O)NCc1ccccc1
S578-0465	N1([C@@H](C(=O)N2CCOCC2)C[C@@H](C1)Oc1cnccc1)C(=O)NCCC
S578-0466	N1(C(=O)N(CC)CC)[C@@H](C(=O)N2CCOCC2)C[C@@H](C1)Oc1cnccc1
S578-0469	N1([C@@H](C(=O)N2CCOCC2)C[C@@H](C1)Oc1cnccc1)C(=O)c1cc(OC)ccc1
S578-0471	N1([C@@H](C(=O)N2CCOCC2)C[C@@H](C1)Oc1cnccc1)C(=O)CCCc1ccccc1
S578-0477	N1([C@@H](C(=O)N2CCOCC2)C[C@@H](C1)Oc1cnccc1)C(=O)CCc1c[nH]c2c1cccc2
S578-0478	N1([C@@H](C(=O)N2CCOCC2)C[C@@H](C1)Oc1cnccc1)C(=O)c1nc2c(cc1)cccc2
S578-0501	N1(C(=O)c2c(ccs2)C)[C@@H](C(=O)N2CCOCC2)C[C@@H](C1)Oc1cnccc1
S578-0714	N1(C(=O)c2ccccc2)[C@@H](C(=O)NC)C[C@@H](C1)Oc1cnccc1
S578-0725	N1(C(=O)Cc2ccccc2)[C@@H](C(=O)NC)C[C@@H](C1)Oc1cnccc1
S578-0728	N1(S(=O)(=O)CCC)[C@@H](C(=O)NC)C[C@@H](C1)Oc1cnccc1
S578-0729	S(=O)(=O)(N1[C@@H](C(=O)NC)C[C@@H](C1)Oc1cnccc1)c1ccccc1
S578-0731	S(=O)(=O)(N1[C@@H](C(=O)NC)C[C@@H](C1)Oc1cnccc1)c1cc(OC)ccc1
S578-0735	N1(C(=O)NCc2ccc(F)cc2)[C@@H](C(=O)NC)C[C@@H](C1)Oc1cnccc1
S578-0737	N1(C(=O)Nc2cc(ccc2)C)[C@@H](C(=O)NC)C[C@@H](C1)Oc1cnccc1
S578-0738	N1(C(=O)Nc2cc(F)ccc2)[C@@H](C(=O)NC)C[C@@H](C1)Oc1cnccc1
S578-0744	S(=O)(=O)(N1[C@@H](C(=O)NC)C[C@@H](C1)Oc1cnccc1)c1c(C)cccc1
S578-0747	S(=O)(=O)(N1[C@@H](C(=O)NC)C[C@@H](C1)Oc1cnccc1)c1c2nsnc2ccc1
S578-0750	N1(C(=O)NC2CCCCC2)[C@@H](C(=O)NC)C[C@@H](C1)Oc1cnccc1
S578-0752	N1(C(=O)Nc2ccccc2)[C@@H](C(=O)NC)C[C@@H](C1)Oc1cnccc1
S578-0761	N1([C@@H](C(=O)NC)C[C@@H](C1)Oc1cnccc1)C(=O)NCCc1ccccc1
S578-0763	N1([C@@H](C(=O)NC)C[C@@H](C1)Oc1cnccc1)C(=O)NCCCOCC
S578-0764	N1(C(=O)NCc2ccccc2)[C@@H](C(=O)NC)C[C@@H](C1)Oc1cnccc1
S578-0767	N1([C@@H](C(=O)NC)C[C@@H](C1)Oc1cnccc1)C(=O)NCCC
S578-0771	N1(C(=O)c2cc(OC)ccc2)[C@@H](C(=O)NC)C[C@@H](C1)Oc1cnccc1
S578-0852	N1(C(=O)c2n(ncc2)CC)[C@@H](C(=O)NCCOC)C[C@@H](C1)Oc1cnccc1
S578-0853	N1(C(=O)c2nn(cc2)CC)[C@@H](C(=O)NCCOC)C[C@@H](C1)Oc1cnccc1
S578-0868	N1(C(=O)c2ccccc2)[C@@H](C(=O)NCCOC)C[C@@H](C1)Oc1cnccc1
S578-0869	N1(C(=O)Cc2ccccc2)[C@@H](C(=O)NCCOC)C[C@@H](C1)Oc1cnccc1
S578-0871	N1(S(=O)(=O)CCC)[C@@H](C(=O)NCCOC)C[C@@H](C1)Oc1cnccc1
S578-0872	S(=O)(=O)(N1[C@@H](C(=O)NCCOC)C[C@@H](C1)Oc1cnccc1)c1ccccc1
S578-0873	S(=O)(=O)(N1[C@@H](C(=O)NCCOC)C[C@@H](C1)Oc1cnccc1)c1ccc(cc1)F
S578-0874	S(=O)(=O)(N1[C@@H](C(=O)NCCOC)C[C@@H](C1)Oc1cnccc1)c1cc(OC)ccc1
S578-0876	N1(C(=O)Nc2ccc(cc2)OC)[C@@H](C(=O)NCCOC)C[C@@H](C1)Oc1cnccc1
S578-0877	N1(C(=O)NCC(C)C)[C@@H](C(=O)NCCOC)C[C@@H](C1)Oc1cnccc1
S578-0880	N1(C(=O)Nc2cc(ccc2)C)[C@@H](C(=O)NCCOC)C[C@@H](C1)Oc1cnccc1
S578-0881	N1(C(=O)Nc2cc(F)ccc2)[C@@H](C(=O)NCCOC)C[C@@H](C1)Oc1cnccc1
S578-0887	S(=O)(=O)(N1[C@@H](C(=O)NCCOC)C[C@@H](C1)Oc1cnccc1)c1c(C)cccc1
S578-0890	N1(C(=O)NC2CCCCC2)[C@@H](C(=O)NCCOC)C[C@@H](C1)Oc1cnccc1
S578-0892	N1(C(=O)Nc2ccccc2)[C@@H](C(=O)NCCOC)C[C@@H](C1)Oc1cnccc1
S578-0896	N1(C(=O)NC2CCCC2)[C@@H](C(=O)NCCOC)C[C@@H](C1)Oc1cnccc1
S578-0898	N1(C(=O)NCc2ccc(cc2)C)[C@@H](C(=O)NCCOC)C[C@@H](C1)Oc1cnccc1
S578-0899	N1([C@@H](C(=O)NCCOC)C[C@@H](C1)Oc1cnccc1)C(=O)NCCc1ccccc1
S578-0902	N1(C(=O)NCc2ccccc2)[C@@H](C(=O)NCCOC)C[C@@H](C1)Oc1cnccc1
S578-0903	N1([C@@H](C(=O)NCCOC)C[C@@H](C1)Oc1cnccc1)C(=O)NCC
S578-0905	N1([C@@H](C(=O)NCCOC)C[C@@H](C1)Oc1cnccc1)C(=O)NCCC
S578-0909	N1(C(=O)c2cc(OC)ccc2)[C@@H](C(=O)NCCOC)C[C@@H](C1)Oc1cnccc1
S578-0930	N1(C(=O)c2sccc2)[C@@H](C(=O)NCCOC)C[C@@H](C1)Oc1cnccc1
S578-0931	N1(C(=O)Cc2cc(OC)ccc2)[C@@H](C(=O)NCCOC)C[C@@H](C1)Oc1cnccc1
S578-0932	N1(C(=O)c2cc(ccc2)C)[C@@H](C(=O)NCCOC)C[C@@H](C1)Oc1cnccc1
S578-0933	N1(C(=O)c2ccc(cc2)F)[C@@H](C(=O)NCCOC)C[C@@H](C1)Oc1cnccc1
S596-0007	N1([C@H](C(=O)NCc2cc(OC)ccc2)C[C@H](C1)O)C1CCN(C(=O)c2c(nc(cc2)OC)OC)CC1
S596-0008	N1([C@H](C(=O)NCc2cc(OC)ccc2)C[C@H](C1)O)C1CCN(C(=O)Cc2cc(OC)ccc2)CC1
S596-0009	N1([C@H](C(=O)NCc2cc(OC)ccc2)C[C@H](C1)O)C1CCN(C(=O)Cc2ccc(cc2)OC)CC1
S596-0010	N1([C@H](C(=O)NCc2cc(OC)ccc2)C[C@H](C1)O)C1CCN(C(=O)c2sccc2)CC1
S596-0011	N1([C@H](C(=O)NCc2cc(OC)ccc2)C[C@H](C1)O)C1CCN(C(=O)c2cc(ccc2)C)CC1
S596-0012	N1([C@H](C(=O)NCc2cc(OC)ccc2)C[C@H](C1)O)C1CCN(C(=O)Cc2ccc(cc2)C)CC1
S596-0014	N1([C@H](C(=O)NCc2cc(OC)ccc2)C[C@H](C1)O)C1CCN(C(=O)CC(C)C)CC1
S596-0015	N1([C@H](C(=O)NCc2cc(OC)ccc2)C[C@H](C1)O)C1CCN(C(=O)Cc2ccc(Cl)cc2)CC1
S596-0016	N1([C@H](C(=O)NCc2cc(OC)ccc2)C[C@H](C1)O)C1CCN(C(=O)c2c(OC)cccc2)CC1
S596-0021	N1([C@H](C(=O)NCc2cc(OC)ccc2)C[C@H](C1)O)C1CCN(C(=O)c2c(ccs2)C)CC1
S596-0022	N1([C@H](C(=O)NCc2cc(OC)ccc2)C[C@H](C1)O)C1CCN(C(=O)c2cc(F)ccc2)CC1
S596-0037	N1([C@H](C(=O)NCc2cc(OC)ccc2)C[C@H](C1)O)C1CCN(C(=O)c2cc(OC)ccc2)CC1
S596-0039	N1([C@H](C(=O)NCc2cc(OC)ccc2)C[C@H](C1)O)C1CCN(C(=O)CCCc2ccccc2)CC1
S596-0043	N1([C@H](C(=O)NCc2cc(OC)ccc2)C[C@H](C1)O)C1CCN(C(=O)c2c(cc(cc2)OC)C)CC1
S596-0047	N1([C@H](C(=O)NCc2cc(OC)ccc2)C[C@H](C1)O)C1CCN(C(=O)COCC)CC1
S596-0049	N1([C@H](C(=O)NCc2cc(OC)ccc2)C[C@H](C1)O)C1CCN(C(=O)c2cnc(cc2)C)CC1
S596-0054	N1([C@H](C(=O)NCc2cc(OC)ccc2)C[C@H](C1)O)C1CCN(C(=O)c2cscc2)CC1
S596-0060	N1([C@H](C(=O)NCc2cc(OC)ccc2)C[C@H](C1)O)C1CCN(C(=O)c2cnc(cc2)OC)CC1
S596-0072	N1([C@H](C(=O)NCc2cc(OC)ccc2)C[C@H](C1)O)C1CCN(C(=O)c2cc(c(cc2)C)F)CC1
S596-0074	N1([C@H](C(=O)NCc2cc(OC)ccc2)C[C@H](C1)O)C1CCN(C(=O)CC2CCCC2)CC1
S596-0076	N1([C@H](C(=O)NCc2cc(OC)ccc2)C[C@H](C1)O)C1CCN(C(=O)COc2ccccc2)CC1
S596-0077	N1([C@H](C(=O)NCc2cc(OC)ccc2)C[C@H](C1)O)C1CCN(C(=O)c2occc2)CC1
S596-0080	N1([C@H](C(=O)NCc2cc(OC)ccc2)C[C@H](C1)O)C1CCN(C(=O)c2ccncc2)CC1
S596-0081	N1([C@H](C(=O)NCc2cc(OC)ccc2)C[C@H](C1)O)C1CCN(C(=O)CCc2c(OC)cccc2)CC1
S596-0082	N1([C@H](C(=O)NCc2cc(OC)ccc2)C[C@H](C1)O)C1CCN(C(=O)CCc2ccccc2)CC1
S596-0083	C1(C(=O)N2CCC(N3[C@H](C(=O)NCc4cc(OC)ccc4)C[C@H](C3)O)CC2)(CC1)c1ccc(cc1)OC
S596-0086	C1(C(=O)N2CCC(N3[C@H](C(=O)NCc4cc(OC)ccc4)C[C@H](C3)O)CC2)(CC1)c1ccccc1
S596-0087	N1([C@H](C(=O)NCc2cc(OC)ccc2)C[C@H](C1)O)C1CCN(C(=O)C2CCCC2)CC1
S596-0088	N1([C@H](C(=O)NCc2cc(OC)ccc2)C[C@H](C1)O)C1CCN(C(=O)COc2cc(ccc2)C)CC1
S596-0097	N1([C@H](C(=O)NCc2cc(OC)ccc2)C[C@H](C1)O)C1CCN(C(=O)CCn2nc(cc2C)C)CC1
S596-0108	N1([C@H](C(=O)NCc2cc(OC)ccc2)C[C@H](C1)O)C1CCN(C(=O)c2ccccc2)CC1
S596-0110	N1([C@H](C(=O)NCc2cc(OC)ccc2)C[C@H](C1)O)C1CCN(C(=O)Cc2ccccc2)CC1
S596-0112	N1([C@H](C(=O)NCc2cc(OC)ccc2)C[C@H](C1)O)C1CCN(C(=O)Cc2c(onc2C)C)CC1
S596-0117	c1(C(=O)N2CCC(N3[C@H](C(=O)NCc4cc(OC)ccc4)C[C@H](C3)O)CC2)n(ncc1)C
S596-0120	c1(C(=O)N2CCC(N3[C@H](C(=O)NCc4cc(OC)ccc4)C[C@H](C3)O)CC2)n(ncc1)CC
S596-0121	c1(nn(cc1)CC)C(=O)N1CCC(N2[C@H](C(=O)NCc3cc(OC)ccc3)C[C@H](C2)O)CC1
S596-0124	N1([C@H](C(=O)NCc2cc(OC)ccc2)C[C@H](C1)O)C1CCN(C(=O)Cc2cc(ccc2)C)CC1
S596-0127	c1(C(=O)N2CCC(N3[C@H](C(=O)NCc4cc(OC)ccc4)C[C@H](C3)O)CC2)n(ccn1)C
S596-0485	N1([C@H](C(=O)NCc2cc(OC)ccc2)C[C@H](C1)O)C1CCN(C(=O)CCC(=O)N(c2ccccc2)CC)CC1
S596-0487	c1(nc(on1)CCC(=O)N1CCC(N2[C@H](C(=O)NCc3cc(OC)ccc3)C[C@H](C2)O)CC1)c1c(OC)cccc1
S596-0489	N1([C@H](C(=O)NCc2cc(OC)ccc2)C[C@H](C1)O)C1CCN(C(=O)Cc2ccc(NC(=O)C)cc2)CC1
S596-0498	N1([C@H](C(=O)NC2CCCCC2)C[C@H](C1)O)C1CCN(C(=O)c2cocc2)CC1
S596-0519	N1([C@H](C(=O)NC2CCCCC2)C[C@H](C1)O)C1CCN(C(=O)c2c(ccs2)C)CC1
S596-0526	N1([C@H](C(=O)NC2CCCCC2)C[C@H](C1)O)C1CCN(C(=O)c2cc(c(cc2)OC)F)CC1
S596-0529	N1([C@H](C(=O)NC2CCCCC2)C[C@H](C1)O)C1CCN(C(=O)c2c(cc(cc2)OC)OC)CC1
S596-0549	N1([C@H](C(=O)NC2CCCCC2)C[C@H](C1)O)C1CCN(C(=O)c2cnc(cc2)C)CC1
S596-0557	N1([C@H](C(=O)NC2CCCCC2)C[C@H](C1)O)C1CCN(C(=O)c2cscc2)CC1
S596-0567	N1([C@H](C(=O)NC2CCCCC2)C[C@H](C1)O)C1CCN(C(=O)C2CCOCC2)CC1
S596-0569	N1([C@H](C(=O)NC2CCCCC2)C[C@H](C1)O)C1CCN(C(=O)c2ncc(nc2)C)CC1
S596-0581	N1([C@H](C(=O)NC2CCCCC2)C[C@H](C1)O)C1CCN(C(=O)c2cc(c(cc2)OC)OC)CC1
S596-0588	N1([C@H](C(=O)NC2CCCCC2)C[C@H](C1)O)C1CCN(C(=O)c2occc2)CC1
S596-0594	C1(C(=O)N2CCC(N3[C@H](C(=O)NC4CCCCC4)C[C@H](C3)O)CC2)(CC1)c1ccccc1
S596-0607	N1([C@H](C(=O)NC2CCCCC2)C[C@H](C1)O)C1CCN(C(=O)CCn2nc(cc2C)C)CC1
S596-0617	n1(nc(cc1C)C)Cc1oc(C(=O)N2CCC(N3[C@H](C(=O)NC4CCCCC4)C[C@H](C3)O)CC2)cc1
S596-0621	N1([C@H](C(=O)NC2CCCCC2)C[C@H](C1)O)C1CCN(C(=O)c2ccccc2)CC1
S596-0626	c1(c(n(c(c1)C)CCOC)C)C(=O)N1CCC(N2[C@H](C(=O)NC3CCCCC3)C[C@H](C2)O)CC1
S596-0634	N1([C@H](C(=O)NC2CCCCC2)C[C@H](C1)O)C1CCN(C(=O)c2oc(Cc3c(onc3C)C)cc2)CC1
S596-0643	c1(C(=O)N2CCC(N3[C@H](C(=O)NC4CCCCC4)C[C@H](C3)O)CC2)n(ncc1)C
S596-0645	N1([C@H](C(=O)NC2CCCCC2)C[C@H](C1)O)C1CCN(C(=O)c2oc(cc2)Cn2cncc2)CC1
S596-0646	c1(C(=O)N2CCC(N3[C@H](C(=O)NC4CCCCC4)C[C@H](C3)O)CC2)n(ncc1)CC
S596-0647	c1(nn(cc1)CC)C(=O)N1CCC(N2[C@H](C(=O)NC3CCCCC3)C[C@H](C2)O)CC1
S596-0664	N1([C@H](C(=O)NC2CCCCC2)C[C@H](C1)O)C1CCN(C(=O)c2c3nccnc3ccc2)CC1
S596-0762	N1([C@H](C(=O)NCCc2ccccc2)C[C@H](C1)O)C1CCN(C(=O)c2cc(OC)ccc2)CC1
S596-0768	N1([C@H](C(=O)NCC=C)C[C@H](C1)O)C1CCN(C(=O)c2cc(OC)ccc2)CC1
S596-0776	N1([C@H](C(=O)Nc2cc3c(OCCO3)cc2)C[C@H](C1)O)C1CCN(C(=O)c2cc(OC)ccc2)CC1
S596-0799	N1([C@H](C(=O)NC2CCCCC2)C[C@H](C1)O)C1CCN(C(=O)c2cc(OC)ccc2)CC1
S596-0804	N1(C(=O)[C@H]2N(C3CCN(C(=O)c4cc(OC)ccc4)CC3)C[C@@H](C2)O)c2c(CC1)cccc2
S596-0810	N1([C@H](C(=O)Nc2c(cc(cc2)C)C)C[C@H](C1)O)C1CCN(C(=O)c2cc(OC)ccc2)CC1
S596-0822	N1([C@H](C(=O)NCc2oc(cc2)C)C[C@H](C1)O)C1CCN(C(=O)c2cc(OC)ccc2)CC1
S596-0828	N1([C@H](C(=O)NCc2ccc(F)cc2)C[C@H](C1)O)C1CCN(C(=O)c2cc(OC)ccc2)CC1
S596-0832	N1([C@H](C(=O)NCc2cc(F)ccc2)C[C@H](C1)O)C1CCN(C(=O)c2cc(OC)ccc2)CC1
S596-0838	N1([C@H](C(=O)NCc2ccc(cc2)C)C[C@H](C1)O)C1CCN(C(=O)c2cc(OC)ccc2)CC1
S596-0855	N1([C@H](C(=O)NCc2c(ccc(c2)F)F)C[C@H](C1)O)C1CCN(C(=O)c2cc(OC)ccc2)CC1
S596-0863	N1([C@H](C(=O)NCC2CC2)C[C@H](C1)O)C1CCN(C(=O)c2cc(OC)ccc2)CC1
S596-0867	N1([C@H](C(=O)NC2CC2)C[C@H](C1)O)C1CCN(C(=O)c2cc(OC)ccc2)CC1
S596-0892	N1([C@H](C(=O)N2CCN(CC2)CC=C)C[C@H](C1)O)C1CCN(C(=O)c2cc(OC)ccc2)CC1
S596-0903	N1([C@H](C(=O)NC)C[C@H](C1)O)C1CCN(C(=O)c2cc(OC)ccc2)CC1
S596-0904	N1([C@H](C(=O)N2CCCCC2)C[C@H](C1)O)C1CCN(C(=O)c2cc(OC)ccc2)CC1
S596-0915	c1(c(n(nc1C)CC)C)CNC(=O)[C@H]1N(C2CCN(C(=O)c3cc(OC)ccc3)CC2)C[C@@H](C1)O
S596-1012	N1([C@H](C(=O)N2CCN(c3c(F)cccc3)CC2)C[C@H](C1)O)C1CCN(C(=O)c2cc(OC)ccc2)CC1
S596-1142	N1([C@H](C(=O)N(Cc2ccc(N3CCCCC3)cc2)C)C[C@H](C1)O)C1CCN(C(=O)c2cc(OC)ccc2)CC1
S596-1165	N1([C@H](C(=O)NC)C[C@H](C1)O)C1CCN(C(=O)c2c(OC)cccc2)CC1
S596-1178	N1([C@H](C(=O)NC)C[C@H](C1)O)C1CCN(C(=O)c2cc(c(cc2)OC)F)CC1
S596-1185	N1([C@H](C(=O)NC)C[C@H](C1)O)C1CCN(C(=O)CCc2ccc(cc2)OC)CC1
S596-1189	N1([C@H](C(=O)NC)C[C@H](C1)O)C1CCN(C(=O)c2nc3c(cc2)cccc3)CC1
S596-1233	N1([C@H](C(=O)NC)C[C@H](C1)O)C1CCN(C(=O)CC2CCCCC2)CC1
S596-1237	N1([C@H](C(=O)NC)C[C@H](C1)O)C1CCN(C(=O)CC2CCCC2)CC1
S596-1244	N1([C@H](C(=O)NC)C[C@H](C1)O)C1CCN(C(=O)CCc2ccccc2)CC1
S596-1256	n1(c(=O)oc2c1cccc2)CC(=O)N1CCC(N2[C@H](C(=O)NC)C[C@H](C2)O)CC1
S596-1269	N1([C@H](C(=O)NC)C[C@H](C1)O)C1CCN(C(=O)CCc2nc3c(s2)cccc3)CC1
S596-1271	n1(nc(cc1C)C)Cc1oc(C(=O)N2CCC(N3[C@H](C(=O)NC)C[C@H](C3)O)CC2)cc1
S596-1289	N1([C@H](C(=O)NC)C[C@H](C1)O)C1CCN(C(=O)c2oc(Cc3c(onc3C)C)cc2)CC1
S596-1304	c1(c(Cc2c(onc2C)C)c(on1)C)C(=O)N1CCC(N2[C@H](C(=O)NC)C[C@H](C2)O)CC1
S596-1362	c1(n[nH]c2c1cccc2)C(=O)N1CCC(N2[C@H](C(=O)NCc3cnccc3)C[C@H](C2)O)CC1
S596-1390	N1([C@H](C(=O)NCc2cnccc2)C[C@H](C1)O)C1CCN(C(=O)CC2CCCCC2)CC1
S596-1402	N1([C@H](C(=O)NCc2cnccc2)C[C@H](C1)O)C1CCN(C(=O)C2CCCC2)CC1
S596-1410	N1([C@H](C(=O)NCc2cnccc2)C[C@H](C1)O)C1CCN(C(=O)Cc2ccccc2)CC1
S596-1422	N1([C@H](C(=O)NCc2cnccc2)C[C@H](C1)O)C1CCN(C(=O)CN2CCCCCC2)CC1
S596-1428	N1([C@H](C(=O)NCCOC)C[C@H](C1)O)C1CCN(C(=O)C2CCCCC2)CC1
S596-1441	N1([C@H](C(=O)NCCOC)C[C@H](C1)O)C1CCN(C(=O)c2sccc2)CC1
S596-1442	N1([C@H](C(=O)NCCOC)C[C@H](C1)O)C1CCN(C(=O)c2cc(ccc2)C)CC1
S596-1443	N1([C@H](C(=O)NCCOC)C[C@H](C1)O)C1CCN(C(=O)CC(C)C)CC1
S596-1444	N1([C@H](C(=O)NCCOC)C[C@H](C1)O)C1CCN(C(=O)c2c(OC)cccc2)CC1
S596-1449	N1([C@H](C(=O)NCCOC)C[C@H](C1)O)C1CCN(C(=O)c2ccc(cc2)C(C)C)CC1
S596-1452	N1([C@H](C(=O)NCCOC)C[C@H](C1)O)C1CCN(C(=O)Cc2cc(F)ccc2)CC1
S596-1462	N1([C@H](C(=O)NCCOC)C[C@H](C1)O)C1CCN(C(=O)CCc2c[nH]c3c2cccc3)CC1
S596-1467	N1([C@H](C(=O)NCCOC)C[C@H](C1)O)C1CCN(C(=O)c2nc3c(cc2)cccc3)CC1
S596-1470	N1([C@H](C(=O)NCCOC)C[C@H](C1)O)C1CCN(C(=O)c2cc3c(OCO3)cc2)CC1
S596-1493	N1([C@H](C(=O)NCCOC)C[C@H](C1)O)C1CCN(C(=O)c2cnc(cc2)OC)CC1
S596-1504	N1([C@H](C(=O)NCCOC)C[C@H](C1)O)C1CCN(C(=O)c2cc3c(nccc3)cc2)CC1
S596-1507	N1([C@H](C(=O)NCCOC)C[C@H](C1)O)C1CCN(C(=O)CC2CCCCC2)CC1
S596-1513	N1([C@H](C(=O)NCCOC)C[C@H](C1)O)C1CCN(C(=O)COc2ccccc2)CC1
S596-1518	N1([C@H](C(=O)NCCOC)C[C@H](C1)O)C1CCN(C(=O)CCc2ccccc2)CC1
S596-1534	N1([C@H](C(=O)NCCOC)C[C@H](C1)O)C1CCN(C(=O)c2ccccc2)CC1
S596-1537	N1([C@H](C(=O)NCCOC)C[C@H](C1)O)C1CCN(C(=O)Cc2ccccc2)CC1
S596-1558	N1([C@H](C(=O)NCCOC)C[C@H](C1)O)C1CCN(C(=O)Cc2cc(ccc2)C)CC1
S596-1562	N1([C@H](C(=O)NCCOC)C[C@H](C1)O)C1CCN(C(=O)CN2CCCCCC2)CC1
S624-0004	c12[nH]c3c(c1CCNC12CCN(C(=O)c2c(nc(cc2)OC)OC)CC1)cccc3
S624-0005	c12[nH]c3c(c1CCNC12CCN(C(=O)COCCOC)CC1)cccc3
S624-0006	c12[nH]c3c(c1CCNC12CCN(C(=O)c2c(F)cccc2)CC1)cccc3
S624-0008	c12[nH]c3c(c1CCNC12CCN(C(=O)c2sccc2)CC1)cccc3
S624-0010	c12[nH]c3c(c1CCNC12CCN(C(=O)c2ccc(cc2)OC)CC1)cccc3
S624-0011	c12[nH]c3c(c1CCNC12CCN(C(=O)CC(C)C)CC1)cccc3
S624-0013	c12[nH]c3c(c1CCNC12CCN(C(=O)C2CCC2)CC1)cccc3
S624-0017	c12[nH]c3c(c1CCNC12CCN(C(=O)c2sc(cc2)C)CC1)cccc3
S624-0019	c12[nH]c3c(c1CCNC12CCN(C(=O)c2cc(c(cc2)OC)F)CC1)cccc3
S624-0021	c12[nH]c3c(c1CCNC12CCN(C(=O)c2c(cc(cc2)OC)OC)CC1)cccc3
S624-0024	c12[nH]c3c(c1CCNC12CCN(C(=O)c2nccnc2)CC1)cccc3
S624-0028	c12[nH]c3c(c1CCNC12CCN(C(=O)c2c4c(ccn2)cccc4)CC1)cccc3
S624-0029	c12[nH]c3c(c1CCNC12CCN(C(=O)COc2ccc(F)cc2)CC1)cccc3
S624-0032	c12[nH]c3c(c1CCNC12CCN(C(=O)c2cnc(cc2)C)CC1)cccc3
S624-0036	c12[nH]c3c(c1CCNC12CCN(C(=O)c2cscc2)CC1)cccc3
S624-0043	c12[nH]c3c(c1CCNC12CCN(C(=O)c2cnc(cc2)OC)CC1)cccc3
S624-0046	c12[nH]c3c(c1CCNC12CCN(C(=O)c2ncc(nc2)C)CC1)cccc3
S624-0052	c12[nH]c3c(c1CCNC12CCN(C(=O)c2cc4c(nccc4)cc2)CC1)cccc3
S624-0055	c12[nH]c3c(c1CCNC12CCN(C(=O)c2ncccc2)CC1)cccc3
S624-0057	c12[nH]c3c(c1CCNC12CCN(C(=O)c2occc2)CC1)cccc3
S624-0058	c12[nH]c3c(c1CCNC12CCNCC1)cccc3
S624-0059	c12[nH]c3c(c1CCNC12CCN(C(=O)c2ccncc2)CC1)cccc3
S624-0060	c12[nH]c3c(c1CCNC12CCN(C(=O)C(C)C)CC1)cccc3
S624-0061	C1(C(=O)N2CCC3(c4[nH]c5c(c4CCN3)cccc5)CC2)(CC1)c1ccc(cc1)OC
S624-0065	n1(c(=O)oc2c1cccc2)CC(=O)N1CCC2(c3[nH]c4c(c3CCN2)cccc4)CC1
S624-0066	c12[nH]c3c(c1CCNC12CCN(C(=O)CC)CC1)cccc3
S624-0072	c12[nH]c3c(c1CCNC12CCN(C(=O)Cn2nc(cc2C)C)CC1)cccc3
S624-0077	c12[nH]c3c(c1CCNC12CCN(C(=O)c2cnccc2)CC1)cccc3
S624-0089	c1(C(=O)N2CCC3(c4[nH]c5c(c4CCN3)cccc5)CC2)n(ncc1)C
S624-0092	c1(C(=O)N2CCC3(c4[nH]c5c(c4CCN3)cccc5)CC2)n(ncc1)CC
S624-0093	c12[nH]c3c(c1CCNC12CCN(C(=O)c2nn(cc2)CC)CC1)cccc3
S624-0095	c12[nH]c3c(c1CCNC12CCN(C(=O)c2c(onc2C)C)CC1)cccc3
S624-0100	c12[nH]c3c(c1CCNC12CCN(C(=O)CN2C(=O)CCC2)CC1)cccc3
S624-0107	c12[nH]c3c(c1CCNC12CCN(C(=O)C2COCC2)CC1)cccc3
S624-0109	c12[nH]c3c(c1CCNC12CCN(C(=O)C2OCCC2)CC1)cccc3
S624-0111	c12[nH]c3c(c1CCNC12CCN(C(=O)C2CN(C(=O)C2)C2CCCCC2)CC1)cccc3
S624-0138	S(=O)(=O)(c1ncn(c1)C)N1CCC2(c3[nH]c4c(c3CCN2)cccc4)CC1
S624-0156	c12C3(N(CCc1c1c([nH]2)cccc1)C)CCN(C(=O)COCCOC)CC3
S624-0159	c12C3(N(CCc1c1c([nH]2)cccc1)C)CCN(C(=O)c1sccc1)CC3
S624-0163	c12C3(N(CCc1c1c([nH]2)cccc1)C)CCN(C(=O)C1CC1)CC3
S624-0164	c12C3(N(CCc1c1c([nH]2)cccc1)C)CCN(C(=O)C1CCC1)CC3
S624-0178	c12C3(N(CCc1c1c([nH]2)cccc1)C)CCN(C(=O)c1nc2c(cc1)cccc2)CC3
S624-0179	c12C3(N(CCc1c1c([nH]2)cccc1)C)CCN(C(=O)c1c2c(ccn1)cccc2)CC3
S624-0183	c12C3(N(CCc1c1c([nH]2)cccc1)C)CCN(C(=O)c1cnc(cc1)C)CC3
S624-0187	c12C3(N(CCc1c1c([nH]2)cccc1)C)CCN(C(=O)c1cscc1)CC3
S624-0188	c12C3(N(CCc1c1c([nH]2)cccc1)C)CCN(C(=O)Cc1cnccc1)CC3
S624-0194	c12C3(N(CCc1c1c([nH]2)cccc1)C)CCN(C(=O)c1cnc(cc1)OC)CC3
S624-0198	c12C3(N(CCc1c1c([nH]2)cccc1)C)CCN(C(=O)c1c(ccnc1)C)CC3
S624-0206	c12C3(N(CCc1c1c([nH]2)cccc1)C)CCN(C(=O)c1ncccc1)CC3
S624-0209	c12c(c3c([nH]1)cccc3)CCN(C12CCNCC1)C
S624-0222	c12C3(N(CCc1c1c([nH]2)cccc1)C)CCN(C(=O)c1cnccc1)CC3
S624-0233	c12C3(N(CCc1c1c([nH]2)cccc1)C)CCN(C(=O)c1oc(cc1)Cn1cncc1)CC3
S624-0234	c12C3(N(CCc1c1c([nH]2)cccc1)C)CCN(C(=O)c1n(ncc1)CC)CC3
S624-0235	c12C3(N(CCc1c1c([nH]2)cccc1)C)CCN(C(=O)c1nn(cc1)CC)CC3
S624-0293	c12[nH]c3c(c1CCNC12CCN(C(=O)COCCOC)CC1)cc(cc3)OC
S624-0294	c12[nH]c3c(c1CCNC12CCN(C(=O)c2c(F)cccc2)CC1)cc(cc3)OC
S624-0310	c12[nH]c3c(c1CCNC12CCN(C(=O)c2nccnc2)CC1)cc(cc3)OC
S624-0315	c12[nH]c3c(c1CCNC12CCN(C(=O)COc2ccc(F)cc2)CC1)cc(cc3)OC
S624-0334	c1(C(=O)N2CCC3(c4[nH]c5c(c4CCN3)cc(cc5)OC)CC2)c(nc(s1)C)C
S624-0344	c12[nH]c3c(c1CCNC12CCNCC1)cc(cc3)OC
S624-0345	c12[nH]c3c(c1CCNC12CCN(C(=O)c2ccncc2)CC1)cc(cc3)OC
S624-0349	n1(c(=O)oc2c1cccc2)CC(=O)N1CCC2(c3[nH]c4c(c3CCN2)cc(cc4)OC)CC1
S624-0351	c1(C(=O)N2CCC3(c4[nH]c5c(c4CCN3)cc(cc5)OC)CC2)[nH]nc(c1)C
S624-0358	c1(C(=O)N2CCC3(c4[nH]c5c(c4CCN3)cc(cc5)OC)CC2)n(ncc1)C
S624-0404	S(=O)(=O)(N1CCC2(c3[nH]c4c(c3CCN2)cc(cc4)OC)CC1)c1cnccc1
S624-0421	c12C3(N(CCc1c1c([nH]2)ccc(c1)OC)C)CCN(C(=O)CC(C)C)CC3
S624-0435	c12C3(N(CCc1c1c([nH]2)ccc(c1)OC)C)CCN(C(=O)c1c2c(ccn1)cccc2)CC3
S624-0443	c12C3(N(CCc1c1c([nH]2)ccc(c1)OC)C)CCN(C(=O)c1cscc1)CC3
S624-0445	c12C3(N(CCc1c1c([nH]2)ccc(c1)OC)C)CCN(C(=O)C1CCCC1)CC3
S624-0462	c12C3(N(CCc1c1c([nH]2)ccc(c1)OC)C)CCN(C(=O)c1ncccc1)CC3
S624-0464	c12C3(N(CCc1c1c([nH]2)ccc(c1)OC)C)CCN(C(=O)c1occc1)CC3
S624-0465	c12c(c3c([nH]1)ccc(c3)OC)CCN(C12CCNCC1)C
S624-0468	c12C3(N(CCc1c1c([nH]2)ccc(c1)OC)C)CCN(C(=O)c1n(ccc1)C)CC3
S624-0470	c12C3(N(CCc1c1c([nH]2)ccc(c1)OC)C)CCN(C(=O)c1[nH]nc(c1)C)CC3
S624-0776	c12[nH]c3c(c1CCNC12CCN(C(=O)COC)CC1)cccc3
S624-0783	c12[nH]c3c(c1CCNC12CCN(C(=O)c2c(ccs2)C)CC1)cccc3
S624-0797	c12[nH]c3c(c1CCNC12CCN(C(=O)c2c(nccc2)C)CC1)cccc3
S624-0805	c12[nH]c3c(c1CCNC12CCN(C(=O)Cc2ccncc2)CC1)cccc3
S624-0815	c12[nH]c3c(c1CCNC12CCN(C(=O)c2ccccc2)CC1)cccc3
S624-0876	c12C3(N(CCc1c1c([nH]2)cccc1)C)CCN(C(=O)c1ccccc1)CC3
S624-0927	c12[nH]c3c(c1CCNC12CCN(C(=O)Cc2ccncc2)CC1)cc(cc3)OC
S624-0956	c12[nH]c3c(c1CCNC12CCN(C(=O)Cc2ccccc2)CC1)cc(cc3)OC
S624-0981	c12C3(N(CCc1c1c([nH]2)ccc(c1)OC)C)CCN(C(=O)c1ncn(c1)C)CC3
S625-0017	c1(n2c(nn1)CN(C(=O)c1sc(cc1)C)CC2)[C@H]1N(C[C@@H](C1)O)C
S625-0043	c1(n2c(nn1)CN(C(=O)c1cnc(cc1)OC)CC2)[C@H]1N(C[C@@H](C1)O)C
S625-0057	c1(n2c(nn1)CN(C(=O)c1occc1)CC2)[C@H]1N(C[C@@H](C1)O)C
S625-0059	c1(n2c(nn1)CN(C(=O)c1ccncc1)CC2)[C@H]1N(C[C@@H](C1)O)C
S625-0062	c1(n2c(nn1)CN(C(=O)c1n(ccc1)C)CC2)[C@H]1N(C[C@@H](C1)O)C
S625-0067	c1(n2c(nn1)CN(C(=O)c1[nH]nc(c1)C)CC2)[C@H]1N(C[C@@H](C1)O)C
S625-0281	c1(n2c(nn1)CN(C(=O)c1c(F)cccc1)CC2)[C@H]1N(C[C@@H](C1)O)Cc1ccccc1
S625-0284	c1(n2c(nn1)CN(C(=O)c1cc(ccc1)C)CC2)[C@H]1N(C[C@@H](C1)O)Cc1ccccc1
S625-0285	c1(n2c(nn1)CN(C(=O)c1ccc(cc1)OC)CC2)[C@H]1N(C[C@@H](C1)O)Cc1ccccc1
S625-0287	c1(n2c(nn1)CN(C(=O)C1CC1)CC2)[C@H]1N(C[C@@H](C1)O)Cc1ccccc1
S625-0294	c1(n2c(nn1)CN(C(=O)CCCc1ccccc1)CC2)[C@H]1N(C[C@@H](C1)O)Cc1ccccc1
S625-0313	c1(n2c(nn1)CN(C(=O)c1c(nco1)C)CC2)[C@H]1N(C[C@@H](C1)O)Cc1ccccc1
S625-0455	c1(n2c(nn1)CN(Cc1cc(ccc1)C)CC2)[C@H]1N(C[C@@H](C1)O)C
S625-0471	c1(n2c(nn1)CN(Cc1nc(OC)ccc1)CC2)[C@H]1N(C[C@@H](C1)O)C
S625-0582	c1(n2c(nn1)CN(Cc1c(cc(cc1)F)F)CC2)[C@H]1N(C[C@@H](C1)O)Cc1ccccc1
S625-0586	c1(n2c(nn1)CN(Cc1cc(OC)ccc1)CC2)[C@H]1N(C[C@@H](C1)O)Cc1ccccc1
S625-0601	c1(n2c(nn1)CN(Cc1cc3c(OCC3)cc1)CC2)[C@H]1N(C[C@@H](C1)O)Cc1ccccc1
S625-0614	c1(n2c(nn1)CN(Cc1cc(F)ccc1)CC2)[C@H]1N(C[C@@H](C1)O)Cc1ccccc1
S625-0626	c1(n2c(nn1)CN(CC2)C1CCCCC1)[C@H]1N(C[C@@H](C1)O)Cc1ccccc1
S625-0641	c1(n2c(nn1)CN(Cc1c(ncs1)C)CC2)[C@H]1N(Cc2cnccc2)C[C@@H](C1)O
S625-0663	c1(n2c(nn1)CN(Cc1c(n(nc1)CC)C)CC2)[C@H]1N(Cc2cnccc2)C[C@@H](C1)O
S625-0669	c1(n2c(nn1)CN(CC2)CC1CCCCC1)[C@H]1N(Cc2cnccc2)C[C@@H](C1)O
S625-0721	c1(n2c(nn1)CN(C(=O)Cc1ccccc1)CC2)[C@H]1N(C[C@@H](C1)O)Cc1ccccc1
S625-0770	c1(n2c(nn1)CN(C(=O)Cc1ccc(cc1)OC)CC2)[C@H]1N(C(=O)C(C)C)C[C@@H](C1)O
S625-0776	c1(n2c(nn1)CN(C(=O)Cc1ccc(Cl)cc1)CC2)[C@H]1N(C(=O)C(C)C)C[C@@H](C1)O
S625-0782	c1(n2c(nn1)CN(Cc1c(cc(cc1)OC)OC)CC2)[C@H]1N(C(=O)C(C)C)C[C@@H](C1)O
S625-0783	c1(n2c(nn1)CN(CC2)Cc1ccc(C(F)(F)F)cc1)[C@H]1N(C(=O)C(C)C)C[C@@H](C1)O
S625-0790	c1(n2c(nn1)CN(C(=O)c1c(ccc(c1)F)F)CC2)[C@H]1N(C(=O)C(C)C)C[C@@H](C1)O
S625-0797	c1(n2c(nn1)CN(C(=O)Cc1c(F)cccc1)CC2)[C@H]1N(C(=O)C(C)C)C[C@@H](C1)O
S625-0798	c1(n2c(nn1)CN(C(=O)Cc1cscc1)CC2)[C@H]1N(C(=O)C(C)C)C[C@@H](C1)O
S625-0802	c1(n2c(nn1)CN(C(=O)c1c(cc(cc1)OC)C)CC2)[C@H]1N(C(=O)C(C)C)C[C@@H](C1)O
S625-0809	c1(n2c(nn1)CN(Cc1cnccc1)CC2)[C@H]1N(C(=O)C(C)C)C[C@@H](C1)O
S625-0813	c1(n2c(nn1)CN(C(=O)c1c(occ1)C)CC2)[C@H]1N(C(=O)C(C)C)C[C@@H](C1)O
S625-0823	c1(n2c(nn1)CN(Cc1nc(OC)ccc1)CC2)[C@H]1N(C(=O)C(C)C)C[C@@H](C1)O
S625-0825	c1(n2c(nn1)CN(C(=O)c1ncc(cc1)F)CC2)[C@H]1N(C(=O)C(C)C)C[C@@H](C1)O
S625-1336	c1(n2c(nn1)CN(CC2)CCCC)[C@H]1N(C[C@@H](C1)O)Cc1ccncc1
S625-1343	c1(n2c(nn1)CN(CC2)CCC(C)(C)C)[C@H]1N(C[C@@H](C1)O)Cc1ccncc1
S625-1619	c1(n2c(nn1)CN(C(=O)c1c(oc(c1)C)C)CC2)[C@H]1N(C[C@@H](C1)O)C
S625-1634	c1(n2c(nn1)CN(CC2)Cc1ccc(Cl)cc1)[C@H]1N(C[C@@H](C1)O)C
S625-1642	c1(n2c(nn1)CN(Cc1cscc1)CC2)[C@H]1N(C[C@@H](C1)O)C
S625-1653	c1(n2c(nn1)CN(C(=O)c1c(occ1)C)CC2)[C@H]1N(C[C@@H](C1)O)C
S625-1696	c1(n2c(nn1)CN(Cc1occc1)CC2)[C@H]1N(C[C@@H](C1)O)C
S625-1716	c1(n2c(nn1)CN(Cc1cn(nc1)C)CC2)[C@H]1N(C[C@@H](C1)O)C
S625-1717	c1(n2c(nn1)CN(Cc1c(n(nc1C)CC)C)CC2)[C@H]1N(C[C@@H](C1)O)C
S625-1721	c1(n2c(nn1)CN(Cc1cn(nc1)C(C)C)CC2)[C@H]1N(C[C@@H](C1)O)C
S625-1723	c1(n2c(nn1)CN(Cc1n(nc(c1)C)C)CC2)[C@H]1N(C[C@@H](C1)O)C
S625-1725	c1(n2c(nn1)CN(C(=O)c1c(c(on1)C)COC)CC2)[C@H]1N(C[C@@H](C1)O)C
S625-1726	c1(n2c(nn1)CN(C(=O)c1c(nn(c1C)C)C)CC2)[C@H]1N(C[C@@H](C1)O)C
S625-1729	c1(n2c(nn1)CN(Cc1sccc1)CC2)[C@H]1N(C[C@@H](C1)O)C
S625-1730	c1(n2c(nn1)CN(CC2)Cc1ccc(cc1)C(C)C)[C@H]1N(C[C@@H](C1)O)C
S625-1731	c1(n2c(nn1)CN(Cc1cocc1)CC2)[C@H]1N(C[C@@H](C1)O)C
S720-0009	N1([C@H](C(=O)N2CCOCC2)C[C@@H](C1)Oc1ccccc1)C(=O)COCCOC
S720-0015	N1([C@H](C(=O)N2CCOCC2)C[C@@H](C1)Oc1ccccc1)C(=O)c1sccc1
S720-0018	N1([C@H](C(=O)N2CCOCC2)C[C@@H](C1)Oc1ccccc1)C(=O)CC(C)C
S720-0019	N1([C@H](C(=O)N2CCOCC2)C[C@@H](C1)Oc1ccccc1)C(=O)C1CC1
S720-0023	N1([C@H](C(=O)N2CCOCC2)C[C@@H](C1)Oc1ccccc1)C(=O)c1ccc(C#N)cc1
S720-0024	N1([C@H](C(=O)N2CCOCC2)C[C@@H](C1)Oc1ccccc1)C(=O)c1sc(cc1)C
S720-0025	N1([C@H](C(=O)N2CCOCC2)C[C@@H](C1)Oc1ccccc1)C(=O)c1cc(c(cc1)OC)F
S720-0026	c1(C(=O)N2[C@H](C(=O)N3CCOCC3)C[C@@H](C2)Oc2ccccc2)n[nH]c2c1cccc2
S720-0027	N1(C(=O)c2c(cc(cc2)OC)OC)[C@H](C(=O)N2CCOCC2)C[C@@H](C1)Oc1ccccc1
S720-0028	N1([C@H](C(=O)N2CCOCC2)C[C@@H](C1)Oc1ccccc1)C(=O)Cc1c[nH]c2c1cccc2
S720-0029	N1([C@H](C(=O)N2CCOCC2)C[C@@H](C1)Oc1ccccc1)C(=O)CCc1c[nH]c2c1cccc2
S720-0030	N1([C@H](C(=O)N2CCOCC2)C[C@@H](C1)Oc1ccccc1)C(=O)c1cc(C#N)ccc1
S720-0031	N1([C@H](C(=O)N2CCOCC2)C[C@@H](C1)Oc1ccccc1)C(=O)c1nccnc1
S720-0034	N1([C@H](C(=O)N2CCOCC2)C[C@@H](C1)Oc1ccccc1)C(=O)c1nc2c(cc1)cccc2
S720-0035	N1(C(=O)c2c3c(ccn2)cccc3)[C@H](C(=O)N2CCOCC2)C[C@@H](C1)Oc1ccccc1
S720-0038	N1([C@H](C(=O)N2CCOCC2)C[C@@H](C1)Oc1ccccc1)C(=O)COCC
S720-0040	N1([C@H](C(=O)N2CCOCC2)C[C@@H](C1)Oc1ccccc1)C(=O)c1cnc(cc1)C
S720-0044	N1([C@H](C(=O)N2CCOCC2)C[C@@H](C1)Oc1ccccc1)C(=O)c1cscc1
S720-0046	N1([C@H](C(=O)N2CCOCC2)C[C@@H](C1)Oc1ccccc1)C(=O)C1CCCC1
S720-0047	N1([C@H](C(=O)N2CCOCC2)C[C@@H](C1)Oc1ccccc1)C(=O)C1CC=CC1
S720-0048	N1([C@H](C(=O)N2CCOCC2)C[C@@H](C1)Oc1ccccc1)C(=O)c1n[nH]cc1
S720-0050	c1(nn(c2c1cccc2)C)C(=O)N1[C@H](C(=O)N2CCOCC2)C[C@@H](C1)Oc1ccccc1
S720-0051	N1([C@H](C(=O)N2CCOCC2)C[C@@H](C1)Oc1ccccc1)C(=O)c1cnc(cc1)OC
S720-0053	N1([C@H](C(=O)N2CCOCC2)C[C@@H](C1)Oc1ccccc1)C(=O)CCC1CCCC1
S720-0056	N1(C(=O)c2c(ccnc2)C)[C@H](C(=O)N2CCOCC2)C[C@@H](C1)Oc1ccccc1
S720-0057	N1(C(=O)c2c(nccc2)C)[C@H](C(=O)N2CCOCC2)C[C@@H](C1)Oc1ccccc1
S720-0058	c1(C(=O)N2[C@H](C(=O)N3CCOCC3)C[C@@H](C2)Oc2ccccc2)c(nc(s1)C)C
S720-0060	N1(C(=O)c2c(nco2)C)[C@H](C(=O)N2CCOCC2)C[C@@H](C1)Oc1ccccc1
S720-0064	N1([C@H](C(=O)N2CCOCC2)C[C@@H](C1)Oc1ccccc1)C(=O)c1cc2c(nccc2)cc1
S720-0065	N1([C@H](C(=O)N2CCOCC2)C[C@@H](C1)Oc1ccccc1)C(=O)CC1CCCCC1
S720-0066	N1([C@H](C(=O)N2CCOCC2)C[C@@H](C1)Oc1ccccc1)C(=O)C1(C)CCCCC1
S720-0069	N1([C@H](C(=O)N2CCOCC2)C[C@@H](C1)Oc1ccccc1)C(=O)CC1CCCC1
S720-0070	N1([C@H](C(=O)N2CCOCC2)C[C@@H](C1)Oc1ccccc1)C(=O)c1ncccc1
S720-0075	C(=O)([C@H]1NC[C@H](C1)Oc1ccccc1)N1CCOCC1
S720-0076	N1([C@H](C(=O)N2CCOCC2)C[C@@H](C1)Oc1ccccc1)C(=O)c1ccncc1
S720-0080	N1(C(=O)C2(CC2)c2ccccc2)[C@H](C(=O)N2CCOCC2)C[C@@H](C1)Oc1ccccc1
S720-0081	N1([C@H](C(=O)N2CCOCC2)C[C@@H](C1)Oc1ccccc1)C(=O)CN1CCOCC1
S720-0082	N1([C@H](C(=O)N2CCOCC2)C[C@@H](C1)Oc1ccccc1)C(=O)CC
S720-0085	N1([C@H](C(=O)N2CCOCC2)C[C@@H](C1)Oc1ccccc1)C(=O)Cn1nc(cc1C)C
S720-0087	N1([C@H](C(=O)N2CCOCC2)C[C@@H](C1)Oc1ccccc1)C(=O)c1cnccc1
S720-0089	N1(C(=O)c2[nH]c3c(c2)cc(cc3)OC)[C@H](C(=O)N2CCOCC2)C[C@@H](C1)Oc1ccccc1
S720-0090	N1([C@H](C(=O)N2CCOCC2)C[C@@H](C1)Oc1ccccc1)C(=O)Cc1ccccc1
S720-0095	N1([C@H](C(=O)N2CCOCC2)C[C@@H](C1)Oc1ccccc1)C(=O)CC1CCN(C(=O)C)CC1
S720-0097	N1(C(=O)c2nn(cc2)CC)[C@H](C(=O)N2CCOCC2)C[C@@H](C1)Oc1ccccc1
S720-0101	c1(C(=O)N2[C@H](C(=O)N3CCOCC3)C[C@@H](C2)Oc2ccccc2)n(nc(c1)C)C
S720-0105	N1([C@H](C(=O)N2CCOCC2)C[C@@H](C1)Oc1ccccc1)C(=O)CN1CCCCCC1
S720-0108	N1([C@H](C(=O)N2CCOCC2)C[C@@H](C1)Oc1ccccc1)C(=O)CCc1nc2c([nH]1)cccc2
S720-0164	N1(C(=O)NC(C)(C)C)[C@H](C(=O)N2CCOCC2)C[C@@H](C1)Oc1ccccc1
S720-0166	N1(C(=O)NC2CCCCC2)[C@H](C(=O)N2CCOCC2)C[C@@H](C1)Oc1ccccc1
S720-0168	N1(C(=O)Nc2c(F)cccc2)[C@H](C(=O)N2CCOCC2)C[C@@H](C1)Oc1ccccc1
S720-0169	N1([C@H](C(=O)N2CCOCC2)C[C@@H](C1)Oc1ccccc1)C(=O)NCC
S720-0172	N1(C(=O)N(CC)CC)[C@H](C(=O)N2CCOCC2)C[C@@H](C1)Oc1ccccc1
S720-0173	N1([C@H](C(=O)N2CCOCC2)C[C@@H](C1)Oc1ccccc1)C(=O)NCCC
S720-0174	N1(C(=O)N(C)C)[C@H](C(=O)N2CCOCC2)C[C@@H](C1)Oc1ccccc1
S720-0175	N1(C(=O)Nc2cc(c(cc2)C)C)[C@H](C(=O)N2CCOCC2)C[C@@H](C1)Oc1ccccc1
S720-0177	N1([C@H](C(=O)N2CCOCC2)C[C@@H](C1)Oc1ccccc1)C(=O)NCCCOC
S720-0182	N1([C@H](C(=O)N2CCOCC2)C[C@@H](C1)Oc1ccccc1)C(=O)NCCC(=O)OCC
S720-0192	N1([C@H](C(=O)N2CCOCC2)C[C@@H](C1)Oc1ccccc1)C1CCOCC1
S720-0204	S(=O)(=O)(N1[C@H](C(=O)N2CCOCC2)C[C@@H](C1)Oc1ccccc1)c1cc(F)ccc1
S720-0206	S(=O)(=O)(N1[C@H](C(=O)N2CCOCC2)C[C@@H](C1)Oc1ccccc1)c1cnccc1
S720-0209	S(=O)(=O)(N1[C@H](C(=O)N2CCOCC2)C[C@@H](C1)Oc1ccccc1)c1c(C)cccc1
S720-0210	S(=O)(=O)(N1[C@H](C(=O)N2CCOCC2)C[C@@H](C1)Oc1ccccc1)N(C)C
S720-0211	N1([C@H](C(=O)N2CCOCC2)C[C@@H](C1)Oc1ccccc1)S(=O)(=O)C
S720-0213	S(=O)(=O)(N1[C@H](C(=O)N2CCOCC2)C[C@@H](C1)Oc1ccccc1)c1c(onc1C)C
S720-0214	S(=O)(=O)(N1[C@H](C(=O)N2CCOCC2)C[C@@H](C1)Oc1ccccc1)Cc1c(F)cccc1
S720-0215	S(=O)(=O)(N1[C@H](C(=O)N2CCOCC2)C[C@@H](C1)Oc1ccccc1)c1ccc(C#N)cc1
S720-0216	S(=O)(=O)(N1[C@H](C(=O)N2CCOCC2)C[C@@H](C1)Oc1ccccc1)c1cn(nc1)CC
S720-0220	N1(C(=O)C2CCCCC2)[C@H](C(=O)NC)C[C@@H](C1)Oc1ccccc1
S720-0224	N1(C(=O)c2cocc2)[C@H](C(=O)NC)C[C@@H](C1)Oc1ccccc1
S720-0228	N1(C(=O)c2c(nc(cc2)OC)OC)[C@H](C(=O)NC)C[C@@H](C1)Oc1ccccc1
S720-0229	N1([C@H](C(=O)NC)C[C@@H](C1)Oc1ccccc1)C(=O)COCCOC
S720-0233	N1(C(=O)Cc2cc(OC)ccc2)[C@H](C(=O)NC)C[C@@H](C1)Oc1ccccc1
S720-0235	N1(C(=O)c2sccc2)[C@H](C(=O)NC)C[C@@H](C1)Oc1ccccc1
S720-0236	N1(C(=O)c2cc(ccc2)C)[C@H](C(=O)NC)C[C@@H](C1)Oc1ccccc1
S720-0237	N1(C(=O)c2ccc(cc2)OC)[C@H](C(=O)NC)C[C@@H](C1)Oc1ccccc1
S720-0241	c1(C(=O)N2[C@H](C(=O)NC)C[C@@H](C2)Oc2ccccc2)c(c2cc(ccc2)C)ocn1
S720-0242	N1(C(=O)Cc2cc(F)ccc2)[C@H](C(=O)NC)C[C@@H](C1)Oc1ccccc1
S720-0244	N1(C(=O)c2ccc(C#N)cc2)[C@H](C(=O)NC)C[C@@H](C1)Oc1ccccc1
S720-0245	N1(C(=O)c2sc(cc2)C)[C@H](C(=O)NC)C[C@@H](C1)Oc1ccccc1
S720-0246	N1([C@H](C(=O)NC)C[C@@H](C1)Oc1ccccc1)C(=O)CCCc1c[nH]c2c1cccc2
S720-0247	N1(C(=O)c2cc(c(cc2)OC)F)[C@H](C(=O)NC)C[C@@H](C1)Oc1ccccc1
S720-0248	c1(C(=O)N2[C@H](C(=O)NC)C[C@@H](C2)Oc2ccccc2)n[nH]c2c1cccc2
S720-0249	N1(C(=O)c2c(cc(cc2)OC)OC)[C@H](C(=O)NC)C[C@@H](C1)Oc1ccccc1
S720-0252	N1(C(=O)c2cc(C#N)ccc2)[C@H](C(=O)NC)C[C@@H](C1)Oc1ccccc1
S720-0255	N1([C@H](C(=O)NC)C[C@@H](C1)Oc1ccccc1)C(=O)CCCc1ccccc1
S720-0256	N1(C(=O)c2nc3c(cc2)cccc3)[C@H](C(=O)NC)C[C@@H](C1)Oc1ccccc1
S720-0257	N1(C(=O)c2c3c(ccn2)cccc3)[C@H](C(=O)NC)C[C@@H](C1)Oc1ccccc1
S720-0258	N1([C@H](C(=O)NC)C[C@@H](C1)Oc1ccccc1)C(=O)COc1ccc(F)cc1
S720-0259	N1([C@H](C(=O)NC)C[C@@H](C1)Oc1ccccc1)C(=O)CCOC
S720-0262	N1(C(=O)c2cnc(cc2)C)[C@H](C(=O)NC)C[C@@H](C1)Oc1ccccc1
S720-0266	N1(C(=O)c2cscc2)[C@H](C(=O)NC)C[C@@H](C1)Oc1ccccc1
S720-0268	N1(C(=O)C2CCCC2)[C@H](C(=O)NC)C[C@@H](C1)Oc1ccccc1
S720-0269	N1(C(=O)C2CC=CC2)[C@H](C(=O)NC)C[C@@H](C1)Oc1ccccc1
S720-0272	c1(nn(c2c1cccc2)C)C(=O)N1[C@H](C(=O)NC)C[C@@H](C1)Oc1ccccc1
S720-0273	N1(C(=O)c2cnc(cc2)OC)[C@H](C(=O)NC)C[C@@H](C1)Oc1ccccc1
S720-0275	N1([C@H](C(=O)NC)C[C@@H](C1)Oc1ccccc1)C(=O)CCC1CCCC1
S720-0277	N1(C(=O)c2ncc(nc2)C)[C@H](C(=O)NC)C[C@@H](C1)Oc1ccccc1
S720-0280	c1(C(=O)N2[C@H](C(=O)NC)C[C@@H](C2)Oc2ccccc2)c(nc(s1)C)C
S720-0282	N1(C(=O)c2c(nco2)C)[C@H](C(=O)NC)C[C@@H](C1)Oc1ccccc1
S720-0287	N1(C(=O)CC2CCCCC2)[C@H](C(=O)NC)C[C@@H](C1)Oc1ccccc1
S720-0291	N1(C(=O)CC2CCCC2)[C@H](C(=O)NC)C[C@@H](C1)Oc1ccccc1
S720-0293	N1([C@H](C(=O)NC)C[C@@H](C1)Oc1ccccc1)C(=O)COc1ccccc1
S720-0296	N1(C(=O)c2occc2)[C@H](C(=O)NC)C[C@@H](C1)Oc1ccccc1
S720-0301	N1(C(=O)C2(CC2)c2ccc(cc2)OC)[C@H](C(=O)NC)C[C@@H](C1)Oc1ccccc1
S720-0302	N1(C(=O)c2n(ccc2)C)[C@H](C(=O)NC)C[C@@H](C1)Oc1ccccc1
S720-0303	N1(C(=O)C2(CC2)c2ccccc2)[C@H](C(=O)NC)C[C@@H](C1)Oc1ccccc1
S720-0304	c1(nn(CC(=O)N2[C@H](C(=O)NC)C[C@@H](C2)Oc2ccccc2)c(c1)C)C(F)(F)F
S720-0306	N1(C(=O)c2ccc(n3c(ccc3C)C)cc2)[C@H](C(=O)NC)C[C@@H](C1)Oc1ccccc1
S720-0307	n1(c(=O)oc2c1cccc2)CC(=O)N1[C@H](C(=O)NC)C[C@@H](C1)Oc1ccccc1
S720-0315	N1(C(=O)Cn2nc(cc2C)C)[C@H](C(=O)NC)C[C@@H](C1)Oc1ccccc1
S720-0317	c1(C(=O)N2[C@H](C(=O)NC)C[C@@H](C2)Oc2ccccc2)c(n(c(c1)c1ccccc1)C)C
S720-0318	N1(C(=O)c2oc(Cn3nc(cc3C)C)cc2)[C@H](C(=O)NC)C[C@@H](C1)Oc1ccccc1
S720-0320	N1(C(=O)c2cnccc2)[C@H](C(=O)NC)C[C@@H](C1)Oc1ccccc1
S720-0322	c1(C(=O)N2[C@H](C(=O)NC)C[C@@H](C2)Oc2ccccc2)c(n(c(c1)C)CCCOC)C
S720-0323	N1(C(=O)c2cc3c(n(c4c3cccc4)CC)cc2)[C@H](C(=O)NC)C[C@@H](C1)Oc1ccccc1
S720-0325	N1(C(=O)Cc2ccccc2)[C@H](C(=O)NC)C[C@@H](C1)Oc1ccccc1
S720-0326	c1(C(=O)N2[C@H](C(=O)NC)C[C@@H](C2)Oc2ccccc2)c(n(c(c1)C)CCOC)C
S720-0327	N1([C@H](C(=O)NC)C[C@@H](C1)Oc1ccccc1)C(=O)CCc1c(n(nc1C)C)C
S720-0330	N1(C(=O)c2cc(n[nH]2)c2ccc(cc2)C)[C@H](C(=O)NC)C[C@@H](C1)Oc1ccccc1
S720-0335	N1(C(=O)c2cc(n[nH]2)c2ccc(cc2)OC)[C@H](C(=O)NC)C[C@@H](C1)Oc1ccccc1
S720-0339	N1(C(=O)c2n(ncc2)C)[C@H](C(=O)NC)C[C@@H](C1)Oc1ccccc1
S720-0340	N1(C(=O)CC2CCN(C(=O)C)CC2)[C@H](C(=O)NC)C[C@@H](C1)Oc1ccccc1
S720-0344	c1(c(Cc2c(onc2C)C)c(on1)C)C(=O)N1[C@H](C(=O)NC)C[C@@H](C1)Oc1ccccc1
S720-0346	N1(C(=O)c2nn(cc2)CC)[C@H](C(=O)NC)C[C@@H](C1)Oc1ccccc1
S720-0349	c1(nn(c(c1)C)C)C(=O)N1[C@H](C(=O)NC)C[C@@H](C1)Oc1ccccc1
S720-0352	c1(C(=O)N2[C@H](C(=O)NC)C[C@@H](C2)Oc2ccccc2)n(nc(c1)C)C
S720-0356	N1(C(=O)CN2CCCCCC2)[C@H](C(=O)NC)C[C@@H](C1)Oc1ccccc1
S720-0360	N1([C@H](C(=O)NC)C[C@@H](C1)Oc1ccccc1)C(=O)CCc1nc2c([nH]1)cccc2
S720-0361	c1(C(=O)N2[C@H](C(=O)NC)C[C@@H](C2)Oc2ccccc2)n[nH]c(=O)c2c1cccc2
S720-0363	N1([C@H](C(=O)NC)C[C@@H](C1)Oc1ccccc1)C(=O)CCc1nc(no1)c1ccccc1
S720-0428	N1(C(=O)NC2CCCCC2)[C@H](C(=O)NC)C[C@@H](C1)Oc1ccccc1
S720-0430	N1(C(=O)Nc2c(F)cccc2)[C@H](C(=O)NC)C[C@@H](C1)Oc1ccccc1
S720-0464	S(=O)(=O)(N1[C@H](C(=O)NC)C[C@@H](C1)Oc1ccccc1)Cc1ccccc1
S720-0468	S(=O)(=O)(N1[C@H](C(=O)NC)C[C@@H](C1)Oc1ccccc1)c1cc(F)ccc1
S720-0471	S(=O)(=O)(N1[C@H](C(=O)NC)C[C@@H](C1)Oc1ccccc1)c1cc(ccc1OC)OC
S720-0475	S(=O)(=O)(N1[C@H](C(=O)NC)C[C@@H](C1)Oc1ccccc1)c1c2ncccc2ccc1
S720-0480	S(=O)(=O)(N1[C@H](C(=O)NC)C[C@@H](C1)Oc1ccccc1)c1c(onc1C)C
S720-0481	S(=O)(=O)(N1[C@H](C(=O)NC)C[C@@H](C1)Oc1ccccc1)c1cc2c(cc1)CCC2
S720-0482	S(=O)(=O)(N1[C@H](C(=O)NC)C[C@@H](C1)Oc1ccccc1)Cc1c(F)cccc1
S720-0483	S(=O)(=O)(N1[C@H](C(=O)NC)C[C@@H](C1)Oc1ccccc1)c1cc2c(OCCO2)cc1
S720-0484	S(=O)(=O)(N1[C@H](C(=O)NC)C[C@@H](C1)Oc1ccccc1)c1ccc(C#N)cc1
S720-0485	S(=O)(=O)(N1[C@H](C(=O)NC)C[C@@H](C1)Oc1ccccc1)c1cn(nc1)CC
S720-0491	N1(C(=O)C2CCCCC2)[C@H](C(=O)NCCOC)C[C@@H](C1)Oc1ccccc1
S720-0495	N1(C(=O)c2cocc2)[C@H](C(=O)NCCOC)C[C@@H](C1)Oc1ccccc1
S720-0498	N1(C(=O)c2c(nc(cc2)OC)OC)[C@H](C(=O)NCCOC)C[C@@H](C1)Oc1ccccc1
S720-0503	N1(C(=O)Cc2cc(OC)ccc2)[C@H](C(=O)NCCOC)C[C@@H](C1)Oc1ccccc1
S720-0507	N1(C(=O)c2ccc(cc2)OC)[C@H](C(=O)NCCOC)C[C@@H](C1)Oc1ccccc1
S720-0509	N1(C(=O)C2CC2)[C@H](C(=O)NCCOC)C[C@@H](C1)Oc1ccccc1
S720-0510	N1(C(=O)C2CCC2)[C@H](C(=O)NCCOC)C[C@@H](C1)Oc1ccccc1
S720-0511	c1(C(=O)N2[C@H](C(=O)NCCOC)C[C@@H](C2)Oc2ccccc2)c(c2cc(ccc2)C)ocn1
S720-0512	N1(C(=O)Cc2cc(F)ccc2)[C@H](C(=O)NCCOC)C[C@@H](C1)Oc1ccccc1
S720-0513	N1(C(=O)c2[nH]c3c(c2)cccc3)[C@H](C(=O)NCCOC)C[C@@H](C1)Oc1ccccc1
S720-0514	N1(C(=O)c2ccc(C#N)cc2)[C@H](C(=O)NCCOC)C[C@@H](C1)Oc1ccccc1
S720-0515	N1(C(=O)c2sc(cc2)C)[C@H](C(=O)NCCOC)C[C@@H](C1)Oc1ccccc1
S720-0517	N1(C(=O)c2cc(c(cc2)OC)F)[C@H](C(=O)NCCOC)C[C@@H](C1)Oc1ccccc1
S720-0519	N1(C(=O)c2c(cc(cc2)OC)OC)[C@H](C(=O)NCCOC)C[C@@H](C1)Oc1ccccc1
S720-0520	N1(C(=O)Cc2c[nH]c3c2cccc3)[C@H](C(=O)NCCOC)C[C@@H](C1)Oc1ccccc1
S720-0521	N1([C@H](C(=O)NCCOC)C[C@@H](C1)Oc1ccccc1)C(=O)CCc1c[nH]c2c1cccc2
S720-0522	N1(C(=O)c2cc(C#N)ccc2)[C@H](C(=O)NCCOC)C[C@@H](C1)Oc1ccccc1
S720-0523	N1(C(=O)c2nccnc2)[C@H](C(=O)NCCOC)C[C@@H](C1)Oc1ccccc1
S720-0526	N1(C(=O)c2nc3c(cc2)cccc3)[C@H](C(=O)NCCOC)C[C@@H](C1)Oc1ccccc1
[truncated: 2,563 more rows]
