# Supplementary material for: Structure-based virtual screening, molecular docking, and MD simulation studies: An in-silico approach for identifying potential MBL inhibitors
Source: PLoS One. 2025 Jul 31;20(7):e0324836. doi: 10.1371/journal.pone.0324836 (PMC12312920; doi:10.1371/journal.pone.0324836)
Supplement: S2 Table — (XLSX) [file pone.0324836.s002.xlsx]

## Sheet: Sheet1
Table S1. The training-test dataset
Molecule ChEMBL ID	Molecular Weight	SMILES	MIC	log10(MIC)
CHEMBL100206	262.29	O=C(O)CCSC1=CC(=O)c2ccccc2C1=O	50	1.69897
CHEMBL1010	477.46	CO/N=C(\C(=O)N[C@@H]1C(=O)N2C(C(=O)[O-])=C(COC(C)=O)CS[C@H]12)c1csc(N)n1.[Na+]	0.06	-1.22185
CHEMBL101000	403.47	CSCC(=O)N(CCc1cccc(C(F)(F)F)c1)c1cccc2ccccc12	128	2.10721
CHEMBL1013	349.77	N[C@@H](C(=O)N[C@@H]1C(=O)N2C(C(=O)O)=C(Cl)CC[C@H]12)c1ccccc1	0.25	-0.60206
CHEMBL101583	453.38	O=C(CC(=O)C(F)(F)F)N(CCc1cccc(C(F)(F)F)c1)c1cccc2ccccc12	128	2.10721
CHEMBL101765	315.34	FC(F)(F)c1cccc(CCNc2ccc3ccccc3c2)c1	128	2.10721
CHEMBL101837	316.23	Clc1ccc(CCNc2cccc3ccccc23)c(Cl)c1	128	2.10721
CHEMBL101839	307.39	COc1ccc(OC)c(CCNc2cccc3ccccc23)c1	128	2.10721
CHEMBL101931	419.47	C[S+]([O-])CC(=O)N(CCc1cccc(C(F)(F)F)c1)c1cccc2ccccc12	128	2.10721
CHEMBL102224	923.82	COC(=O)Oc1cccc2c(=O)n(-c3cc(C(=O)NC(C(=O)NC4C(=O)N5C4SC(C)(C)C5C(=O)O)c4ccccc4)cc(-n4c(=O)oc5c(OC(=O)OC)cccc5c4=O)c3)c(=O)oc12	6.25	0.79588
CHEMBL102255	876.89	CC(=O)Oc1cccc(C(=O)NCCCCN(C(=O)c2cccc(OC(C)=O)c2OC(C)=O)c2ccccc2OCC(=O)NC2C(=O)N3C2SC(C)(C)C3C(=O)O)c1OC(C)=O	100	2
CHEMBL102655	202.26	c1ccc2oc(N3CCCCC3)nc2c1	150	2.17609
CHEMBL103047	949.9	COC(=O)Oc1cccc(C(=O)N(CCCCn2c(=O)oc3c(OC(=O)OC)cccc3c2=O)CC(=O)NC(C(=O)NC2C(=O)N3C2SC(C)(C)C3C(=O)O)c2ccccc2)c1OC(=O)OC	0.005	-2.30103
CHEMBL103359	995.97	COC(=O)Oc1cccc(C(=O)NCCCCCN(CC(=O)NC(C(=O)NC2C(=O)N3C2SC(C)(C)C3C(=O)O)c2ccccc2)C(=O)c2cccc(OC(=O)OC)c2OC(=O)OC)c1OC(=O)OC	0.005	-2.30103
CHEMBL103982	217.27	CN1CCN(c2nc3ccccc3o2)CC1	150	2.17609
CHEMBL104066	287.35	CN(CC(=O)O)NC(=O)C[C@H](N)Cc1csc(N)n1	256	2.40824
CHEMBL104168	526.59	C/C(S)=N/C[C@H]1CN(c2ccc(N3CCN(C(=O)/C=C/c4ccc5c(c4)OCO5)CC3)c(F)c2)C(=O)O1	2	0.30103
CHEMBL104480	216.24	CC1(C)C=C(C(=O)O)C(=O)c2ccccc21	250	2.39794
CHEMBL104536	258.32	CN(CC(=O)O)NC(=O)C[C@H](N)C1CCCNC1	128	2.10721
CHEMBL104840	248.26	CN(CC(=O)O)NC(=O)C[C@H](N)/C=C(/F)CN	256	2.40824
CHEMBL105451	273.32	CN(CC(=O)O)NC(=O)C[C@H](N)c1csc(N)n1	256	2.40824
CHEMBL105564	232.28	CN(CC(=O)O)NC(=O)C[C@H](N)CCCN	8	0.90309
CHEMBL105578	917.95	CC(=O)Oc1cccc(C(=O)NCCCCN(CC(=O)NC(C(=O)NC2C(=O)N3C2SC(C)(C)C3C(=O)O)c2ccccc2)C(=O)c2cccc(OC(C)=O)c2OC(C)=O)c1OC(C)=O	0.005	-2.30103
CHEMBL105754	258.27	CC1(C)C=C(C(=O)O)C(=O)c2ccc3c(c21)OCC3	100	2
CHEMBL106638	260.24	CC1(C)C=C(C(=O)O)C(=O)c2cc3c(cc21)OCO3	500	2.69897
CHEMBL106799	276.29	COc1cc2c(cc1OC)C(C)(C)C=C(C(=O)O)C2=O	100	2
CHEMBL107219	272.35	CN(CC(=O)O)NC(=O)CC(N)C1CCC(N)CC1	32	1.50515
CHEMBL107385	248.26	CN(CC(=O)O)NC(=O)C[C@H](N)/C=C(\F)CN	256	2.40824
CHEMBL107396	482.58	C/C(S)=N/C[C@H]1CN(c2ccc(N3CCN(C(=O)/C=C/c4ccccc4)CC3)c(F)c2)C(=O)O1	16	1.20412
CHEMBL107440	510.52	CC(=O)NC[C@H]1CN(c2ccc(N3CCN(C(=O)/C=C/c4ccc5c(c4)OCO5)CC3)c(F)c2)C(=O)O1	16	1.20412
CHEMBL107581	230.27	CN(CC(=O)O)NC(=O)C[C@H](N)C1CC1N	128	2.10721
CHEMBL1075897	548.73	c1ccc(CON=C2C3C(c4ccccc4)CC(c4ccccc4)C2C(c2ccccc2)NC3c2ccccc2)cc1	200	2.30103
CHEMBL1075898	620.69	Fc1cccc(C2CC(c3cccc(F)c3)C3C(=NOCc4ccccc4)C2C(c2cccc(F)c2)NC3c2cccc(F)c2)c1	50	1.69897
CHEMBL1075899	620.69	Fc1ccc(C2CC(c3ccc(F)cc3)C3C(=NOCc4ccccc4)C2C(c2ccc(F)cc2)NC3c2ccc(F)cc2)cc1	25	1.39794
CHEMBL1075900	686.51	Clc1ccc(C2CC(c3ccc(Cl)cc3)C3C(=NOCc4ccccc4)C2C(c2ccc(Cl)cc2)NC3c2ccc(Cl)cc2)cc1	50	1.69897
CHEMBL1075903	604.84	Cc1ccc(C2CC(c3ccc(C)cc3)C3C(=NOCc4ccccc4)C2C(c2ccc(C)cc2)NC3c2ccc(C)cc2)cc1	100	2
CHEMBL1075904	668.83	COc1ccc(C2CC(c3ccc(OC)cc3)C3C(=NOCc4ccccc4)C2C(c2ccc(OC)cc2)NC3c2ccc(OC)cc2)cc1	100	2
CHEMBL1076815	643.02	Cc1nc(-c2cc(-c3ccc(Cl)cc3)n(-c3ccc(F)cc3)n2)sc1C(=O)NNC(=O)NC(=O)c1ccc(C(F)(F)F)cc1	50000	4.69897
CHEMBL1076877	560.66	c1ccc2cc(-c3nc4ccccc4c4cc5ccccc5n34)c(-c3nc4ccccc4c4cc5ccccc5n34)cc2c1	20	1.30103
CHEMBL1076886	510.6	c1ccc(-c2nc3ccccc3c3cc4ccccc4n23)c(-c2nc3ccccc3c3cc4ccccc4n23)c1	30	1.47712
CHEMBL1076887	510.6	c1cc(-c2nc3ccccc3c3cc4ccccc4n23)cc(-c2nc3ccccc3c3cc4ccccc4n23)c1	35	1.54407
CHEMBL1076919	391.38	O=C(Nc1ccc(F)cc1)Nc1c(-c2ccc(F)cc2)nc2ccccc2c1O	6.25	0.79588
CHEMBL1076938	369.4	Fc1cccc(-c2nc3ccccc3c3oc(NCc4ccccc4)nc23)c1	6.25	0.79588
CHEMBL1077024	346.38	CCCCO[C@H]1Cc2c(O)cc(O)cc2O[C@@H]1c1ccc(O)c(O)c1	128	2.10721
CHEMBL1077037	415.39	Cc1cc2oc(=O)cc(CN=[N+]=[N-])c2cc1S(=O)(=O)Nc1ccccc1[N+](=O)[O-]	16	1.20412
CHEMBL1077071	439.28	Cc1cc2oc(=O)cc(CN=[N+]=[N-])c2cc1S(=O)(=O)Nc1ccc(Cl)cc1Cl	2	0.30103
CHEMBL1077326	315.49	C=CCCCCCCCCc1nnc(Nc2ccccc2)s1	25	1.39794
CHEMBL1077986	435.65	COC(=O)CC[C@@H](C)[C@H]1CC[C@H]2[C@@H]3CC[C@@H]4C[C@](O)(CN)CC[C@]4(C)[C@H]3C[C@H](O)[C@]12C	50	1.69897
CHEMBL1078110	429.67	CCCCCCC(O)C/C=C\CCCCCCCc1nnc(Nc2ccccc2)s1	6.25	0.79588
CHEMBL1078111	429.67	CCCCC/C=C\CCC(O)CCCCCCCc1nnc(Nc2ccccc2)s1	6.25	0.79588
CHEMBL1078271	478.72	COC(=O)CC[C@@H](C)[C@H]1CC[C@H]2[C@@H]3CC[C@@H]4C[C@](O)(CNCCN)CC[C@]4(C)[C@H]3C[C@H](O)[C@]12C	6.25	0.79588
CHEMBL1078272	494.72	COC(=O)CC[C@@H](C)[C@H]1CC[C@H]2[C@@H]3[C@H](O)C[C@@H]4C[C@](O)(CNCCN)CC[C@]4(C)[C@H]3C[C@H](O)[C@]12C	6.25	0.79588
CHEMBL107863	258.32	CN(CC(=O)O)NC(=O)CC1(N)CCC(N)CC1	256	2.40824
CHEMBL1078919	451.65	COC(=O)CC[C@@H](C)[C@H]1CC[C@H]2[C@@H]3[C@H](O)C[C@@H]4C[C@](O)(CN)CC[C@]4(C)[C@H]3C[C@H](O)[C@]12C	25	1.39794
CHEMBL107907	272.35	CN(CC(=O)O)NC(=O)CC(N)C1CCCC(N)C1	64	1.80618
CHEMBL107929	423.39	N#CC1=C(C(=O)O)N2C(=O)[C@@H](NC(=O)/C(=N/OCCF)c3csc(N)n3)CN2C1	0.03	-1.52288
CHEMBL1079315	413.68	CCCCCCCC/C=C\CCCCCCCc1nnc(Nc2ccccc2)s1	25	1.39794
CHEMBL1079470	446.54	CN1C(c2ccc(F)cc2)C2CCCC(C2=NOCc2ccccc2)C1c1ccc(F)cc1	25	1.39794
CHEMBL1079471	479.45	CN1C(c2ccc(Cl)cc2)C2CCCC(C2=NOCc2ccccc2)C1c1ccc(Cl)cc1	50	1.69897
CHEMBL1079477	470.61	COc1ccc(C2C3CCCC(C3=NOCc3ccccc3)C(c3ccc(OC)cc3)N2C)cc1	100	2
CHEMBL1079634	438.62	Cc1ccc(C2C3CCCC(C3=NOCc3ccccc3)C(c3ccc(C)cc3)N2C)cc1	100	2
CHEMBL107964	415.52	CN(CC(=O)O)NC(=O)C[C@H](N)Cc1csc(CCNC(=O)OC(C)(C)C)n1	256	2.40824
CHEMBL1080040	465.42	Clc1ccccc1C1NC(c2ccccc2Cl)C2CCCC1C2=NOCc1ccccc1	50	1.69897
CHEMBL1080195	396.53	c1ccc(CON=C2C3CCCC2C(c2ccccc2)NC3c2ccccc2)cc1	200	2.30103
CHEMBL1080357	432.51	Fc1cccc(C2NC(c3cccc(F)c3)C3CCCC2C3=NOCc2ccccc2)c1	100	2
CHEMBL1080358	432.51	Fc1ccc(C2NC(c3ccc(F)cc3)C3CCCC2C3=NOCc2ccccc2)cc1	50	1.69897
CHEMBL1080491	465.42	Clc1ccc(C2NC(c3ccc(Cl)cc3)C3CCCC2C3=NOCc2ccccc2)cc1	100	2
CHEMBL1080663	424.59	Cc1ccc(C2NC(c3ccc(C)cc3)C3CCCC2C3=NOCc2ccccc2)cc1	200	2.30103
CHEMBL1080664	456.59	COc1ccc(C2NC(c3ccc(OC)cc3)C3CCCC2C3=NOCc2ccccc2)cc1	100	2
CHEMBL1080665	410.56	CN1C(c2ccccc2)C2CCCC(C2=NOCc2ccccc2)C1c1ccccc1	200	2.30103
CHEMBL1081146	397.61	CCCCCCCC/C=C\CCCCCCCc1nnc(Nc2ccccc2)o1	12.5	1.09691
CHEMBL108119	244.29	CN(CC(=O)O)NC(=O)C[C@H](N)CC1CC1N	32	1.50515
CHEMBL1081322	413.61	CCCCCC[C@@H](O)C/C=C\CCCCCCCc1nnc(Nc2ccccc2)o1	6.25	0.79588
CHEMBL1081323	413.61	CCCCC/C=C\CC[C@H](O)CCCCCCCc1nnc(Nc2ccccc2)o1	6.25	0.79588
CHEMBL1082	365.41	CC1(C)S[C@@H]2[C@H](NC(=O)[C@H](N)c3ccc(O)cc3)C(=O)N2[C@H]1C(=O)O	512	2.70927
CHEMBL1082231	449.29	Cc1cc2oc(=O)cc(CN=[N+]=[N-])c2cc1S(=O)(=O)Nc1ccc(Br)cc1	1	0
CHEMBL1082232	418.86	Cc1ccc(NS(=O)(=O)c2cc3c(CN=[N+]=[N-])cc(=O)oc3cc2C)cc1Cl	8	0.90309
CHEMBL1082253	387.41	O=C(NCc1ccccc1)Nc1c(-c2ccc(F)cc2)nc2ccccc2c1O	50	1.69897
CHEMBL1082254	367.42	CCCCCNC(=O)Nc1c(-c2ccc(F)cc2)nc2ccccc2c1O	50	1.69897
CHEMBL1082537	449.83	Cc1cc2oc(=O)cc(CN=[N+]=[N-])c2cc1S(=O)(=O)Nc1cc([N+](=O)[O-])ccc1Cl	62.5	1.79588
CHEMBL1082560	407.83	O=C(Nc1cccc(Cl)c1)Nc1c(-c2ccc(F)cc2)nc2ccccc2c1O	6.25	0.79588
CHEMBL1082888	351.61	Cc1cc2oc(=O)cc(CBr)c2cc1S(=O)(=O)Cl	125	2.09691
CHEMBL108293	472.51	CCCO/N=C(/C(=O)N[C@H]1CN2CC(S(C)(=O)=O)=C(C(=O)O)N2C1=O)c1csc(N)n1	0.015	-1.82391
CHEMBL1083202	349.41	CCCCCNc1nc2c(-c3cccc(F)c3)nc3ccccc3c2o1	12.5	1.09691
CHEMBL1083514	373.36	Fc1ccc(Nc2nc3c(-c4cccc(F)c4)nc4ccccc4c3o2)cc1	6.25	0.79588
CHEMBL1083515	383.43	Fc1cccc(-c2nc3ccccc3c3oc(NCCc4ccccc4)nc23)c1	50	1.69897
CHEMBL1084149	403.41	COc1ccccc1NC(=O)Nc1c(-c2ccc(F)cc2)nc2ccccc2c1O	6.25	0.79588
CHEMBL1084419	385.4	COc1ccccc1Nc1nc2c(-c3ccc(F)cc3)nc3ccccc3c2o1	6.25	0.79588
CHEMBL1084420	369.4	Fc1ccc(-c2nc3ccccc3c3oc(NCc4ccccc4)nc23)cc1	6.25	0.79588
CHEMBL1084685	349.41	CCCCCNc1nc2c(-c3ccc(F)cc3)nc3ccccc3c2o1	50	1.69897
CHEMBL1084686	389.82	Fc1ccc(-c2nc3ccccc3c3oc(Nc4cccc(Cl)c4)nc23)cc1	6.25	0.79588
CHEMBL1084917	404.83	Cc1cc2oc(=O)cc(CN=[N+]=[N-])c2cc1S(=O)(=O)Nc1cccc(Cl)c1	4	0.60206
CHEMBL1084925	449.83	Cc1cc2oc(=O)cc(CN=[N+]=[N-])c2cc1S(=O)(=O)Nc1ccc(Cl)cc1[N+](=O)[O-]	16	1.20412
CHEMBL1085157	415.39	Cc1cc2oc(=O)cc(CN=[N+]=[N-])c2cc1S(=O)(=O)Nc1cccc([N+](=O)[O-])c1	125	2.09691
CHEMBL1085158	415.39	Cc1cc2oc(=O)cc(CN=[N+]=[N-])c2cc1S(=O)(=O)Nc1ccc([N+](=O)[O-])cc1	2	0.30103
CHEMBL1085166	404.83	Cc1cc2oc(=O)cc(CN=[N+]=[N-])c2cc1S(=O)(=O)Nc1ccc(Cl)cc1	1	0
CHEMBL1085167	439.28	Cc1cc2oc(=O)cc(CN=[N+]=[N-])c2cc1S(=O)(=O)Nc1ccc(Cl)c(Cl)c1	1	0
CHEMBL1085208	2305.77	CC[C@H](C)[C@H](NC(=O)[C@H](CCCN)NC(=O)[C@H](CCCNC(=N)N)NC(=O)[C@@H]1CCCN1C(=O)[C@@H]1CCCN1C(=O)[C@H](CCCNC(=N)N)NC(=O)[C@@H]1CCCN1C(=O)[C@H](CCCNC(=N)N)NC(=O)[C@@H]1CCCN1C(=O)[C@H](CC(C)C)NC(=O)[C@H](Cc1ccc(O)cc1)NC(=O)[C@@H]1CCCN1C(=O)[C@@H]1CCCN1C(=O)[C@H](CCCCN)NC(=O)[C@H](CC(=O)O)NC(=O)[C@@H](N)C(C)C)C(=O)N[C@@H](Cc1ccc(O)cc1)C(=O)N[C@@H](CC(N)=O)C(=O)N[C@@H](CCCN)C(N)=O	0.5	-0.30103
CHEMBL1085449	391.38	O=C(Nc1ccc(F)cc1)Nc1c(-c2cccc(F)c2)nc2ccccc2c1O	6.25	0.79588
CHEMBL1085450	401.44	O=C(NCCc1ccccc1)Nc1c(-c2cccc(F)c2)nc2ccccc2c1O	50	1.69897
CHEMBL1085451	401.44	Cc1cc(C)cc(NC(=O)Nc2c(-c3ccc(F)cc3)nc3ccccc3c2O)c1	50	1.69897
CHEMBL1085914	383.43	Cc1cc(C)cc(Nc2nc3c(-c4ccc(F)cc4)nc4ccccc4c3o2)c1	12.5	1.09691
CHEMBL1085915	373.36	Fc1ccc(Nc2nc3c(-c4ccc(F)cc4)nc4ccccc4c3o2)cc1	6.25	0.79588
CHEMBL1085923	313.72	Cc1cc2oc(=O)cc(CN=[N+]=[N-])c2cc1S(=O)(=O)Cl	125	2.09691
CHEMBL1085924	370.39	Cc1cc2oc(=O)cc(CN=[N+]=[N-])c2cc1S(=O)(=O)Nc1ccccc1	125	2.09691
CHEMBL1085925	384.42	Cc1cccc(NS(=O)(=O)c2cc3c(CN=[N+]=[N-])cc(=O)oc3cc2C)c1	4	0.60206
CHEMBL1085926	384.42	Cc1ccc(NS(=O)(=O)c2cc3c(CN=[N+]=[N-])cc(=O)oc3cc2C)cc1	1	0
CHEMBL1086391	404.83	Cc1cc2oc(=O)cc(CN=[N+]=[N-])c2cc1S(=O)(=O)Nc1ccccc1Cl	1	0
CHEMBL1086401	332.35	CCCO[C@H]1Cc2c(O)cc(O)cc2O[C@@H]1c1ccc(O)c(O)c1	128	2.10721
CHEMBL1086598	387.41	O=C(NCc1ccccc1)Nc1c(-c2cccc(F)c2)nc2ccccc2c1O	6.25	0.79588
CHEMBL1086599	373.39	O=C(Nc1ccccc1)Nc1c(-c2cccc(F)c2)nc2ccccc2c1O	6.25	0.79588
CHEMBL1086728	398.4	N#Cc1cccc(NC(=O)Nc2c(-c3cccc(F)c3)nc3ccccc3c2O)c1	6.25	0.79588
CHEMBL1086729	367.42	CCCCCNC(=O)Nc1c(-c2cccc(F)c2)nc2ccccc2c1O	12.5	1.09691
CHEMBL1086815	408.35	CC(C)c1csc(-c2nnc(S)n2/N=C/c2ccc(Br)cc2)n1	125	2.09691
CHEMBL1086816	419.53	COc1cc(/C=N/n2c(S)nnc2-c2nc(C(C)C)cs2)cc(OC)c1OC	62.5	1.79588
CHEMBL1086929	316.34	CC(C)c1csc(-c2nnc(-c3ccc([N+](=O)[O-])cc3)o2)n1	62.5	1.79588
CHEMBL1086930	285.37	Cc1ccc(-c2nnc(-c3nc(C(C)C)cs3)o2)cc1	125	2.09691
CHEMBL1086931	301.37	COc1ccc(-c2nnc(-c3nc(C(C)C)cs3)o2)cc1	31.25	1.49485
CHEMBL1087117	591.09	Cc1nc(-c2cc(-c3ccc(Cl)cc3)n(-c3ccc(F)cc3)n2)sc1C(=O)NNC(=S)NC(=O)c1ccccc1	100000	5
CHEMBL1087118	510.98	C=CCNC(=O)NNC(=O)c1sc(-c2cc(-c3ccc(Cl)cc3)n(-c3ccc(F)cc3)n2)nc1C	100000	5
CHEMBL1087161	420.45	Cc1cc2oc(=O)cc(CN=[N+]=[N-])c2cc1S(=O)(=O)Nc1cccc2ccccc12	1	0
CHEMBL1087306	416.38	Oc1cc(O)c2c(c1)O[C@H](c1ccc(O)c(O)c1)[C@@H](OCc1cc(F)cc(F)c1)C2	128	2.10721
CHEMBL1087307	434.37	Oc1cc(O)c2c(c1)O[C@H](c1ccc(O)c(O)c1)[C@@H](OCc1cc(F)c(F)c(F)c1)C2	128	2.10721
CHEMBL1087372	403.41	COc1ccccc1NC(=O)Nc1c(-c2cccc(F)c2)nc2ccccc2c1O	6.25	0.79588
CHEMBL1087376	363.42	COc1ccc2[nH]cc(-c3nc4ccccc4c4cc5ccccc5n34)c2c1	5	0.69897
CHEMBL1087400	384.84	O=C(c1cc(-c2ccc(Cl)cc2)n(-c2ccc(F)cc2)n1)N1CCNCC1	12500	4.09691
CHEMBL1087401	482.99	CCCCCC(=O)N1CCN(C(=O)c2cc(-c3ccc(Cl)cc3)n(-c3ccc(F)cc3)n2)CC1	100000	5
CHEMBL1087434	444.52	CCCCCCCCCC(=O)O[C@H]1Cc2c(O)cc(O)cc2O[C@@H]1c1ccc(O)c(O)c1	32	1.50515
CHEMBL1087502	347.42	Cc1ccc2[nH]cc(-c3nc4ccccc4c4cc5ccccc5n34)c2c1	2.5	0.39794
CHEMBL1087503	350.45	c1ccc2c(c1)cc1c3ccccc3nc(-c3csc4ccccc34)n21	5	0.69897
CHEMBL1087504	419.48	CSc1ccc(NC(=O)Nc2c(-c3cccc(F)c3)nc3ccccc3c2O)cc1	50	1.69897
CHEMBL1087542	547.63	CN[C@@H]1[C@@H](O)[C@@H](O[C@@H]2[C@@H](O)[C@H](O[C@H]3O[C@H](CN)CC[C@H]3N)[C@@H](N)C[C@H]2N)OC[C@]1(C)O.O=S(=O)(O)O	3	0.477121
CHEMBL1087559	398.44	Cc1cc2oc(=O)cc(CN=[N+]=[N-])c2cc1S(=O)(=O)Nc1c(C)cccc1C	1	0
CHEMBL1087560	400.42	COc1ccccc1NS(=O)(=O)c1cc2c(CN=[N+]=[N-])cc(=O)oc2cc1C	62.5	1.79588
CHEMBL1087561	400.42	COc1cccc(NS(=O)(=O)c2cc3c(CN=[N+]=[N-])cc(=O)oc3cc2C)c1	2	0.30103
CHEMBL1087602	267.35	CC(=O)N1N=C(c2nc(C(C)C)cs2)OC1(C)C	125	2.09691
CHEMBL1087603	329.43	CC(=O)N1N=C(c2nc(C(C)C)cs2)OC1(C)c1ccccc1	62.5	1.79588
CHEMBL1087667	436.92	C#CCCN1CCN(C(=O)c2cc(-c3ccc(Cl)cc3)n(-c3ccc(F)cc3)n2)CC1	50000	4.69897
CHEMBL1087786	466.37	Fc1ccc(-n2nc(-c3nc(-c4ccc(Cl)cc4)cs3)cc2-c2ccc(Cl)cc2)cc1	100000	5
CHEMBL1087787	455.94	CCOC(=O)c1sc(-c2cc(-c3ccc(Cl)cc3)n(-c3ccc(F)cc3)n2)nc1CC	50000	4.69897
CHEMBL1087788	456.93	N#Cc1ccc(-c2csc(-c3cc(-c4ccc(Cl)cc4)n(-c4ccc(F)cc4)n3)n2)cc1	100000	5
CHEMBL1087792	429.41	Cc1ccc(NS(=O)(=O)c2cc3c(CN=[N+]=[N-])cc(=O)oc3cc2C)c([N+](=O)[O-])c1	4	0.60206
CHEMBL1087793	429.41	Cc1cc([N+](=O)[O-])ccc1NS(=O)(=O)c1cc2c(CN=[N+]=[N-])cc(=O)oc2cc1C	31.25	1.49485
CHEMBL1087799	430.54	CCCCCCCCCCO[C@H]1Cc2c(O)cc(O)cc2O[C@@H]1c1ccc(O)c(O)c1	32	1.50515
CHEMBL1087800	458.6	CCCCCCCCCCCCO[C@H]1Cc2c(O)cc(O)cc2O[C@@H]1c1ccc(O)c(O)c1	128	2.10721
CHEMBL1087809	470.47	COc1cc(CO[C@H]2Cc3c(O)cc(O)cc3O[C@@H]2c2ccc(O)c(O)c2)cc(OC)c1OC	128	2.10721
CHEMBL1087876	427.89	Cc1nc(-c2cc(-c3ccc(Cl)cc3)n(-c3ccc(F)cc3)n2)sc1C(=O)NN	50000	4.69897
CHEMBL1087881	399.85	O=C(c1cc(-c2ccc(Cl)cc2)n(-c2ccc(F)cc2)n1)N1CCC(O)CC1	12500	4.09691
CHEMBL1087882	477.95	CS(=O)(=O)OC1CCN(C(=O)c2cc(-c3ccc(Cl)cc3)n(-c3ccc(F)cc3)n2)CC1	12500	4.09691
CHEMBL1087927	310.39	COc1cc2c(cc1OC)[C@H](c1ccc(O)cc1)[C@@H](C)C(C)=C2	78.12	1.89276
CHEMBL1087928	306.36	COc1ccc(-c2c(C)c(C)cc3cc4c(cc23)OCO4)cc1	78.12	1.89276
CHEMBL1087981	345.42	CC(=O)N1N=C(c2nc(C(C)C)cs2)OC1(C)c1ccc(O)cc1	16	1.20412
CHEMBL1087982	359.45	COc1ccc(C2(C)OC(c3nc(C(C)C)cs3)=NN2C(C)=O)cc1	125	2.09691
CHEMBL1088004	453.89	Cc1nc(-c2cc(-c3ccc(Cl)cc3)n(-c3ccc(F)cc3)n2)sc1-c1n[nH]c(=O)o1	100000	5
CHEMBL1088044	467.93	C=CCNC(=O)N1CCN(C(=O)c2cc(-c3ccc(Cl)cc3)n(-c3ccc(F)cc3)n2)CC1	50000	4.69897
CHEMBL1088108	363.87	CC(=O)N1N=C(c2nc(C(C)C)cs2)OC1(C)c1ccc(Cl)cc1	8	0.90309
CHEMBL1088109	374.42	CC(=O)N1N=C(c2nc(C(C)C)cs2)OC1(C)c1ccc([N+](=O)[O-])cc1	62.5	1.79588
CHEMBL1088141	371.44	c1ccc2c(c1)cc1c3ccccc3nc(-c3ccc(-c4ccncc4)cc3)n21	30	1.47712
CHEMBL1088142	333.39	c1ccc2c(c1)cc1c3ccccc3nc(-c3c[nH]c4ccccc34)n21	5	0.69897
CHEMBL1088199	374.43	CCCCCCO[C@H]1Cc2c(O)cc(O)cc2O[C@@H]1c1ccc(O)c(O)c1	128	2.10721
CHEMBL1088205	398.44	Cc1ccc(NS(=O)(=O)c2cc3c(CN=[N+]=[N-])cc(=O)oc3cc2C)cc1C	125	2.09691
CHEMBL1088206	398.44	Cc1ccc(NS(=O)(=O)c2cc3c(CN=[N+]=[N-])cc(=O)oc3cc2C)c(C)c1	62.5	1.79588
CHEMBL108821	409.82	N[C@@H]1CN(c2c(F)cc3c(=O)c(C(=O)O)cn([C@@H]4C[C@@H]4F)c3c2Cl)CC12CC2	0.025	-1.60206
CHEMBL1088303	456.89	Cc1nc(NC(=O)c2cc(-c3ccc(Cl)cc3)n(-c3ccc(F)cc3)n2)sc1C(=O)O	100000	5
CHEMBL1088304	397.84	O=C1CCN(C(=O)c2cc(-c3ccc(Cl)cc3)n(-c3ccc(F)cc3)n2)CC1	12500	4.09691
CHEMBL1088329	402.49	CCCCCCCCO[C@H]1Cc2c(O)cc(O)cc2O[C@@H]1c1ccc(O)c(O)c1	64	1.80618
CHEMBL1088339	486.65	CCCCCCCCCCCCCCO[C@H]1Cc2c(O)cc(O)cc2O[C@@H]1c1ccc(O)c(O)c1	128	2.10721
CHEMBL1088340	514.7	CCCCCCCCCCCCCCCCO[C@H]1Cc2c(O)cc(O)cc2O[C@@H]1c1ccc(O)c(O)c1	128	2.10721
CHEMBL1088341	380.4	Oc1cc(O)c2c(c1)O[C@H](c1ccc(O)c(O)c1)[C@@H](OCc1ccccc1)C2	128	2.10721
CHEMBL1088397	271.35	CC(C)c1csc(-c2nnc(-c3ccccc3)o2)n1	250	2.39794
CHEMBL1088455	452.92	O=C(c1cc(-c2ccc(Cl)cc2)n(-c2ccc(F)cc2)n1)N1CCN(C(=O)C2CC2)CC1	12500	4.09691
CHEMBL1088470	427.27	O=C(Nc1ccc(Cl)nc1)c1cc(-c2ccc(Cl)cc2)n(-c2ccc(F)cc2)n1	100000	5
CHEMBL1088471	484.94	CCOC(=O)c1sc(NC(=O)c2cc(-c3ccc(Cl)cc3)n(-c3ccc(F)cc3)n2)nc1C	100000	5
CHEMBL1088474	318.76	CCOC(=O)C1=C(C)OC(N)=C(C#N)C1c1ccc(Cl)cc1	32	1.50515
CHEMBL1088486	400.42	COc1ccc(NS(=O)(=O)c2cc3c(CN=[N+]=[N-])cc(=O)oc3cc2C)cc1	1	0
CHEMBL1088487	414.44	CCOc1ccc(NS(=O)(=O)c2cc3c(CN=[N+]=[N-])cc(=O)oc3cc2C)cc1	16	1.20412
CHEMBL1088534	305.79	CC(C)c1csc(-c2nnc(-c3ccc(Cl)cc3)o2)n1	125	2.09691
CHEMBL1088593	376.25	Fc1ccccc1/C=N/Nc1nc(-c2ccc(Br)cc2)cs1	50	1.69897
CHEMBL1088594	374.26	Oc1ccccc1/C=N/Nc1nc(-c2ccc(Br)cc2)cs1	50	1.69897
CHEMBL1088600	455.92	CCNC(=O)N1CCN(C(=O)c2cc(-c3ccc(Cl)cc3)n(-c3ccc(F)cc3)n2)CC1	50000	4.69897
CHEMBL1088601	528.98	N#Cc1ccc(NC(=O)N2CCN(C(=O)c3cc(-c4ccc(Cl)cc4)n(-c4ccc(F)cc4)n3)CC2)cc1	100000	5
CHEMBL1088678	408.32	CC(=O)N1N=C(c2nc(C(C)C)cs2)OC1(C)c1ccc(Br)cc1	16	1.20412
CHEMBL1088758	440.5	COc1cc(/C=C/C(=O)NCCCCNC(=O)/C=C/c2ccc(O)c(OC)c2)ccc1O	200	2.30103
CHEMBL1088938	1189.47	CC(C)CCCCC(=O)N[C@@H](CCN)C(=O)N[C@H](C(=O)N[C@@H](CCN)C(=O)N[C@H]1CCNC(=O)[C@H]([C@@H](C)O)NC(=O)[C@H](CCN)NC(=O)[C@H](CCN)NC(=O)[C@H](CC(C)C)NC(=O)[C@@H](Cc2ccccc2)NC(=O)[C@H](CCN)NC1=O)[C@@H](C)O	1	0
CHEMBL1088939	1189.47	CCCCCCCC(=O)N[C@@H](CCN)C(=O)N[C@H](C(=O)N[C@@H](CCN)C(=O)N[C@H]1CCNC(=O)[C@H]([C@@H](C)O)NC(=O)[C@H](CCN)NC(=O)[C@H](CCN)NC(=O)[C@H](CC(C)C)NC(=O)[C@@H](Cc2ccccc2)NC(=O)[C@H](CCN)NC1=O)[C@@H](C)O	1	0
CHEMBL1088940	1175.44	CCCCCCC(=O)N[C@@H](CCN)C(=O)N[C@H](C(=O)N[C@@H](CCN)C(=O)N[C@H]1CCNC(=O)[C@H]([C@@H](C)O)NC(=O)[C@H](CCN)NC(=O)[C@H](CCN)NC(=O)[C@H](CC(C)C)NC(=O)[C@@H](Cc2ccccc2)NC(=O)[C@H](CCN)NC1=O)[C@@H](C)O	0.5	-0.30103
CHEMBL1088941	1203.5	CCCCCCCCC(=O)N[C@@H](CCN)C(=O)N[C@H](C(=O)N[C@@H](CCN)C(=O)N[C@H]1CCNC(=O)[C@H]([C@@H](C)O)NC(=O)[C@H](CCN)NC(=O)[C@H](CCN)NC(=O)[C@H](CC(C)C)NC(=O)[C@@H](Cc2ccccc2)NC(=O)[C@H](CCN)NC1=O)[C@@H](C)O	2	0.30103
CHEMBL1089240	1155.45	CC(C)CCCCC(=O)N[C@@H](CCN)C(=O)N[C@H](C(=O)N[C@@H](CCN)C(=O)N[C@H]1CCNC(=O)[C@H]([C@@H](C)O)NC(=O)[C@H](CCN)NC(=O)[C@H](CCN)NC(=O)[C@H](CC(C)C)NC(=O)[C@@H](CC(C)C)NC(=O)[C@H](CCN)NC1=O)[C@@H](C)O	1	0
CHEMBL1089917	1089.35	CCCCCCCC(=O)N[C@H](C(=O)N[C@@H](CCN)C(=O)N[C@H]1CCNC(=O)[C@H]([C@@H](C)O)NC(=O)[C@H](CCN)NC(=O)[C@H](CCN)NC(=O)[C@H](CC(C)C)NC(=O)[C@@H](Cc2ccccc2)NC(=O)[C@H](CCN)NC1=O)[C@@H](C)O	2	0.30103
CHEMBL1089928	1176.39	CC(C)C[C@@H]1NC(=O)[C@@H](Cc2ccccc2)NC(=O)[C@H](CCN)NC(=O)[C@@H](NC(=O)[C@H](CCN)NC(=O)[C@H](NC(=O)[C@H](C)NC(=O)[C@@H](C)NC(=O)[C@H](C)N)[C@@H](C)O)CCNC(=O)[C@@H]([C@@H](C)O)NC(=O)[C@H](CCN)NC(=O)[C@H](CCN)NC1=O	500	2.69897
CHEMBL1089929	1185.39	CC(C)C[C@@H]1NC(=O)[C@@H](Cc2ccccc2)NC(=O)[C@H](CCN)NC(=O)[C@@H](NC(=O)[C@H](CCN)NC(=O)[C@H](NC(=O)OCC2c3ccccc3-c3ccccc32)[C@@H](C)O)CCNC(=O)[C@@H]([C@@H](C)O)NC(=O)[C@H](CCN)NC(=O)[C@H](CCN)NC1=O	62	1.79239
CHEMBL1089930	1389.63	CC(C)C[C@@H]1NC(=O)[C@@H](Cc2ccccc2)NC(=O)[C@H](CCN)NC(=O)[C@@H](NC(=O)[C@H](CCN)NC(=O)[C@H](NC(=O)[C@H](C)NC(=O)[C@@H](C)NC(=O)[C@H](C)NC(=O)[C@H](C)NC(=O)[C@@H](C)NC(=O)[C@H](C)N)[C@@H](C)O)CCNC(=O)[C@@H]([C@@H](C)O)NC(=O)[C@H](CCN)NC(=O)[C@H](CCN)NC1=O	500	2.69897
CHEMBL1089931	1285.52	CC(C)C[C@@H]1NC(=O)[C@@H](Cc2ccccc2)NC(=O)[C@H](CCN)NC(=O)[C@@H](NC(=O)[C@H](CCN)NC(=O)[C@H](NC(=O)[C@H](CCN)NC(=O)OCC2c3ccccc3-c3ccccc32)[C@@H](C)O)CCNC(=O)[C@@H]([C@@H](C)O)NC(=O)[C@H](CCN)NC(=O)[C@H](CCN)NC1=O	16	1.20412
CHEMBL1090257	1859.39	CCC(C)CCCCC(=O)N[C@@H](CC/N=C/c1ccc(N(C)C)cc1)C(=O)N[C@@H](C(=O)N[C@@H](CC/N=C/c1ccc(N(C)C)cc1)C(=O)N[C@H]1CCNC(=O)[C@@H]([C@@H](C)O)NC(=O)[C@H](CC/N=C/c2ccc(N(C)C)cc2)NC(=O)[C@H](CC/N=C/c2ccc(N(C)C)cc2)NC(=O)[C@H](CC(C)C)NC(=O)[C@@H](Cc2ccccc2)NC(=O)[C@H](CC/N=C\c2ccc(N(C)C)cc2)NC1=O)[C@@H](C)O	3.1	0.491362
CHEMBL1090258	1740.03	CCC(C)CCCCC(=O)N[C@@H](CC/N=C/c1ccc(O)c(OC)c1)C(=O)N[C@@H](C(=O)N[C@@H](CCN)C(=O)N[C@H]1CCNC(=O)[C@@H]([C@@H](C)O)NC(=O)[C@H](CC/N=C/c2ccc(O)c(OC)c2)NC(=O)[C@H](CC/N=C/c2ccc(O)c(OC)c2)NC(=O)[C@H](CC(C)C)NC(=O)[C@@H](Cc2ccccc2)NC(=O)[C@H](CC/N=C/c2ccc(O)c(OC)c2)NC1=O)[C@@H](C)O	26	1.41497
CHEMBL1090261	1732.32	CCC(C)CCCCC(=O)N[C@@H](CCNCc1ccc(C(C)C)cc1)C(=O)N[C@@H](C(=O)N[C@@H](CCN)C(=O)N[C@H]1CCNC(=O)[C@@H]([C@@H](C)O)NC(=O)[C@H](CCNCc2ccc(C(C)C)cc2)NC(=O)[C@H](CCNCc2ccc(C(C)C)cc2)NC(=O)[C@H](CC(C)C)NC(=O)[C@@H](Cc2ccccc2)NC(=O)[C@H](CCNCc2ccc(C(C)C)cc2)NC1=O)[C@@H](C)O	26	1.41497
CHEMBL1090262	1734.07	CCC(C)CCCCC(=O)N[C@@H](CCNCc1ccc(O)c(OC)c1)C(=O)N[C@@H](C(=O)N[C@@H](CCN)C(=O)N[C@H]1CCNC(=O)[C@@H]([C@@H](C)O)NC(=O)[C@H](CCNCc2ccc(O)c(O)c2)NC(=O)[C@H](CCNCc2ccc(O)c(OC)c2)NC(=O)[C@H](CC(C)C)NC(=O)[C@@H](Cc2ccccc2)NC(=O)[C@H](CCNCc2ccc(O)c(OC)c2)NC1=O)[C@@H](C)O	12	1.07918
CHEMBL1090265	1706.02	CCC(C)CCCCC(=O)N[C@@H](CC/N=C/c1ccc(O)c(OC)c1)C(=O)N[C@@H](C(=O)N[C@@H](CCN)C(=O)N[C@H]1CCNC(=O)[C@@H]([C@@H](C)O)NC(=O)[C@H](CC/N=C/c2ccc(O)c(OC)c2)NC(=O)[C@H](CC/N=C/c2ccc(O)c(OC)c2)NC(=O)[C@H](CC(C)C)NC(=O)[C@@H](CC(C)C)NC(=O)[C@H](CC/N=C/c2ccc(O)c(OC)c2)NC1=O)[C@@H](C)O	2.8	0.447158
CHEMBL1090611	1231.55	CCCCCCCC(=O)N[C@@H](CCN)C(=O)N[C@H](C(=O)N[C@@H](CCN)C(=O)N[C@H]1CCNC(=O)[C@H]([C@@H](C)O)NC(=O)[C@H](CCNC(C)C)NC(=O)[C@H](CCN)NC(=O)[C@H](CC(C)C)NC(=O)[C@@H](Cc2ccccc2)NC(=O)[C@H](CCN)NC1=O)[C@@H](C)O	16	1.20412
CHEMBL1090613	1265.95	CCCCCCCC(=O)N[C@@H](CCN)C(=O)N[C@H](C(=O)N[C@@H](CCN)C(=O)N[C@H]1CCNC(=O)[C@H]([C@@H](C)O)NC(=O)[C@H](CCNC(=O)CCl)NC(=O)[C@H](CCN)NC(=O)[C@H](CC(C)C)NC(=O)[C@@H](Cc2ccccc2)NC(=O)[C@H](CCN)NC1=O)[C@@H](C)O	9.5	0.977724
CHEMBL1090614	1316.7	CCCCCCCC(=O)N[C@@H](CCN)C(=O)N[C@H](C(=O)N[C@@H](CCN)C(=O)N[C@H]1CCNC(=O)[C@H]([C@@H](C)O)NC(=O)[C@H](CCNC(N)CCCCCCC)NC(=O)[C@H](CCN)NC(=O)[C@H](CC(C)C)NC(=O)[C@@H](Cc2ccccc2)NC(=O)[C@H](CCN)NC1=O)[C@@H](C)O	0.561	-0.251037
CHEMBL1090615	1300.4	CCCCCCCC(=O)N[C@@H](CCN)C(=O)N[C@H](C(=O)N[C@@H](CCN)C(=O)N[C@H]1CCNC(=O)[C@H]([C@@H](C)O)NC(=O)[C@H](CCNC(=O)C(Cl)Cl)NC(=O)[C@H](CCN)NC(=O)[C@H](CC(C)C)NC(=O)[C@@H](Cc2ccccc2)NC(=O)[C@H](CCN)NC1=O)[C@@H](C)O	0.82	-0.0861861
CHEMBL1090616	1451.78	CCCCCCCC(=O)N[C@@H](CCN)C(=O)N[C@H](C(=O)N[C@@H](CCN)C(=O)N[C@H]1CCNC(=O)[C@H]([C@@H](C)O)NC(=O)[C@H](CCNC(=O)CNCCCCNC(=O)OCc2ccccc2)NC(=O)[C@H](CCN)NC(=O)[C@H](CC(C)C)NC(=O)[C@@H](Cc2ccccc2)NC(=O)[C@H](CCN)NC1=O)[C@@H](C)O	0.445	-0.35164
CHEMBL1090617	1247.51	CCCCCCCC(=O)N[C@@H](CCN)C(=O)N[C@H](C(=O)N[C@@H](CCN)C(=O)N[C@H]1CCNC(=O)[C@H]([C@@H](C)O)NC(=O)[C@H](CCNC(=O)CO)NC(=O)[C@H](CCN)NC(=O)[C@H](CC(C)C)NC(=O)[C@@H](Cc2ccccc2)NC(=O)[C@H](CCN)NC1=O)[C@@H](C)O	22.62	1.35449
CHEMBL1090618	1303.62	CCCCCCCC(=O)N[C@@H](CCN)C(=O)N[C@H](C(=O)N[C@@H](CCN)C(=O)N[C@H]1CCNC(=O)[C@H]([C@@H](C)O)NC(=O)[C@H](CCNC(=O)C(N)CCCN)NC(=O)[C@H](CCN)NC(=O)[C@H](CC(C)C)NC(=O)[C@@H](Cc2ccccc2)NC(=O)[C@H](CCN)NC1=O)[C@@H](C)O	2.8	0.447158
CHEMBL109082	504.52	CCCS(=O)(=O)C1=C(C(=O)O)N2C(=O)[C@@H](NC(=O)/C(=N/OCCF)c3csc(N)n3)CN2C1	0.03	-1.52288
CHEMBL1092160	299.42	C=CCCCCCCCCc1nnc(Nc2ccccc2)o1	12.5	1.09691
CHEMBL1092509	356.18	O=C1Nc2c(Br)cccc2/C1=C1/Nc2ccccc2/C1=N\O	16	1.20412
CHEMBL109281	444.45	CO/N=C(\C(=O)NC1CN2CC(S(C)(=O)=O)=C(C(=O)O)N2C1=O)c1csc(N)n1	0.125	-0.90309
CHEMBL109315	409.42	O=C(O)c1cn(C2CC2)c2cc(N3CCN(c4ncccn4)CC3)c(F)cc2c1=O	64	1.80618
CHEMBL109340	318.25	N#CC1=C(C(=O)O)N2C(=O)[C@@H](NC(=O)Cn3cnnn3)CN2C1	128	2.10721
CHEMBL1094074	327.77	O=C(/C=C/C=C/c1ccc2c(c1)OCO2)Nc1ccc(Cl)cc1	300	2.47712
CHEMBL1094090	565.07	COc1cc(Cc2cnc(/N=C3\C(=O)N(CN4CCCCC4C)c4ccc(Cl)cc43)nc2N)cc(OC)c1OC	1250	3.09691
CHEMBL109416	427.27	N#CC1=C(C(=O)O)N2C(=O)[C@@H](NC(=O)CSc3cc(Cl)ccc3Cl)CN2C1	8	0.90309
CHEMBL1094298	330.21	Clc1ccc(N2COc3ccc4ccccc4c3C2)c(Cl)c1	50	1.69897
CHEMBL1094299	330.21	Clc1ccc(Cl)c(N2COc3ccc4ccccc4c3C2)c1	50	1.69897
CHEMBL1094371	385.4	COc1ccccc1Nc1nc2c(-c3cccc(F)c3)nc3ccccc3c2o1	6.25	0.79588
CHEMBL1094372	401.47	CSc1ccc(Nc2nc3c(-c4cccc(F)c4)nc4ccccc4c3o2)cc1	6.25	0.79588
CHEMBL1094373	355.37	Fc1cccc(-c2nc3ccccc3c3oc(Nc4ccccc4)nc23)c1	6.25	0.79588
CHEMBL1094379	343.45	CC(=O)N1N=C(c2nc(C(C)C)cs2)OC1(C)c1ccc(C)cc1	31.25	1.49485
CHEMBL1094574	280.15	Clc1ccc2c(c1)CN(c1ccccc1Cl)CO2	50	1.69897
CHEMBL1094603	217.31	c1ccc2c(c1)CN(C1CCCCC1)CO2	50	1.69897
CHEMBL1094604	211.26	c1ccc(N2COc3ccccc3C2)cc1	50	1.69897
CHEMBL1094605	225.29	Cc1cccc2c1OCN(c1ccccc1)C2	50	1.69897
CHEMBL1094719	287.34	CC(C)c1csc(-c2nnc(-c3ccc(O)cc3)o2)n1	62.5	1.79588
CHEMBL1094915	261.32	c1ccc(N2COc3c(ccc4ccccc34)C2)cc1	50	1.69897
CHEMBL1095272	364.66	Clc1cc(Cl)c(N2COc3ccc4ccccc4c3C2)c(Cl)c1	50	1.69897
CHEMBL1095297	374.44	O=C(CN1CCOCC1)Nc1nc(-c2ccccc2)cc(-c2ccccc2)n1	50	1.69897
CHEMBL1095362	372.52	CC(C)c1csc(-c2nnc(S)n2/N=C/c2ccc(N(C)C)cc2)n1	16	1.20412
CHEMBL1095491	372.44	CC(C)c1csc(-c2nnc3sc(-c4ccc([N+](=O)[O-])cc4)nn23)n1	16	1.20412
CHEMBL1095492	341.47	Cc1ccc(-c2nn3c(-c4nc(C(C)C)cs4)nnc3s2)cc1	250	2.39794
CHEMBL1095493	343.44	CC(C)c1csc(-c2nnc3sc(-c4ccc(O)cc4)nn23)n1	125	2.09691
CHEMBL1095494	357.46	COc1ccc(-c2nn3c(-c4nc(C(C)C)cs4)nnc3s2)cc1	31.25	1.49485
CHEMBL1095597	241.33	CCCCN1COc2ccc3ccccc3c2C1	50	1.69897
CHEMBL1095598	267.37	c1ccc2c3c(ccc2c1)OCN(C1CCCCC1)C3	50	1.69897
CHEMBL1095599	275.35	c1ccc(CN2COc3ccc4ccccc4c3C2)cc1	50	1.69897
CHEMBL1095610	406.46	Cc1ccc(-c2cc(-c3ccc(F)cc3)nc(NC(=O)CN3CCOCC3)n2)cc1	50	1.69897
CHEMBL1095611	422.46	COc1ccc(-c2cc(-c3ccc(F)cc3)nc(NC(=O)CN3CCOCC3)n2)cc1	100	2
CHEMBL1095613	362.21	Nc1n[nH]c2nc3scc(-c4ccc(Br)cc4)n3c(=O)c12	50	1.69897
CHEMBL1095676	343.48	Cc1ccc(/C=N/n2c(S)nnc2-c2nc(C(C)C)cs2)cc1	125	2.09691
CHEMBL1095792	363.9	CC(C)c1csc(-c2nnc(S)n2/N=C/c2ccccc2Cl)n1	8	0.90309
CHEMBL1095793	329.45	CC(C)c1csc(-c2nnc(S)n2/N=C/c2ccccc2)n1	31.25	1.49485
CHEMBL1095805	327.44	CC(C)c1csc(-c2nnc3sc(-c4ccccc4)nn23)n1	125	2.09691
CHEMBL109583	520.98	CCCS(=O)(=O)C1=C(C(=O)O)N2C(=O)[C@@H](NC(=O)/C(=N/OCCCl)c3csc(N)n3)CN2C1	0.5	-0.30103
CHEMBL1095942	392.43	O=C(CN1CCOCC1)Nc1nc(-c2ccccc2)cc(-c2ccc(F)cc2)n1	6.25	0.79588
CHEMBL1095943	418.5	COc1ccc(-c2cc(-c3ccc(C)cc3)nc(NC(=O)CN3CCOCC3)n2)cc1	50	1.69897
CHEMBL1095944	410.42	O=C(CN1CCOCC1)Nc1nc(-c2ccc(F)cc2)cc(-c2ccc(F)cc2)n1	50	1.69897
CHEMBL1096110	348.49	COc1ccc(/C=C/C2C(C)=CC=C2C2=CC(C(C)C)=CC2)cc1OC	125	2.09691
CHEMBL1096116	355.49	CC(C)c1csc(-c2nnc(S)n2/N=C/C=C/c2ccccc2)n1	4	0.60206
CHEMBL1096117	318.43	CC(C)c1csc(-c2nnc(S)n2/N=C/c2ccc[nH]2)n1	31.25	1.49485
CHEMBL1096118	375.48	COc1cc(/C=N/n2c(S)nnc2-c2nc(C(C)C)cs2)ccc1O	125	2.09691
CHEMBL1096122	361.88	CC(C)c1csc(-c2nnc3sc(-c4ccc(Cl)cc4)nn23)n1	16	1.20412
CHEMBL1096328	663.18	COc1cc(Cc2cnc(/N=C3\C(=O)N(CN(Cc4ccccc4)Cc4ccccc4)c4ccc(Cl)cc43)nc2N)cc(OC)c1OC	1250	3.09691
CHEMBL1096329	595.14	CCCCN(CCCC)CN1C(=O)/C(=N\c2ncc(Cc3cc(OC)c(OC)c(OC)c3)c(N)n2)c2cc(Cl)ccc21	1250	3.09691
CHEMBL1096330	646.12	COc1cc(Cc2cnc(/N=C3\C(=O)N(CN4CCN(c5ccc(F)cc5)CC4)c4ccc(Cl)cc43)nc2N)cc(OC)c1OC	625	2.79588
CHEMBL1096448	359.48	COc1ccc(/C=N/n2c(S)nnc2-c2nc(C(C)C)cs2)cc1	16	1.20412
CHEMBL1096449	345.45	CC(C)c1csc(-c2nnc(S)n2/N=C/c2ccccc2O)n1	250	2.39794
CHEMBL1096934	261.32	c1ccc(N2COc3ccc4ccccc4c3C2)cc1	50	1.69897
CHEMBL1096935	295.77	Clc1ccc(N2COc3ccc4ccccc4c3C2)cc1	50	1.69897
CHEMBL1096938	472.6	c1cc2cc(-c3ccc(-c4cc5ccc(C6=NCCCN6)cc5[nH]4)cc3)[nH]c2cc1C1=NCCCN1	0.06	-1.22185
CHEMBL1097239	365.26	Clc1ccc2c(c1)CN(CCN1COc3ccc(Cl)cc3C1)CO2	50	1.69897
CHEMBL1097240	434.15	Clc1cc(Cl)c2c(c1)CN(CCN1COc3c(Cl)cc(Cl)cc3C1)CO2	1.56	0.193125
CHEMBL109746	537.37	CS(=O)(=O)C1=C(C(=O)O)N2C(=O)[C@@H](NC(=O)/C(=N/OCCBr)c3csc(N)n3)CN2C1	0.03	-1.52288
CHEMBL1097556	317.76	Nc1n[nH]c2nc3scc(-c4ccc(Cl)cc4)n3c(=O)c12	50	1.69897
CHEMBL1097559	328.31	Nc1n[nH]c2nc3scc(-c4ccc([N+](=O)[O-])cc4)n3c(=O)c12	50	1.69897
CHEMBL1097624	347.79	Cc1cc(-c2csc3nc4[nH]nc(N)c4c(=O)n23)c(O)cc1Cl	50	1.69897
CHEMBL1097631	299.31	Nc1n[nH]c2nc3scc(-c4ccccc4O)n3c(=O)c12	50	1.69897
CHEMBL1097632	333.76	Nc1n[nH]c2nc3scc(-c4cc(Cl)ccc4O)n3c(=O)c12	50	1.69897
CHEMBL1097633	412.66	Nc1n[nH]c2nc3scc(-c4cc(Cl)cc(Br)c4O)n3c(=O)c12	50	1.69897
CHEMBL1097634	388.47	Cc1ccc(-c2cc(-c3ccccc3)nc(NC(=O)CN3CCOCC3)n2)cc1	100	2
CHEMBL1097911	191.27	CCCCN1COc2ccccc2C1	50	1.69897
CHEMBL1097945	444.54	c1cc2cc(-c3ccc(-c4cc5ccc(C6=NCCN6)cc5[nH]4)cc3)[nH]c2cc1C1=NCCN1	0.25	-0.60206
CHEMBL1097957	368.2	Nc1n[nH]c2nc3scc(-c4cc(Cl)c(Cl)cc4O)n3c(=O)c12	50	1.69897
CHEMBL1097958	299.32	Nc1n[nH]c2nc3scc(-c4ccc(O)cc4)n3c(=O)c12	50	1.69897
CHEMBL1097959	459.66	Nc1n[nH]c2nc3scc(-c4cc(Cl)cc(I)c4O)n3c(=O)c12	50	1.69897
CHEMBL1097960	404.47	COc1ccc(-c2cc(-c3ccccc3)nc(NC(=O)CN3CCOCC3)n2)cc1	100	2
CHEMBL1098029	380.38	N#Cc1cccc(Nc2nc3c(-c4cccc(F)c4)nc4ccccc4c3o2)c1	12.5	1.09691
CHEMBL1098262	225.29	Cc1ccc2c(c1)CN(c1ccccc1)CO2	50	1.69897
CHEMBL1098263	225.72	CCCCN1COc2ccc(Cl)cc2C1	50	1.69897
CHEMBL1098591	239.32	Cc1ccc(N2COc3ccc(C)cc3C2)cc1	50	1.69897
CHEMBL1098592	259.74	Cc1ccc2c(c1)CN(c1ccccc1Cl)CO2	50	1.69897
CHEMBL1098593	259.74	Cc1cccc2c1OCN(c1ccc(Cl)cc1)C2	25	1.39794
CHEMBL1098597	314.6	Clc1ccccc1N1COc2c(Cl)ccc(Cl)c2C1	6.25	0.79588
CHEMBL1098598	296.37	c1ccc2c(c1)CN(CCN1COc3ccccc3C1)CO2	50	1.69897
CHEMBL1098599	324.42	Cc1ccc2c(c1)CN(CCN1COc3ccc(C)cc3C1)CO2	50	1.69897
CHEMBL1098917	243.28	Cc1cccc2c1OCN(c1ccc(F)cc1)C2	50	1.69897
CHEMBL1098918	245.71	Clc1ccc2c(c1)CN(c1ccccc1)CO2	50	1.69897
CHEMBL1098919	259.74	Cc1ccc(N2COc3ccc(Cl)cc3C2)cc1	25	1.39794
CHEMBL1099061	539.04	CCN(CC)CN1C(=O)/C(=N\c2ncc(Cc3cc(OC)c(OC)c(OC)c3)c(N)n2)c2cc(Cl)ccc21	1250	3.09691
CHEMBL1099110	302.43	CC(C)c1csc(-c2nnc(S)n2-c2ccccc2)n1	31.25	1.49485
CHEMBL1099111	316.46	CSc1nnc(-c2nc(C(C)C)cs2)n1-c1ccccc1	31.25	1.49485
CHEMBL1099205	329.4	CCOC(=O)C1=C(C)NC(C)=C(C(=O)OCC)C1c1ccccc1	125	2.09691
CHEMBL1099207	374.39	CCOC(=O)C1=C(C)NC(C)=C(C(=O)OCC)C1c1cccc([N+](=O)[O-])c1	125	2.09691
CHEMBL1099279	340.22	Brc1ccc(N2COc3ccc4ccccc4c3C2)cc1	50	1.69897
CHEMBL1099280	279.31	Fc1ccc(N2COc3ccc4ccccc4c3C2)cc1	50	1.69897
CHEMBL109943	433.45	CCCCO/N=C(/C(=O)N[C@H]1CN2CC(C#N)=C(C(=O)O)N2C1=O)c1csc(N)n1	0.06	-1.22185
CHEMBL109959	348.34	N#CC1=C(C(=O)O)N2C(=O)[C@@H](NC(=O)Cc3csc(N)n3)CN2C1	16	1.20412
CHEMBL110589	500.49	CO/N=C(\C(=O)NC1CN2CC(C(=O)OCc3ccccc3)=C(C(=O)O)N2C1=O)c1csc(N)n1	64	1.80618
CHEMBL110643	535	CCCCS(=O)(=O)C1=C(C(=O)O)N2C(=O)[C@@H](NC(=O)/C(=N/OCCCl)c3csc(N)n3)CN2C1	0.03	-1.52288
CHEMBL110908	540.5	CCCS(=O)(=O)C1=C(C(=O)O)N2C(=O)[C@@H](NC(=O)/C(=N/OCC(F)(F)F)c3csc(N)n3)CN2C1	0.06	-1.22185
CHEMBL110951	496.53	C=CCO/N=C(/C(=O)N[C@H]1CN2CC(S(=O)(=O)CC=C)=C(C(=O)O)N2C1=O)c1csc(N)n1	0.03	-1.52288
CHEMBL111024	468.47	C#CCO/N=C(/C(=O)N[C@H]1CN2CC(S(C)(=O)=O)=C(C(=O)O)N2C1=O)c1csc(N)n1	0.125	-0.90309
CHEMBL111050	175.18	NC(CCCCC(=O)O)C(=O)O	500	2.69897
CHEMBL111102	476.47	CS(=O)(=O)C1=C(C(=O)O)N2C(=O)[C@@H](NC(=O)/C(=N/OCCF)c3csc(N)n3)CN2C1	0.03	-1.52288
CHEMBL111236	358.38	N#CC1=C(C(=O)O)N2C(=O)[C@@H](NC(=O)CSc3ccccc3)CN2C1	16	1.20412
CHEMBL111273	469.46	CS(=O)(=O)C1=C(C(=O)O)N2C(=O)[C@@H](NC(=O)/C(=N/OCC#N)c3csc(N)n3)CN2C1	0.25	-0.60206
CHEMBL111296	391.37	CO/N=C(\C(=O)N[C@H]1CN2CC(C#N)=C(C(=O)O)N2C1=O)c1csc(N)n1	0.25	-0.60206
CHEMBL111397	490.5	CS(=O)(=O)C1=C(C(=O)O)N2C(=O)[C@@H](NC(=O)/C(=N/OCCCF)c3csc(N)n3)CN2C1	0.03	-1.52288
CHEMBL111426	422.42	CO/N=C(\C(=O)NC1CN2CCC(C(C)=O)=C(C(=O)O)N2C1=O)c1csc(N)n1	128	2.10721
CHEMBL111525	470.49	C=CCO/N=C(/C(=O)N[C@H]1CN2CC(S(C)(=O)=O)=C(C(=O)O)N2C1=O)c1csc(N)n1	0.03	-1.52288
CHEMBL111549	554.99	Nc1nc(/C(=N\OCCCl)C(=O)N[C@H]2CN3CC(S(=O)(=O)c4ccccc4)=C(C(=O)O)N3C2=O)cs1	0.06	-1.22185
CHEMBL111569	326.31	N#CC1=C(C(=O)O)N2C(=O)[C@@H](NC(=O)Cc3ccccc3)CN2C1	32	1.50515
CHEMBL111573	388.42	CN1Cc2csc3c(C(=O)O)c(=O)c4cc(F)c(N5CCNCC5)c1c4n23	25000	4.39794
CHEMBL111577	551.4	CCS(=O)(=O)C1=C(C(=O)O)N2C(=O)[C@@H](NC(=O)/C(=N/OCCBr)c3csc(N)n3)CN2C1	0.015	-1.82391
CHEMBL111613	504.57	CCS(=O)(=O)C1=C(C(=O)O)N2C(=O)[C@@H](NC(=O)/C(=N/OCSC)c3csc(N)n3)CN2C1	0.06	-1.22185
CHEMBL111621	424.4	CO/N=C(\C(=O)NC1CN2CC(C(=O)OC)=C(C(=O)O)N2C1=O)c1csc(N)n1	8	0.90309
CHEMBL111672	438.42	CCOC(=O)C1=C(C(=O)O)N2C(=O)C(NC(=O)/C(=N\OC)c3csc(N)n3)CN2C1	8	0.90309
CHEMBL113105	452.45	CCCOC(=O)C1=C(C(=O)O)N2C(=O)C(NC(=O)/C(=N\OC)c3csc(N)n3)CN2C1	8	0.90309
CHEMBL11327	254.27	O=C1c2ccccc2C(=O)c2c1sc1nccn21	50	1.69897
CHEMBL113334	365.79	N[C@@H]1CCN(c2c(F)cc3c(=O)c(C(=O)O)cn(C4CC4)c3c2Cl)C1	0.025	-1.60206
CHEMBL113526	498.54	C=CCO/N=C(/C(=O)N[C@H]1CN2CC(S(=O)(=O)CCC)=C(C(=O)O)N2C1=O)c1csc(N)n1	0.06	-1.22185
CHEMBL1136	812.02	CC[C@H]1OC(=O)[C@H](C)C(=O)[C@H](C)[C@@H](O[C@@H]2O[C@H](C)C[C@H](N(C)C)[C@H]2O)[C@](C)(OC)C[C@@H](C)C(=O)[C@H](C)[C@H]2N(CCCCn3cnc(-c4cccnc4)c3)C(=O)O[C@]12C	64	1.80618
CHEMBL11417	506.47	COC1=C(N)C(=O)c2nc(-c3nc(C(=O)O)c(C)c(-c4ccc(OC)c(OC)c4O)c3N)ccc2C1=O	0.1	-1
CHEMBL1146	462.51	Cn1nnnc1SCC1=C(C(=O)O)N2C(=O)[C@@H](NC(=O)[C@H](O)c3ccccc3)[C@H]2SC1	100	2
CHEMBL115213	850.22	COc1ccc(Cn2c(=O)ccn([C@@H]3OC([C@H](O)[C@H](NCCCNC(=O)[C@@H](C)N)C(=O)OC(C)(C)C)[C@@H](O[Si](C)(C)C(C)(C)C)[C@H]3O[Si](C)(C)C(C)(C)C)c2=O)cc1	128	2.10721
CHEMBL115259	788.14	CC(C)C(O)[C@@H](N)C(=O)NCCCN[C@H](C(=O)OC(C)(C)C)[C@@H](O)C1O[C@@H](n2ccc(=O)[nH]c2=O)[C@H](O[Si](C)(C)C(C)(C)C)[C@@H]1O[Si](C)(C)C(C)(C)C	128	2.10721
CHEMBL115268	409.82	N[C@H]1CN(c2c(F)cc3c(=O)c(C(=O)O)cn(C4CC4F)c3c2Cl)CC12CC2	1.56	0.193125
CHEMBL115526	489.52	CC1Cn2cc(C(=O)O)c(=O)c3cc(F)c(N4CCN(Cc5ccc(F)cc5F)CC4)c(c32)S1	64	1.80618
CHEMBL115594	393.8	O=C(O)c1cn2c3c(c(Cl)c(F)cc3c1=O)SC(c1cccc(F)c1)C2	2	0.30103
CHEMBL115659	391.83	N[C@@H]1CN(c2c(F)cc3c(=O)c(C(=O)O)cn(C4CC4)c3c2Cl)CC12CC2	0.05	-1.30103
CHEMBL115859	377.44	CC1Cn2cc(C(=O)O)c(=O)c3cc(F)c(N4CCN(C)CC4)c(c32)S1	0.25	-0.60206
CHEMBL115860	332.38	CC1=C(C(=O)O)N2C(=O)[C@@H](NC(=O)Cc3ccccc3)[C@H]2SC1	2.98	0.474216
CHEMBL115967	381.35	C[C@@H]1CN(c2c(F)cc3c(=O)c(C(=O)O)cn(C4CC4F)c3c2F)CCN1	0.2	-0.69897
CHEMBL1159785	452.45	CO/N=C(\C(=O)NC1CN2N(C1=O)C(C(=O)O)=C(C(=O)OC)C2(C)C)c1csc(N)n1	128	2.10721
CHEMBL1159786	410.37	CO/N=C(\C(=O)NC1CN2CC(C(=O)O)=C(C(=O)O)N2C1=O)c1csc(N)n1	64	1.80618
CHEMBL1159787	442.46	CO/N=C(\C(=O)NC1CN2CC(c3ccccc3)=C(C(=O)O)N2C1=O)c1csc(N)n1	128	2.10721
CHEMBL1159788	438.42	CO/N=C(\C(=O)NC1CN2N(C1=O)C(C(=O)O)=C(C(=O)O)C2(C)C)c1csc(N)n1	128	2.10721
CHEMBL1159789	485.48	CO/N=C(\C(=O)NC1CN2CC(C(=O)Nc3ccccc3)=C(C(=O)O)N2C1=O)c1csc(N)n1	32	1.50515
CHEMBL1159790	448.49	CO/N=C(\C(=O)NC1CN2CC(c3cccs3)=C(C(=O)O)N2C1=O)c1csc(N)n1	128	2.10721
CHEMBL1159907	164.23	CSCC[C@H](N)C(=O)NO	64	1.80618
CHEMBL1160671	436.94	C[C@@H](O)[C@H]1C(=O)N2C(C(=O)O)=C(Sc3nc(-c4ccc(Cl)cc4)cs3)[C@H](C)[C@H]12	0.2	-0.69897
CHEMBL1160672	326.4	C[C@@H](O)[C@H]1C(=O)N2C(C(=O)O)=C(Sc3nccs3)[C@H](C)[C@H]12	0.05	-1.30103
CHEMBL1160673	340.43	Cc1csc(SC2=C(C(=O)O)N3C(=O)[C@H]([C@@H](C)O)[C@H]3[C@H]2C)n1	0.05	-1.30103
CHEMBL1160674	376.46	C[C@@H](O)[C@H]1C(=O)N2C(C(=O)O)=C(Sc3nc4ccccc4s3)[C@H](C)[C@H]12	0.78	-0.107905
CHEMBL1160675	402.5	C[C@@H](O)[C@H]1C(=O)N2C(C(=O)O)=C(Sc3nc(-c4ccccc4)cs3)[C@H](C)[C@H]12	0.1	-1
CHEMBL1160676	453.55	C[C@@H](O)[C@H]1C(=O)N2C(C(=O)O)=C(Sc3nc(-c4ccc5ccncc5c4)cs3)[C@H](C)[C@H]12	0.2	-0.69897
CHEMBL1160677	403.49	C[C@@H](O)[C@H]1C(=O)N2C(C(=O)O)=C(Sc3nc(-c4cccnc4)cs3)[C@H](C)[C@H]12	0.05	-1.30103
CHEMBL1160678	403.49	C[C@@H](O)[C@H]1C(=O)N2C(C(=O)O)=C(Sc3nc(-c4ccncc4)cs3)[C@H](C)[C@H]12	0.2	-0.69897
CHEMBL1160679	402.5	C[C@@H](O)[C@H]1C(=O)N2C(C(=O)O)=C(Sc3ncc(-c4ccccc4)s3)[C@H](C)[C@H]12	0.39	-0.408935
CHEMBL1160680	368.48	CCCc1csc(SC2=C(C(=O)O)N3C(=O)[C@H]([C@@H](C)O)[C@H]3[C@H]2C)n1	0.2	-0.69897
CHEMBL1160681	354.45	Cc1nc(SC2=C(C(=O)O)N3C(=O)[C@H]([C@@H](C)O)[C@H]3[C@H]2C)sc1C	0.2	-0.69897
CHEMBL1160682	417.51	C[C@@H](O)[C@H]1C(=O)N2C(C(=O)O)=C(Sc3nc(-c4ccc(N)cc4)cs3)[C@H](C)[C@H]12	0.05	-1.30103
CHEMBL1160683	445.52	C[C@@H](O)[C@H]1C(=O)N2C(C(=O)O)=C(Sc3nc(-c4ccc(C(N)=O)cc4)cs3)[C@H](C)[C@H]12	0.1	-1
CHEMBL1160684	416.52	Cc1ccc(-c2csc(SC3=C(C(=O)O)N4C(=O)[C@H]([C@@H](C)O)[C@H]4[C@H]3C)n2)cc1	0.39	-0.408935
CHEMBL1161573	398.45	CSCC[C@H](N)C(=O)OC[C@H]1O[C@@H](n2cnc3c(N)ncnc32)[C@H](O)[C@@H]1O	64	1.80618
CHEMBL116186	164.23	CSCCC(N)C(=O)NO	128	2.10721
CHEMBL1163099	413.46	CSCC[C@H](N)C(=O)NOC[C@H]1OC(n2cnc3c(N)ncnc32)[C@H](O)[C@@H]1O	64	1.80618
CHEMBL1163541	214.27	Cn1c2cssc-2c(NC=O)c1=O	100	2
CHEMBL1163542	242.32	CCC(=O)Nc1c2sscc-2n(C)c1=O	100	2
CHEMBL116394	313.74	CC1Cn2cc(C(=O)O)c(=O)c3cc(F)c(Cl)c(c32)S1	8	0.90309
CHEMBL1164137	570.87	COc1ccc2cc3[n+](cc2c1OCCCOc1ccc(Cl)cc1)CCc1cc2c(cc1-3)OCO2.[Br-]	32	1.50515
CHEMBL116418	363.36	CN1CCN(c2cc3c(cc2F)c(=O)c(C(=O)O)cn3[C@@H]2C[C@@H]2F)CC1	0.05	-1.30103
CHEMBL1164386	270.38	CCC(C)C(=O)Nc1c2sscc-2n(C)c1=O	100	2
CHEMBL1164388	270.38	CCCCC(=O)Nc1c2sscc-2n(C)c1=O	100	2
CHEMBL116446	381.35	CN1CCN(c2c(F)cc3c(=O)c(C(=O)O)cn(C4CC4F)c3c2F)CC1	0.2	-0.69897
CHEMBL1164636	438.84	COc1cc(-c2noc(COc3ccc(Cl)cc3C(=O)c3ccccc3)n2)ccc1F	30.8	1.48855
CHEMBL1164709	434.88	CCOc1ccc(-c2noc(COc3ccc(Cl)cc3C(=O)c3ccccc3)n2)cc1	40	1.60206
CHEMBL1164806	422.84	Cc1cc(-c2noc(COc3ccc(Cl)cc3C(=O)c3ccccc3)n2)ccc1F	30	1.47712
CHEMBL1164884	379.24	COc1cc(O)c(C(=O)/C=C/C=C(\Cl)c2ccc(Cl)cc2)c(OC)c1	25000	4.39794
CHEMBL1164887	440.83	Cc1cc(F)c(-c2noc(COc3ccc(Cl)cc3C(=O)c3ccccc3)n2)cc1F	30.6	1.48572
CHEMBL1165032	390.83	O=C(c1ccccc1)c1cc(Cl)ccc1OCc1nc(-c2ccccc2)no1	62	1.79239
CHEMBL1165033	408.82	O=C(c1ccccc1)c1cc(Cl)ccc1OCc1nc(-c2ccc(F)cc2)no1	42	1.62325
CHEMBL1165158	358.82	COc1cc(O)c(C(=O)/C=C/C=C(\Cl)c2ccc(C)cc2)c(OC)c1	25000	4.39794
CHEMBL1165159	374.82	COc1cccc(/C(Cl)=C/C=C/C(=O)c2c(O)cc(OC)cc2OC)c1	50000	4.69897
CHEMBL1165218	423.69	COc1cc(O)c(C(=O)/C=C/C=C(\Cl)c2ccc(Br)cc2)c(OC)c1	25000	4.39794
CHEMBL1165324	404.85	COc1ccc(/C(Cl)=C/C=C/C(=O)c2c(O)cc(OC)cc2OC)c(OC)c1	100000	5
CHEMBL1165414	443.26	O=C(c1ccccc1)c1cc(Cl)ccc1OCc1nc(-c2ccc(F)c(Cl)c2)no1	39.6	1.5977
CHEMBL1165541	379.24	COc1cc(O)c(C(=O)/C=C/C=C(\Cl)c2ccccc2Cl)c(OC)c1	25000	4.39794
CHEMBL1165542	362.78	COc1cc(O)c(C(=O)/C=C/C=C(\Cl)c2ccc(F)cc2)c(OC)c1	50000	4.69897
CHEMBL1165566	432.91	CC(C)c1ccc(-c2noc(COc3ccc(Cl)cc3C(=O)c3ccccc3)n2)cc1	62	1.79239
CHEMBL1165567	516.72	O=C(c1ccccc1)c1cc(Cl)ccc1OCc1nc(-c2ccc(I)cc2)no1	46	1.66276
CHEMBL1165756	413.68	COc1cc(O)c(C(=O)/C=C/C=C(\Cl)c2ccc(Cl)cc2Cl)c(OC)c1	50000	4.69897
CHEMBL1167	332.35	CN[C@@H]1[C@H](O)[C@H](NC)[C@H]2O[C@@]3(O)C(=O)C[C@@H](C)O[C@H]3O[C@@H]2[C@H]1O	15.6	1.19312
CHEMBL116788	363.36	CN1CCN(c2cc3c(cc2F)c(=O)c(C(=O)O)cn3C2CC2F)CC1	0.05	-1.30103
CHEMBL116912	364.35	CN1CCN(c2nc3c(cc2F)c(=O)c(C(=O)O)cn3C2CC2F)CC1	0.2	-0.69897
CHEMBL1169770	370.48	O=S(=O)(CC1=NCCS1)c1c[nH]cc1S(=O)(=O)c1ccccc1	100	2
CHEMBL1170160	388.51	COc1cc(OC)c2c(c1)OC(CN1CCCCC1)(CN1CCCCC1)C2=O	25	1.39794
CHEMBL1170161	360.45	COc1cc(OC)c2c(c1)OC(CN1CCCC1)(CN1CCCC1)C2=O	25	1.39794
CHEMBL1170345	364.49	CCN(CC)CC1(CN(CC)CC)Oc2cc(OC)cc(OC)c2C1=O	25	1.39794
CHEMBL1170346	476.7	CCCCN(CCCC)CC1(CN(CCCC)CCCC)Oc2cc(OC)cc(OC)c2C1=O	25	1.39794
CHEMBL1170759	418.54	COc1cc(OC)c2c(c1)OC(CN1CCN(C)CC1)(CN1CCN(C)CC1)C2=O	100	2
CHEMBL1170772	349.82	O=S(=O)(/C=C/S(=O)(=O)c1ccc(Cl)cc1)CC1=NCCO1	200	2.30103
CHEMBL1170970	308.38	COc1cc(OC)c2c(c1)OC(CN(C)C)(CN(C)C)C2=O	50	1.69897
CHEMBL1170971	446.59	CCN1CCN(CC2(CN3CCN(CC)CC3)Oc3cc(OC)cc(OC)c3C2=O)CC1	25	1.39794
CHEMBL1170972	336.43	CCN(C)CC1(CN(C)CC)Oc2cc(OC)cc(OC)c2C1=O	100	2
CHEMBL1170983	404.92	O=S(=O)(CC1=NCCS1)c1c[nH]cc1S(=O)(=O)c1ccc(Cl)cc1	50	1.69897
CHEMBL1172491	392.45	COc1cc(OC)c2c(c1)OC(CN1CCOCC1)(CN1CCOCC1)C2=O	100	2
CHEMBL117300	471.53	CC1Cn2cc(C(=O)O)c(=O)c3cc(F)c(N4CCN(Cc5cccc(F)c5)CC4)c(c32)S1	64	1.80618
CHEMBL117421	391.47	CC1CN(c2c(F)cc3c(=O)c(C(=O)O)cn4c3c2SC(C)C4)CC(C)N1	0.25	-0.60206
CHEMBL117422	521.57	CC1Cn2cc(C(=O)O)c(=O)c3cc(F)c(N4CCN(S(=O)(=O)c5ccc(F)cc5)CC4)c(c32)S1	1	0
CHEMBL117676	405.5	CCNCC1CCN(c2c(F)cc3c(=O)c(C(=O)O)cn4c3c2SC(C)C4)C1	0.25	-0.60206
CHEMBL117770	440.5	CC1Cn2cc(C(=O)O)c(=O)c3cc(F)c(N4CCN(c5ccccn5)CC4)c(c32)S1	2	0.30103
CHEMBL1180	398.5	O=C(O)c1ccc2cc(-c3ccc(O)c(C45CC6CC(CC(C6)C4)C5)c3)ccc2c1	64	1.80618
CHEMBL118015	443.48	O=C(O)c1cn2c3c(c(N4CCNCC4)c(F)cc3c1=O)SC(c1ccc(F)cc1)C2	16	1.20412
CHEMBL118021	457.5	CC1Cn2cc(C(=O)O)c(=O)c3cc(F)c(N4CCN(c5ccc(F)cc5)CC4)c(c32)S1	64	1.80618
CHEMBL1183156	362.41	C[C@H]1CN(c2nc3c(cc2F)c(=O)c(C(=O)O)cn3C(C)(C)C)C[C@H]1N	0.5	-0.30103
CHEMBL1183203	362.41	C[C@H]1CN(c2nc3c(cc2F)c(=O)c(C(=O)O)cn3C(C)(C)C)C[C@@H]1N	0.25	-0.60206
CHEMBL118698	478.5	C/C(=C\c1ncc(-c2ccc([N+](=O)[O-])o2)o1)C[C@@H]1OC[C@H](C[C@@H]2O[C@H]2[C@@H](C)[C@H](C)O)[C@@H](O)[C@H]1O	64	1.80618
CHEMBL1189102	404.8	O=C(O)c1cn(C2CC2)c2c(F)c(CNc3cccc(Cl)c3)c(F)cc2c1=O	1.56	0.193125
CHEMBL1190307	377.39	CN1CCN(Cc2c(F)cc3c(=O)c(C(=O)O)cn(C4CC4)c3c2F)CC1	1.56	0.193125
CHEMBL119036	377.44	CC1Cn2cc(C(=O)O)c(=O)c3cc(F)c(N4CCCNCC4)c(c32)S1	1	0
CHEMBL1191600	334.32	O=C(O)c1cn(C2CC2)c2c(F)c(CNC3CC3)c(F)cc2c1=O	0.049	-1.3098
CHEMBL1191601	336.34	CCCNCc1c(F)cc2c(=O)c(C(=O)O)cn(C3CC3)c2c1F	0.39	-0.408935
CHEMBL119165	363.41	CC1Cn2cc(C(=O)O)c(=O)c3cc(F)c(N4CCNCC4)c(c32)S1	2	0.30103
CHEMBL1192010	363.36	O=C(O)c1cn(C2CC2)c2c(F)c(CN3CCNCC3)c(F)cc2c1=O	0.195	-0.709965
CHEMBL1192011	388.35	O=C(O)c1cn(C2CC2)c2c(F)c(CNc3ccc(F)cc3)c(F)cc2c1=O	0.78	-0.107905
CHEMBL1192216	422.79	O=C(O)c1cn(C2CC2)c2c(F)c(CNc3ccc(F)c(Cl)c3)c(F)cc2c1=O	1.56	0.193125
CHEMBL1192623	384.38	Cc1ccc(NCc2c(F)cc3c(=O)c(C(=O)O)cn(C4CC4)c3c2F)cc1	1.56	0.193125
CHEMBL1193831	322.31	CCNCc1c(F)cc2c(=O)c(C(=O)O)cn(C3CC3)c2c1F	0.049	-1.3098
CHEMBL1194230	404.8	O=C(O)c1cn(C2CC2)c2c(F)c(CNc3ccc(Cl)cc3)c(F)cc2c1=O	1.56	0.193125
CHEMBL1194777	399.4	Cc1cc(C)nc(NCc2c(F)cc3c(=O)c(C(=O)O)cn(C4CC4)c3c2F)c1	0.78	-0.107905
CHEMBL1194810	398.41	Cc1ccc(NCc2c(F)cc3c(=O)c(C(=O)O)cn(C4CC4)c3c2F)cc1C	1.56	0.193125
CHEMBL1195658	370.36	O=C(O)c1cn(C2CC2)c2c(F)c(CNc3ccccc3)c(F)cc2c1=O	0.78	-0.107905
CHEMBL1196082	350.37	CCCCNCc1c(F)cc2c(=O)c(C(=O)O)cn(C3CC3)c2c1F	0.049	-1.3098
CHEMBL1197225	419.43	COc1c(N2CC3(CC3)[C@](C)(N)C2)c(F)cc2c(=O)c(C(=O)O)cn([C@@H]3C[C@@H]3F)c12	0.05	-1.30103
CHEMBL1200971	405.43	CC(=O)OCC1=C(C(=O)O)N2C(=O)[C@@H](NC(=O)[C@H](N)c3ccccc3)[C@H]2SC1	3.1	0.491362
CHEMBL1201018	385.83	N[C@@H](C(=O)N[C@@H]1C(=O)N2C(C(=O)O)=C(Cl)CS[C@H]12)c1ccccc1.O	1	0
CHEMBL1201019	405.39	CO/N=C(\C(=O)N[C@@H]1C(=O)N2C(C(=O)[O-])=CCS[C@H]12)c1csc(N)n1.[Na+]	32	1.50515
CHEMBL1201194	581.58	CN[C@@H]1[C@H](O[C@H]2[C@H](O[C@@H]3[C@@H](O)[C@H](O)[C@@H](N=C(N)N)[C@H](O)[C@H]3N=C(N)N)O[C@@H](C)[C@]2(O)C=O)O[C@@H](CO)[C@H](O)[C@H]1O	16	1.20412
CHEMBL1201195	471.55	CO[C@@]1(NC(=O)CSCC#N)C(=O)N2C(C(=O)O)=C(CSc3nnnn3C)CS[C@@H]21	0.39	-0.408935
CHEMBL1201259	1390.73	CN[C@@H]1[C@@H](O)[C@@H](O[C@@H]2[C@@H](O)[C@H](O[C@H]3O[C@H](CN)CC[C@H]3N)[C@@H](N)C[C@H]2N)OC[C@]1(C)O.CN[C@@H]1[C@@H](O)[C@@H](O[C@@H]2[C@@H](O)[C@H](O[C@H]3O[C@H]([C@@H](C)N)CC[C@H]3N)[C@@H](N)C[C@H]2N)OC[C@]1(C)O.CN[C@@H]1[C@@H](O)[C@@H](O[C@@H]2[C@@H](O)[C@H](O[C@H]3O[C@H]([C@@H](C)NC)CC[C@H]3N)[C@@H](N)C[C@H]2N)OC[C@]1(C)O	2	0.30103
CHEMBL1201760	393.85	N[C@@H]1CCCCN(c2c(F)cc3c(=O)c(C(=O)O)cn(C4CC4)c3c2Cl)C1	0.004	-2.39794
CHEMBL1202	367.81	Cl.O=C(O)c1cn(C2CC2)c2cc(N3CCNCC3)c(F)cc2c1=O	2	0.30103
CHEMBL1202104	581.51	CO/N=C(/C(=O)NC1C(=O)N2C(C(=O)O)=C(C)/C(=C/C(=O)OC)SC12)c1csc(N)n1.O=C(O)C(F)(F)F	16	1.20412
CHEMBL1202105	531.47	COC(=O)/C=C1\SC2C(NC(=O)C(N)c3ccccc3)C(=O)N2C(C(=O)O)=C1C.O=C(O)C(F)(F)F	125	2.09691
CHEMBL1202606	550.99	Cl.N[C@@H](Cc1ccccc1)C(=O)NC1CCN(c2c(F)cc3c(=O)c(C(=O)O)cn(C4CC4)c3c2F)C1.O	1.6	0.20412
CHEMBL1202609	489.91	C[C@H](N)C(=O)N[C@H]1CCN(c2c(F)c(N)c3c(=O)c(C(=O)O)cn(C4CC4)c3c2F)C1.Cl.O	0.2	-0.69897
CHEMBL1202610	418.83	Cl.Nc1c(F)c(N2CC[C@@H](N)C2)c(F)c2c1c(=O)c(C(=O)O)cn2C1CC1.O	0.025	-1.60206
CHEMBL1202611	514.99	Cl.NCCCC[C@H](N)C(=O)NC1CCN(c2nc3c(cc2F)c(=O)c(C(=O)O)cn3C2CC2)C1.O	25	1.39794
CHEMBL1202612	403.81	Cl.N[C@H]1CCN(c2c(F)cc3c(=O)c(C(=O)O)cn(C4CC4)c3c2F)C1.O	0.003	-2.52288
CHEMBL1202613	514	Cl.NCCCC[C@H](N)C(=O)NC1CCN(c2cc3c(cc2F)c(=O)c(C(=O)O)cn3C2CC2)C1.O	12.5	1.09691
CHEMBL1202616	474.89	C[C@H](N)C(=O)NC1CCN(c2c(F)cc3c(=O)c(C(=O)O)cn(C4CC4)c3c2F)C1.Cl.O	0.2	-0.69897
CHEMBL1202617	443.86	Cl.NCC(=O)NC1CCN(c2nc3c(cc2F)c(=O)c(C(=O)O)cn3C2CC2)C1.O	0.4	-0.39794
CHEMBL1202618	531.99	Cl.NCCCC[C@H](N)C(=O)NC1CCN(c2c(F)cc3c(=O)c(C(=O)O)cn(C4CC4)c3c2F)C1.O	12.5	1.09691
CHEMBL1202619	442.88	Cl.NCC(=O)NC1CCN(c2cc3c(cc2F)c(=O)c(C(=O)O)cn3C2CC2)C1.O	0.8	-0.09691
CHEMBL1202620	533	Cl.N[C@@H](Cc1ccccc1)C(=O)NC1CCN(c2cc3c(cc2F)c(=O)c(C(=O)O)cn3C2CC2)C1.O	3.1	0.491362
CHEMBL1202622	418.83	Cl.Nc1c(F)c(N2CC[C@H](N)C2)c(F)c2c1c(=O)c(C(=O)O)cn2C1CC1.O	0.013	-1.88606
CHEMBL1202623	403.81	Cl.N[C@@H]1CCN(c2c(F)cc3c(=O)c(C(=O)O)cn(C4CC4)c3c2F)C1.O	0.013	-1.88606
CHEMBL1202624	456.9	C[C@H](N)C(=O)NC1CCN(c2cc3c(cc2F)c(=O)c(C(=O)O)cn3C2CC2)C1.Cl.O	0.8	-0.09691
CHEMBL1202625	460.87	Cl.NCC(=O)NC1CCN(c2c(F)cc3c(=O)c(C(=O)O)cn(C4CC4)c3c2F)C1.O	0.4	-0.39794
CHEMBL1202626	456.9	C[C@@H](N)C(=O)NC1CCN(c2cc3c(cc2F)c(=O)c(C(=O)O)cn3C2CC2)C1.Cl.O	0.8	-0.09691
CHEMBL1202627	485.94	CC(C)[C@H](N)C(=O)NC1CCN(c2nc3c(cc2F)c(=O)c(C(=O)O)cn3C2CC2)C1.Cl.O	1.6	0.20412
CHEMBL1202628	533.99	Cl.N[C@@H](Cc1ccccc1)C(=O)NC1CCN(c2nc3c(cc2F)c(=O)c(C(=O)O)cn3C2CC2)C1.O	3.1	0.491362
CHEMBL1202630	457.89	C[C@H](N)C(=O)NC1CCN(c2nc3c(cc2F)c(=O)c(C(=O)O)cn3C2CC2)C1.Cl.O	0.8	-0.09691
CHEMBL1202631	457.89	C[C@H](N)C(=O)N[C@@H]1CCN(c2nc3c(cc2F)c(=O)c(C(=O)O)cn3C2CC2)C1.Cl.O	3.1	0.491362
CHEMBL1202632	474.89	C[C@H](N)C(=O)N[C@@H]1CCN(c2c(F)cc3c(=O)c(C(=O)O)cn(C4CC4)c3c2F)C1.Cl.O	0.8	-0.09691
CHEMBL1202633	474.89	C[C@H](N)C(=O)N[C@H]1CCN(c2c(F)cc3c(=O)c(C(=O)O)cn(C4CC4)c3c2F)C1.Cl.O	0.2	-0.69897
CHEMBL1202634	475.88	Cl.NCC(=O)NC1CCN(c2c(F)c(N)c3c(=O)c(C(=O)O)cn(C4CC4)c3c2F)C1.O	0.4	-0.39794
CHEMBL1202635	489.91	C[C@H](N)C(=O)N[C@@H]1CCN(c2c(F)c(N)c3c(=O)c(C(=O)O)cn(C4CC4)c3c2F)C1.Cl.O	0.8	-0.09691
CHEMBL1202636	457.89	C[C@H](N)C(=O)N[C@H]1CCN(c2nc3c(cc2F)c(=O)c(C(=O)O)cn3C2CC2)C1.Cl.O	1.6	0.20412
CHEMBL1202637	457.89	C[C@@H](N)C(=O)NC1CCN(c2nc3c(cc2F)c(=O)c(C(=O)O)cn3C2CC2)C1.Cl.O	0.8	-0.09691
CHEMBL1202639	474.89	C[C@@H](N)C(=O)NC1CCN(c2c(F)cc3c(=O)c(C(=O)O)cn(C4CC4)c3c2F)C1.Cl.O	0.4	-0.39794
CHEMBL1202827	413.85	CCn1cc(C(=O)O)c(=O)c2cc(F)c(N3CCC4(CCCN4)C3)c(F)c21.Cl	0.4	-0.39794
CHEMBL1202828	396.85	CCn1cc(C(=O)O)c(=O)c2cc(F)c(N3CCC4(CCNC4)C3)nc21.Cl	3.1	0.491362
CHEMBL1203367	389.84	Cl.O.O=C(O)c1c2n(c3cc(N4CCNCC4)c(F)cc3c1=O)CS2	0.05	-1.30103
CHEMBL120343	494.57	C/C(=C\c1ncc(-c2ccc([N+](=O)[O-])s2)o1)C[C@@H]1OC[C@H](C[C@@H]2O[C@H]2[C@@H](C)[C@H](C)O)[C@@H](O)[C@H]1O	64	1.80618
CHEMBL1203497	293.78	Cl.N=C(N)Nc1nc(-c2c[nH]c3ccccc23)cs1	32	1.50515
CHEMBL1204145	385.82	Cl.NC1CCN(c2cc3c(cc2F)c(=O)c(C(=O)O)cn3C2CC2)C1.O	0.05	-1.30103
CHEMBL120437	488.54	C/C(=C\c1ncc(-c2ccc([N+](=O)[O-])cc2)o1)C[C@@H]1OC[C@H](C[C@@H]2O[C@H]2[C@@H](C)[C@H](C)O)[C@@H](O)[C@H]1O	64	1.80618
CHEMBL1207190	423.43	CO[C@@]1(NC(=O)Cc2ccccc2)C(=O)N2C(C(=O)[O-])=C(C[n+]3ccccc3)COC21	12.5	1.09691
CHEMBL120798	494.57	C/C(=C\c1ncc(-c2cc([N+](=O)[O-])cs2)o1)C[C@@H]1OC[C@H](C[C@@H]2O[C@H]2[C@@H](C)[C@H](C)O)[C@@H](O)[C@H]1O	32	1.50515
CHEMBL12089	371.82	COc1ccc2cc3[n+](cc2c1OC)CCc1cc2c(cc1-3)OCO2.[Cl-]	100	2
CHEMBL1209348	353.33	CCOC(=O)c1ccc(NC(=O)c2cc3ccc(O)cc3oc2=O)cc1	128	2.10721
CHEMBL1209349	382.33	CCOC(=O)c1ccc(NC(=O)c2cc3cc([N+](=O)[O-])ccc3oc2=O)cc1	128	2.10721
CHEMBL1209408	351.36	CCOC(=O)c1ccc(NC(=O)c2cc3cc(C)ccc3oc2=O)cc1	128	2.10721
CHEMBL1209409	450.67	CCOC(=O)c1ccc(NC(=O)c2cc3cc(Br)cc(Cl)c3oc2=O)cc1	128	2.10721
CHEMBL1209410	495.12	CCOC(=O)c1ccc(NC(=O)c2cc3cc(Br)cc(Br)c3oc2=O)cc1	128	2.10721
CHEMBL1209411	353.33	CCOC(=O)c1ccc(NC(=O)c2cc3cccc(O)c3oc2=O)cc1	128	2.10721
CHEMBL1209412	353.33	CCOC(=O)c1ccc(NC(=O)c2cc3cc(O)ccc3oc2=O)cc1	128	2.10721
CHEMBL1209485	367.36	CCOC(=O)c1ccc(NC(=O)c2cc3ccc(OC)cc3oc2=O)cc1	128	2.10721
CHEMBL1209486	367.36	CCOC(=O)c1ccc(NC(=O)c2cc3cc(OC)ccc3oc2=O)cc1	128	2.10721
CHEMBL1209487	325.28	O=C(O)c1ccc(NC(=O)c2cc3ccc(O)cc3oc2=O)cc1	128	2.10721
CHEMBL1209488	354.27	O=C(O)c1ccc(NC(=O)c2cc3cc([N+](=O)[O-])ccc3oc2=O)cc1	128	2.10721
CHEMBL1209489	323.3	Cc1ccc2oc(=O)c(C(=O)Nc3ccc(C(=O)O)cc3)cc2c1	128	2.10721
CHEMBL1209567	422.62	O=C(O)c1ccc(NC(=O)c2cc3cc(Br)cc(Cl)c3oc2=O)cc1	128	2.10721
CHEMBL1209568	467.07	O=C(O)c1ccc(NC(=O)c2cc3cc(Br)cc(Br)c3oc2=O)cc1	128	2.10721
CHEMBL1209569	325.28	O=C(O)c1ccc(NC(=O)c2cc3cccc(O)c3oc2=O)cc1	128	2.10721
CHEMBL1209570	325.28	O=C(O)c1ccc(NC(=O)c2cc3cc(O)ccc3oc2=O)cc1	128	2.10721
CHEMBL1209571	339.3	COc1ccc2cc(C(=O)Nc3ccc(C(=O)O)cc3)c(=O)oc2c1	128	2.10721
CHEMBL1209640	339.3	COc1ccc2oc(=O)c(C(=O)Nc3ccc(C(=O)O)cc3)cc2c1	128	2.10721
CHEMBL1209641	344.37	CCOC(=O)N1CCC(NC(=O)c2cc3ccccc3oc2=O)CC1	128	2.10721
CHEMBL1209642	423.26	CCOC(=O)N1CCC(NC(=O)c2cc3cc(Br)ccc3oc2=O)CC1	128	2.10721
CHEMBL120992	399.34	O=C(O)c1cn(C2CC2)c2c(C(F)(F)F)c(N3CCNCC3)c(F)cc2c1=O	0.1	-1
CHEMBL1209938	417.28	Oc1cc(F)ccc1/C=N/Nc1cc(C(F)(F)F)nc2c(C(F)(F)F)cccc12	12.5	1.09691
CHEMBL1209939	499.31	FC(F)C(F)(F)Oc1cccc(/C=N/Nc2cc(C(F)(F)F)nc3c(C(F)(F)F)cccc23)c1	6.25	0.79588
CHEMBL1209940	429.32	COc1ccc(/C=N/Nc2cc(C(F)(F)F)nc3c(C(F)(F)F)cccc23)cc1O	12.5	1.09691
CHEMBL1210005	431.31	COc1ccc(/C=N/Nc2cc(C(F)(F)F)nc3c(C(F)(F)F)cccc23)c(F)c1	6.25	0.79588
CHEMBL1210006	389.32	FC(F)(F)c1cc(N/N=C/c2cccs2)c2cccc(C(F)(F)F)c2n1	50	1.69897
CHEMBL1210007	384.28	FC(F)(F)c1cc(N/N=C/c2cccnc2)c2cccc(C(F)(F)F)c2n1	6.25	0.79588
CHEMBL1210008	389.34	FC(F)(F)c1cc(N/N=C/C2CCCCC2)c2cccc(C(F)(F)F)c2n1	6.25	0.79588
CHEMBL1210009	467.29	FC(F)(F)Oc1cccc(/C=N/Nc2cc(C(F)(F)F)nc3c(C(F)(F)F)cccc23)c1	6.25	0.79588
CHEMBL1210042	251.16	Nc1nc(-c2cc(Cl)sc2Cl)cs1	12.5	1.09691
CHEMBL1210044	342.27	COc1ccccc1-c1nc(-c2cc(Cl)sc2Cl)cs1	100	2
CHEMBL1210045	363.29	Clc1cc(-c2csc(-c3cccc4cccnc34)n2)c(Cl)s1	6.25	0.79588
CHEMBL1210047	340.39	O=C(N/N=C/c1ccccc1)c1ccc(-c2nc3ccccc3[nH]2)cc1	25	1.39794
CHEMBL1210060	405.39	CCCCCCC/C=N/Nc1cc(C(F)(F)F)nc2c(C(F)(F)F)cccc12	12.5	1.09691
CHEMBL1210061	452.15	FC(F)(F)c1cc(N/N=C/c2cocc2Br)c2cccc(C(F)(F)F)c2n1	50	1.69897
CHEMBL1210062	373.26	FC(F)(F)c1cc(N/N=C/c2c[nH]cn2)c2cccc(C(F)(F)F)c2n1	6.25	0.79588
CHEMBL1210063	421.73	Cn1cc(Cl)c(/C=N/Nc2cc(C(F)(F)F)nc3c(C(F)(F)F)cccc23)n1	6.25	0.79588
CHEMBL1210064	425.33	FC(F)(F)c1cc(N/N=C/c2ccc3c(c2)CCO3)c2cccc(C(F)(F)F)c2n1	12.5	1.09691
CHEMBL1210097	356.39	O=C(N/N=C/c1ccc(O)cc1)c1ccc(-c2nc3ccccc3[nH]2)cc1	25	1.39794
CHEMBL1210098	383.46	CN(C)c1ccc(/C=N/NC(=O)c2ccc(-c3nc4ccccc4[nH]3)cc2)cc1	50	1.69897
CHEMBL1210099	374.83	O=C(N/N=C/c1ccc(Cl)cc1)c1ccc(-c2nc3ccccc3[nH]2)cc1	12.5	1.09691
CHEMBL1210100	419.28	O=C(N/N=C/c1ccc(Br)cc1)c1ccc(-c2nc3ccccc3[nH]2)cc1	12.5	1.09691
CHEMBL1210101	358.38	O=C(N/N=C/c1ccc(F)cc1)c1ccc(-c2nc3ccccc3[nH]2)cc1	25	1.39794
CHEMBL1210119	386.3	Cn1cccc1/C=N/Nc1cc(C(F)(F)F)nc2c(C(F)(F)F)cccc12	6.25	0.79588
CHEMBL1210120	425.29	FC(F)(F)c1cc(N/N=C/c2ccc3nonc3c2)c2cccc(C(F)(F)F)c2n1	6.25	0.79588
CHEMBL1210121	438.34	Cn1nnc2cc(/C=N/Nc3cc(C(F)(F)F)nc4c(C(F)(F)F)cccc34)ccc21	6.25	0.79588
CHEMBL1210122	436.36	Cc1cccc2c(/C=N/Nc3cc(C(F)(F)F)nc4c(C(F)(F)F)cccc34)c[nH]c12	6.25	0.79588
CHEMBL1210158	354.41	Cc1ccc(/C=N/NC(=O)c2ccc(-c3nc4ccccc4[nH]3)cc2)cc1	12.5	1.09691
CHEMBL1210159	370.41	COc1ccc(/C=N/NC(=O)c2ccc(-c3nc4ccccc4[nH]3)cc2)cc1	25	1.39794
CHEMBL1210160	385.38	O=C(N/N=C/c1ccc([N+](=O)[O-])cc1)c1ccc(-c2nc3ccccc3[nH]2)cc1	25	1.39794
CHEMBL1210161	408.38	O=C(N/N=C/c1ccc(C(F)(F)F)cc1)c1ccc(-c2nc3ccccc3[nH]2)cc1	25	1.39794
CHEMBL1210162	384.4	O=C(O)c1ccc(/C=N/NC(=O)c2ccc(-c3nc4ccccc4[nH]3)cc2)cc1	50	1.69897
CHEMBL1210180	445.32	CC(=O)OCc1ccc(/C=N/Nc2cc(C(F)(F)F)nc3c(C(F)(F)F)cccc23)o1	12.5	1.09691
CHEMBL1210181	387.29	Cc1nc[nH]c1/C=N/Nc1cc(C(F)(F)F)nc2c(C(F)(F)F)cccc12	6.25	0.79588
CHEMBL1210182	452.36	COc1ccc2[nH]cc(/C=N/Nc3cc(C(F)(F)F)nc4c(C(F)(F)F)cccc34)c2c1	6.25	0.79588
CHEMBL1210183	432.3	O=C(NNc1cc(C(F)(F)F)nc2c(C(F)(F)F)cccc12)Nc1ccc(F)cc1	50	1.69897
CHEMBL1210227	365.4	N#Cc1ccc(/C=N/NC(=O)c2ccc(-c3nc4ccccc4[nH]3)cc2)cc1	12.5	1.09691
CHEMBL1210245	439.32	N#Cc1cccc(NC(=O)NNc2cc(C(F)(F)F)nc3c(C(F)(F)F)cccc23)c1	50	1.69897
CHEMBL1210246	444.34	COc1ccccc1NC(=O)NNc1cc(C(F)(F)F)nc2c(C(F)(F)F)cccc12	6.25	0.79588
CHEMBL1210247	442.36	Cc1cc(C)cc(NC(=O)NNc2cc(C(F)(F)F)nc3c(C(F)(F)F)cccc23)c1	6.25	0.79588
CHEMBL1210248	408.35	CCCCCNC(=O)NNc1cc(C(F)(F)F)nc2c(C(F)(F)F)cccc12	50	1.69897
CHEMBL1210314	448.37	Fc1ccccc1NC(=S)NNc1cc(C(F)(F)F)nc2c(C(F)(F)F)cccc12	50	1.69897
CHEMBL1210315	412.36	COCCNC(=S)NNc1cc(C(F)(F)F)nc2c(C(F)(F)F)cccc12	50	1.69897
CHEMBL1210316	448.75	O=C(NNc1cc(C(F)(F)F)nc2c(C(F)(F)F)cccc12)Nc1cccc(Cl)c1	50	1.69897
CHEMBL1210317	365.28	CC1=NN(C2CC(C(F)(F)F)Nc3c2cccc3C(F)(F)F)C(=O)C1	6.25	0.79588
CHEMBL1210318	499.41	O=C1CC(CCc2ccc3c(c2)OCO3)=NN1C1CC(C(F)(F)F)Nc2c1cccc2C(F)(F)F	6.25	0.79588
CHEMBL1210414	427.35	O=C1CC(c2ccccc2)=NN1C1CC(C(F)(F)F)Nc2c1cccc2C(F)(F)F	12.5	1.09691
CHEMBL1210415	428.34	O=C1CC(c2ccncc2)=NN1C1CC(C(F)(F)F)Nc2c1cccc2C(F)(F)F	12.5	1.09691
CHEMBL121045	286.29	O=C(Cc1ccccc1)N[C@@H]1C(=O)N2C(C(=O)O)=CC[C@H]12	1.92	0.283301
CHEMBL1213283	505.52	COc1c(N2C[C@@H](C)C[C@H](N)C2)ccc2c(=O)c(C(=O)O)cn(C3CC3)c12.O=C(O)CC(O)C(=O)O	0.25	-0.60206
CHEMBL121399	363.36	C[C@@H]1CN(c2c(F)cc3c(=O)c(C(=O)O)cn(C4CC4)c3c2F)CCN1	0.025	-1.60206
CHEMBL1214	378.41	CC1(C)S[C@@H]2[C@H](NC(=O)C(C(=O)O)c3ccccc3)C(=O)N2[C@H]1C(=O)O	125	2.09691
CHEMBL1214223	271.27	CC1(C)OC(=O)C(=Cc2c[nH]c3ccccc23)C(=O)O1	10	1
CHEMBL121426	358.35	COC(=O)CC1=C(C(=O)O)N2C(=O)[C@@H](NC(=O)Cc3ccccc3)[C@H]2C1	0.77	-0.113509
CHEMBL121487	480.47	CC(CF)(CF)n1cc(C(=O)O)c(=O)c2cc(F)c(N3CC[C@H](N)C3)nc21.CS(=O)(=O)O	2	0.30103
CHEMBL121649	330.34	O=C(Cc1ccccc1)N[C@@H]1C(=O)N2C(C(=O)O)=C(CCO)C[C@H]12	0.88	-0.0555173
CHEMBL121725	372.38	CC(=O)OCCC1=C(C(=O)O)N2C(=O)[C@@H](NC(=O)Cc3ccccc3)[C@H]2C1	1.08	0.0334238
CHEMBL122152	348.38	CC(C)(C)n1cc(C(=O)O)c(=O)c2cc(F)c(N3CC[C@H](N)C3)nc21	0.03	-1.52288
CHEMBL1222330	265.31	CC(C)(C)OC(=O)N[C@@H](Cc1ccccc1)C(=O)O	50	1.69897
CHEMBL122252	427.4	CC1(CN)CCN(c2c(F)cc3c(=O)c(C(=O)O)cn(C4CC4)c3c2C(F)(F)F)C1	0.4	-0.39794
CHEMBL1222559	338.37	N#CC1=C(N)OC(c2c[nH]c3ccccc23)=C(C#N)C1c1ccccc1	20.2	1.30535
CHEMBL1222560	388.43	N#CC1=C(N)OC(c2c[nH]c3ccccc23)=C(C#N)C1c1cccc2ccccc12	33.2	1.52114
CHEMBL1222561	388.43	N#CC1=C(N)OC(c2c[nH]c3ccccc23)=C(C#N)C1c1ccc2ccccc2c1	30.5	1.4843
CHEMBL1222562	372.82	N#CC1=C(N)OC(c2c[nH]c3ccccc23)=C(C#N)C1c1ccc(Cl)cc1	17.5	1.24304
CHEMBL1222630	372.82	N#CC1=C(N)OC(c2c[nH]c3ccccc23)=C(C#N)C1c1ccccc1Cl	16.1	1.20683
CHEMBL1222631	417.27	N#CC1=C(N)OC(c2c[nH]c3ccccc23)=C(C#N)C1c1ccc(Br)cc1	26.3	1.41996
CHEMBL1222632	417.27	N#CC1=C(N)OC(c2c[nH]c3ccccc23)=C(C#N)C1c1cccc(Br)c1	26.3	1.41996
CHEMBL1222633	356.36	N#CC1=C(N)OC(c2c[nH]c3ccccc23)=C(C#N)C1c1ccc(F)cc1	20.1	1.3032
CHEMBL1222634	356.36	N#CC1=C(N)OC(c2c[nH]c3ccccc23)=C(C#N)C1c1ccccc1F	30.2	1.48001
CHEMBL1222700	352.4	Cc1ccc(C2C(C#N)=C(N)OC(c3c[nH]c4ccccc34)=C2C#N)cc1	25.1	1.39967
CHEMBL1222701	352.4	Cc1ccccc1C1C(C#N)=C(N)OC(c2c[nH]c3ccccc23)=C1C#N	27.2	1.43457
CHEMBL1222702	383.37	N#CC1=C(N)OC(c2c[nH]c3ccccc23)=C(C#N)C1c1cccc([N+](=O)[O-])c1	25.5	1.40654
CHEMBL1222703	368.4	COc1ccc(C2C(C#N)=C(N)OC(c3c[nH]c4ccccc34)=C2C#N)cc1	19.6	1.29226
CHEMBL1222704	398.42	COc1ccc(C2C(C#N)=C(N)OC(c3c[nH]c4ccccc34)=C2C#N)cc1OC	21.2	1.32634
CHEMBL1222731	417.44	CO/N=C1/CCN(c2nc3c(cc2F)c(=O)c(C(=O)O)cn3C2CC2)CC1(C)CN	0.5	-0.30103
CHEMBL1222732	431.47	CCO/N=C1/CCN(c2nc3c(cc2F)c(=O)c(C(=O)O)cn3C2CC2)CC1(C)CN	1	0
CHEMBL122274	461.49	CC(C)(CF)n1cc(C(=O)O)c(=O)c2cc(F)c(N3CC[C@H](N)C3)cc21.CS(=O)(=O)O	0.004	-2.39794
CHEMBL1222783	477.32	COc1cc(Br)c(C2C(C#N)=C(N)OC(c3c[nH]c4ccccc34)=C2C#N)cc1OC	33.4	1.52375
CHEMBL1222784	381.44	CN(C)c1ccc(C2C(C#N)=C(N)OC(c3c[nH]c4ccccc34)=C2C#N)cc1	25.2	1.4014
CHEMBL1222785	461.28	N#CC1=C(N)OC(c2c[nH]c3ccccc23)=C(C#N)C1c1cc(Br)c2c(c1)OCO2	24.8	1.39445
CHEMBL1222810	489.45	CO/N=C1/CCN(c2nc3c(cc2F)c(=O)c(C(=O)O)cn3-c2ccc(F)cc2F)CC1(C)CN	128	2.10721
CHEMBL1222811	503.48	CCO/N=C1/CCN(c2nc3c(cc2F)c(=O)c(C(=O)O)cn3-c2ccc(F)cc2F)CC1(C)CN	64	1.80618
CHEMBL1222812	434.44	CO/N=C1/CCN(c2c(F)cc3c(=O)c(C(=O)O)cn(C4CC4)c3c2F)CC1(C)CN	64	1.80618
CHEMBL1222813	448.47	CCO/N=C1/CCN(c2c(F)cc3c(=O)c(C(=O)O)cn(C4CC4)c3c2F)CC1(C)CN	2	0.30103
CHEMBL1222874	494.47	CO/N=C1/CCN(c2c(F)cc3c(=O)c(C(=O)O)cn(C4CC4)c3c2C(=O)C(F)F)CC1(C)CN	4	0.60206
CHEMBL1222875	508.5	CCO/N=C1/CCN(c2c(F)cc3c(=O)c(C(=O)O)cn(C4CC4)c3c2C(=O)C(F)F)CC1(C)CN	8	0.90309
CHEMBL1222876	422.43	CCn1cc(C(=O)O)c(=O)c2cc(F)c(N3CC/C(=N/OC)C(C)(CN)C3)c(F)c21	64	1.80618
CHEMBL1222877	436.46	CCO/N=C1/CCN(c2c(F)cc3c(=O)c(C(=O)O)cn(CC)c3c2F)CC1(C)CN	16	1.20412
CHEMBL1222949	440.42	CO/N=C1/CCN(c2c(F)cc3c(=O)c(C(=O)O)cn(CCF)c3c2F)CC1(C)CN	64	1.80618
CHEMBL1222950	454.45	CCO/N=C1/CCN(c2c(F)cc3c(=O)c(C(=O)O)cn(CCF)c3c2F)CC1(C)CN	64	1.80618
CHEMBL1222951	458.49	CO/N=C1/CCN(c2c(F)cc3c(=O)c(C(=O)O)cn(C4CC4)c3c2C(C)=O)CC1(C)CN	8	0.90309
CHEMBL1222952	472.52	CCO/N=C1/CCN(c2c(F)cc3c(=O)c(C(=O)O)cn(C4CC4)c3c2C(C)=O)CC1(C)CN	32	1.50515
CHEMBL1223012	432.45	CO/N=C1/CCN(c2c(F)cc3c(=O)c(C(=O)O)cn4c3c2OC[C@@H]4C)CC1(C)CN	128	2.10721
CHEMBL1223332	462.54	COC(=O)[C@]1(C)CC[C@H](OC(C)=O)[C@]2(C)c3c(O)cc(C(C)C)cc3[C@H](O)[C@@H](OC(C)=O)[C@H]21	45	1.65321
CHEMBL122364	330.3	O=C(Cc1ccccc1)N[C@@H]1C(=O)N2C(C(=O)O)=C(C(=O)O)C[C@H]12	0.56	-0.251812
CHEMBL122450	367.39	O=C([O-])C1=CS[C@@H]2/C(=C\c3cn4c5c(sc4n3)CCC5)C(=O)N12.[Na+]	4	0.60206
CHEMBL122717	413.37	NC1CCN(c2c(F)cc3c(=O)c(C(=O)O)cn(C4CC4)c3c2C(F)(F)F)CC1	0.4	-0.39794
CHEMBL122769	413.37	NC1CCCN(c2c(F)cc3c(=O)c(C(=O)O)cn(C4CC4)c3c2C(F)(F)F)C1	0.2	-0.69897
CHEMBL122793	443.5	CC(C)(C)n1cc(C(=O)O)c(=O)c2cc(F)c(N3CC[C@H](N)C3)cc21.CS(=O)(=O)O	0.5	-0.30103
CHEMBL122825	494.57	C/C(=C\c1ncc(-c2csc([N+](=O)[O-])c2)o1)C[C@@H]1OC[C@H](C[C@@H]2O[C@H]2[C@@H](C)[C@H](C)O)[C@@H](O)[C@H]1O	64	1.80618
CHEMBL122898	475.51	CS(=O)(=O)O.C[C@H]1C[C@H](N)CN1c1cc2c(cc1F)c(=O)c(C(=O)O)cn2C(C)(C)CF	0.13	-0.886057
CHEMBL123414	379.41	C[C@H]1CN(c2cc3c(cc2F)c(=O)c(C(=O)O)cn3C(C)(C)CF)C[C@@H]1N	0.13	-0.886057
CHEMBL123493	413.37	C[C@@H]1CN(c2c(F)cc3c(=O)c(C(=O)O)cn(C4CC4)c3c2C(F)(F)F)CCN1	0.4	-0.39794
CHEMBL1235122	443.5	C[C@]12C[C@@]34CCC(=O)[C@@](C)(CCC(=O)Nc5c(O)ccc(C(=O)O)c5O)[C@@H]3[C@H](C[C@@H]1C4)O2	64	1.80618
CHEMBL1235512	268.23	O=C(O)c1cccc2nc3c(C(=O)O)cccc3nc12	25	1.39794
CHEMBL1236749	216.26	CC1(C)S[C@@H]2[C@H](N)C(=O)N2[C@H]1C(=O)O	35	1.54407
CHEMBL124058	363.36	NC1CCCN(c2c(F)cc3c(=O)c(C(=O)O)cn(C4CC4)c3c2F)C1	0.2	-0.69897
CHEMBL1241624	309.37	COc1ccc2nc(C)cc(-n3cc(CNC4CC4)nn3)c2c1	6.25	0.79588
CHEMBL1241625	337.43	COc1ccc2nc(C)cc(-n3cc(CNC4CCCC4)nn3)c2c1	6.25	0.79588
CHEMBL1241720	297.36	COc1ccc2nc(C)cc(-n3cc(CN(C)C)nn3)c2c1	6.25	0.79588
CHEMBL1241721	325.42	CCN(CC)Cc1cn(-c2cc(C)nc3ccc(OC)cc23)nn1	6.25	0.79588
CHEMBL1241722	323.4	COc1ccc2nc(C)cc(-n3cc(CN4CCCC4)nn3)c2c1	12.5	1.09691
CHEMBL1241739	366.82	O=c1cc(CCl)oc(CN2CCN(Cc3ccc(F)cc3)CC2)c1O	16	1.20412
CHEMBL1241809	337.43	COc1ccc2nc(C)cc(-n3cc(CN4CCCCC4)nn3)c2c1	50	1.69897
CHEMBL1241810	413.53	COc1ccc2nc(C)cc(-n3cc(CN4CCC(c5ccccc5)CC4)nn3)c2c1	12.5	1.09691
CHEMBL1241826	417.72	O=c1cc(CCl)oc(CN2CCN(Cc3ccc(Cl)c(Cl)c3)CC2)c1O	8	0.90309
CHEMBL1241827	459.37	O=c1cc(CCl)oc(CN2CCN(C(c3ccccc3)c3ccc(Cl)cc3)CC2)c1O	64	1.80618
CHEMBL1241896	352.44	COc1ccc2nc(C)cc(-n3cc(CN4CCN(C)CC4)nn3)c2c1	6.25	0.79588
CHEMBL1241897	366.47	CCN1CCN(Cc2cn(-c3cc(C)nc4ccc(OC)cc34)nn2)CC1	6.25	0.79588
CHEMBL1241914	358.82	CC(C)(C)OC(=O)N1CCN(Cc2oc(CCl)cc(=O)c2O)CC1	64	1.80618
CHEMBL1241915	428.71	O=c1cc(CCl)oc(CN2CCC(O)(c3ccc(Br)cc3)CC2)c1O	4	0.60206
CHEMBL1241982	380.45	COc1ccc2nc(C)cc(-n3cc(CN4CCN(C(C)=O)CC4)nn3)c2c1	0.1	-1
CHEMBL1241983	420.56	COc1ccc2nc(C)cc(-n3cc(CN4CCN(C5CCCCC5)CC4)nn3)c2c1	12.5	1.09691
CHEMBL1241999	452.26	O=c1cc(CCl)oc(CN2CCC(O)(c3ccc(Cl)c(C(F)(F)F)c3)CC2)c1O	64	1.80618
CHEMBL1242000	375.85	CC(=O)C1(c2ccccc2)CCN(Cc2oc(CCl)cc(=O)c2O)CC1	8	0.90309
CHEMBL1242067	432.5	COc1ccc2nc(C)cc(-n3cc(CN4CCN(c5ccccc5F)CC4)nn3)c2c1	6.25	0.79588
CHEMBL1242068	432.5	COc1ccc2nc(C)cc(-n3cc(CN4CCN(c5ccc(F)cc5)CC4)nn3)c2c1	6.25	0.79588
CHEMBL1242150	444.54	COc1ccc(N2CCN(Cc3cn(-c4cc(C)nc5ccc(OC)cc45)nn3)CC2)cc1	6.25	0.79588
CHEMBL1242151	428.54	COc1ccc2nc(C)cc(-n3cc(CN4CCN(c5ccc(C)cc5)CC4)nn3)c2c1	50	1.69897
CHEMBL1242245	458.57	COc1ccc(N2CCN(Cc3cn(-c4cc(C)nc5ccc(OC)cc45)nn3)CC2)c(C)c1	6.25	0.79588
CHEMBL1242246	354.46	COc1ccc2nc(C)cc(-n3cc(CN(C)CCN(C)C)nn3)c2c1	6.25	0.79588
CHEMBL1242330	354.46	COc1ccc2nc(C)cc(-n3cc(CNCCCN(C)C)nn3)c2c1	6.25	0.79588
CHEMBL1242331	351.45	COc1ccc2nc(C)cc(-n3cc(CNC4CCCCC4)nn3)c2c1	12.5	1.09691
CHEMBL1242423	339.4	COc1ccc2nc(C)cc(-n3cc(CN4CCOCC4)nn3)c2c1	6.25	0.79588
CHEMBL1242424	365.48	COc1ccc2nc(C)cc(-n3cc(CN(C)C4CCCCC4)nn3)c2c1	50	1.69897
CHEMBL1242516	422.53	COc1ccc2nc(C)cc(-n3cc(CN4CCC(N5CCOCC5)CC4)nn3)c2c1	12.5	1.09691
CHEMBL1242612	380.5	COc1ccc2nc(C)cc(-n3cc(CN4CCN(C(C)C)CC4)nn3)c2c1	6.25	0.79588
CHEMBL1242613	325.42	CCC(C)NCc1cn(-c2cc(C)nc3ccc(OC)cc23)nn1	12.5	1.09691
CHEMBL1242972	400.31	O=S(=O)(Cc1nnc(-c2ccc(Cl)cc2)s1)Nc1ccc(Cl)cc1	200	2.30103
CHEMBL1243001	409.51	O=S(=O)(Cc1nnc(CS(=O)(=O)c2ccccc2)s1)Nc1ccccc1	50	1.69897
CHEMBL1243002	437.57	Cc1ccc(NS(=O)(=O)Cc2nnc(CS(=O)(=O)c3ccc(C)cc3)s2)cc1	100	2
CHEMBL1243036	478.4	O=S(=O)(Cc1nnc(CS(=O)(=O)c2ccc(Cl)cc2)s1)Nc1ccc(Cl)cc1	50	1.69897
CHEMBL124970	389.46	Cc1c(N2CCc3ccccc3C2)c(N)cc2c(=O)c(C(=O)O)cn(C3CC3)c12	0.06	-1.22185
CHEMBL125245	609.67	CC(C)(O/N=C(\C(=O)NC1C(=O)N2C(C(=O)O)=C(CSc3nc(N)cc(N)n3)CSC12)c1cnc(N)s1)C(=O)O	0.25	-0.60206
CHEMBL125318	355.44	Cc1c(N2CCC(C)CC2)c(N)cc2c(=O)c(C(=O)O)cn(C3CC3)c12	0.03	-1.52288
CHEMBL1253689	272.34	O=C1C=CC[C@@H](C/C=C/[C@H](O)CCc2ccccc2)O1	100	2
CHEMBL1253690	272.34	O=C1C=CC[C@@H](C/C=C/[C@@H](O)CCc2ccccc2)O1	100	2
CHEMBL125409	607.7	Cc1cc(C)nc(SCC2=C(C(=O)O)N3C(=O)C(NC(=O)/C(=N\OC(C)(C)C(=O)O)c4cnc(N)s4)C3SC2)n1	0.5	-0.30103
CHEMBL1255666	722.66	CC1=C(c2c(C)cc(O)c3c2C(=O)C(c2c(O)c4c(C)cccc4oc2=O)=C(c2c(O)c4c(C)cccc4oc2=O)C3=O)C(=O)c2c(O)cccc2C1=O	64	1.80618
CHEMBL1255711	1155.5	CCC(C)CCCCC(=O)N[C@@H](CCN)C(=O)N[C@@H](CN[C@@H](CCN)C(=O)N[C@H]1CCNC(=O)[C@H]([C@@H](C)O)NC(=O)[C@H](CCN)NC(=O)[C@H](CCN)NC(=O)[C@H](CC(C)C)NC(=O)[C@@H](CC(C)C)NC(=O)[C@H](CCN)NC1=O)[C@@H](C)O	1	0
CHEMBL1256683	473.44	C/C(=C\c1cc(F)c(OC[C@H](F)C2CC2)cc1F)C(=O)N[C@@H]1[C@H](O)[C@@H](O)[C@H]2OCO[C@H]2[C@@H]1O	16	1.20412
CHEMBL1256967	518.49	CC1(C)[C@H](NC(=O)/C(=N\OCc2cc(=O)c(O)cn2O)c2csc(N)n2)C(=O)N1OS(=O)(=O)O	32	1.50515
CHEMBL1257096	419.43	COc1c(N2CCC/C(=C(\F)CN)C2)c(F)cc2c(=O)c(C(=O)O)cn(C3CC3)c12	0.015	-1.82391
CHEMBL125736	595.64	CC(C)(O/N=C(\C(=O)NC1C(=O)N2C(C(=O)O)=C(CSc3nccc(O)n3)CSC12)c1cnc(N)s1)C(=O)O	8	0.90309
CHEMBL125840	359.4	CC(C)(C)n1cc(C(=O)O)c(=O)c2cc(F)c(N3C[C@H]4CC3CN4)cc21	0.13	-0.886057
CHEMBL126	337.35	CC(=O)NC[C@H]1CN(c2ccc(N3CCOCC3)c(F)c2)C(=O)O1	128	2.10721
CHEMBL1262	429.13	Clc1ccc(CO/N=C(\Cn2ccnc2)c2ccc(Cl)cc2Cl)c(Cl)c1	50	1.69897
CHEMBL126399	292.3	COc1cc(Cc2c(N)nc(N)nc2O)cc(OC)c1O	100	2
CHEMBL126720	594.66	CC(C)(O/N=C(\C(=O)NC1C(=O)N2C(C(=O)O)=C(CSc3nccc(N)n3)CSC12)c1cnc(N)s1)C(=O)O	0.5	-0.30103
CHEMBL1269017	621.63	CCC(=O)N(C1=NN(C(=O)CC)C2(S1)C1CCCC2C(c2ccccc2Cl)NC1c1ccccc1Cl)c1ccccc1	25	1.39794
CHEMBL1269411	266.42	CCCCCCCCCCCCCCC#CC(=O)O	7.8	0.892095
CHEMBL1269473	273.33	CC(=O)OC(C(=O)Cc1c[nH]c2ccccc12)C(C)C	80	1.90309
CHEMBL1269565	592.76	CCC(=O)NC1=NN(C(=O)CC)C2(S1)C1CCCC2C(c2ccc(OC)cc2)N(C(=O)CC)C1c1ccc(OC)cc1	25	1.39794
CHEMBL1269566	635.62	CC(=O)N(C1=NN(C(C)=O)C2(S1)C1CCCC2C(c2ccc(Cl)cc2)N(C(C)=O)C1c1ccc(Cl)cc1)c1ccccc1	50	1.69897
CHEMBL1269567	663.67	CCC(=O)N(C1=NN(C(=O)CC)C2(S1)C1CCCC2C(c2ccc(Cl)cc2)N(C(C)=O)C1c1ccc(Cl)cc1)c1ccccc1	200	2.30103
CHEMBL127	383.47	C[C@@H](O)[C@H]1C(=O)N2C(C(=O)O)=C(S[C@@H]3CN[C@H](C(=O)N(C)C)C3)[C@H](C)[C@H]12	16	1.20412
CHEMBL1271485	484.57	CC(=O)NC1=NN(C(C)=O)C2(S1)C1CCCC2C(c2ccc(F)cc2)NC1c1ccc(F)cc1	12.5	1.09691
CHEMBL1271486	532.71	CCC(=O)NC1=NN(C(=O)CC)C2(S1)C1CCCC2C(c2ccccc2)N(C(=O)CC)C1c1ccccc1	50	1.69897
CHEMBL1271538	545.54	CCC(=O)NC1=NN(C(=O)CC)C2(S1)C1CCCC2C(c2ccccc2Cl)NC1c1ccccc1Cl	25	1.39794
CHEMBL1271539	512.63	CCC(=O)NC1=NN(C(=O)CC)C2(S1)C1CCCC2C(c2cccc(F)c2)NC1c1cccc(F)c1	50	1.69897
CHEMBL1271594	504.7	CCC(=O)NC1=NN(C(=O)CC)C2(S1)C1CCCC2C(c2ccc(C)cc2)NC1c1ccc(C)cc1	25	1.39794
CHEMBL1271595	545.54	CCC(=O)NC1=NN(C(=O)CC)C2(S1)C1CCCC2C(c2ccc(Cl)cc2)NC1c1ccc(Cl)cc1	100	2
CHEMBL1271646	512.63	CCC(=O)NC1=NN(C(=O)CC)C2(S1)C1CCCC2C(c2ccc(F)cc2)NC1c1ccc(F)cc1	25	1.39794
CHEMBL1271697	593.58	CC(=O)N(C1=NN(C(C)=O)C2(S1)C1CCCC2C(c2ccccc2Cl)NC1c1ccccc1Cl)c1ccccc1	100	2
CHEMBL1272144	490.63	CC(=O)NC1=NN(C(C)=O)C2(S1)C1CCCC2C(c2ccccc2)N(C(C)=O)C1c1ccccc1	100	2
CHEMBL1272199	517.48	CC(=O)NC1=NN(C(C)=O)C2(S1)C1CCCC2C(c2ccccc2Cl)NC1c1ccccc1Cl	25	1.39794
CHEMBL1272200	484.57	CC(=O)NC1=NN(C(C)=O)C2(S1)C1CCCC2C(c2cccc(F)c2)NC1c1cccc(F)c1	6.25	0.79588
CHEMBL1272253	550.68	COc1ccc(C2C3CCCC(C(c4ccc(OC)cc4)N2C(C)=O)C32SC(NC(C)=O)=NN2C(C)=O)cc1	25	1.39794
CHEMBL1272254	476.65	CC(=O)NC1=NN(C(C)=O)C2(S1)C1CCCC2C(c2ccc(C)cc2)NC1c1ccc(C)cc1	12.5	1.09691
CHEMBL1272302	508.64	COc1cccc(C2NC(c3cccc(OC)c3)C3CCCC2C32SC(NC(C)=O)=NN2C(C)=O)c1	100	2
CHEMBL1272303	517.48	CC(=O)NC1=NN(C(C)=O)C2(S1)C1CCCC2C(c2ccc(Cl)cc2)NC1c1ccc(Cl)cc1	50	1.69897
CHEMBL127381	611.64	CC(C)(O/N=C(\C(=O)NC1C(=O)N2C(C(=O)O)=C(CSc3nc(O)cc(O)n3)CSC12)c1cnc(N)s1)C(=O)O	2	0.30103
CHEMBL127526	579.64	CC(C)(O/N=C(\C(=O)NC1C(=O)N2C(C(=O)O)=C(CSc3ncccn3)CSC12)c1cnc(N)s1)C(=O)O	0.5	-0.30103
CHEMBL1275802	2477.22	CC[C@H](C)[C@H](NC(=O)CN)C(=O)NCC(=O)N[C@@H](CCCCN)C(=O)N[C@@H](Cc1ccccc1)C(=O)N[C@@H](CC(C)C)C(=O)N[C@@H](CCCCN)C(=O)N[C@@H](CCCCN)C(=O)N[C@@H](C)C(=O)N[C@@H](CCCCN)C(=O)N[C@@H](CCCCN)C(=O)N[C@@H](Cc1ccccc1)C(=O)NCC(=O)N[C@@H](CCCCN)C(=O)N[C@@H](C)C(=O)N[C@@H](Cc1ccccc1)C(=O)N[C@H](C(=O)N[C@@H](CCCCN)C(=O)N[C@H](C(=O)N[C@@H](CC(C)C)C(=O)N[C@@H](CCCCN)C(=O)N[C@@H](CCCCN)C(N)=O)[C@@H](C)CC)C(C)C	8	0.90309
CHEMBL1275820	283.41	CC(C)c1csc(-c2nnc3sc(S)nn23)n1	31.25	1.49485
CHEMBL1275840	657.07	CO[C@@H]1[C@@H](OC(=O)c2ccc(C)[nH]2)[C@@H](O)[C@H](Oc2ccc3c(O)c(NC(=O)c4cc(C)c(O)c(C)c4)c(=O)oc3c2Cl)OC1(C)C	32	1.50515
CHEMBL1275842	714.12	CO[C@@H]1[C@@H](OC(=O)c2ccc(C)[nH]2)[C@@H](O)[C@H](Oc2ccc3c(O)c(NC(=O)c4ccc(O)c(NC(=O)C(C)C)c4)c(=O)oc3c2Cl)OC1(C)C	32	1.50515
CHEMBL1275843	650.68	CCCc1cc(C(=O)Nc2c(O)c3ccc(O[C@@H]4OC(C)(C)[C@H](OC)[C@@H](OC(=O)c5ccc(C)[nH]5)[C@H]4O)c(C)c3oc2=O)ccc1O	32	1.50515
CHEMBL1275844	659.11	CO[C@@H]1[C@@H](OC(=O)c2ccc(C)[nH]2)[C@@H](O)[C@H](Oc2ccc3c(O)c(NC(=O)c4ccc(SC)cc4)c(=O)oc3c2Cl)OC1(C)C	32	1.50515
CHEMBL1275845	638.63	COc1cc(C(=O)Nc2c(O)c3ccc(O[C@@H]4OC(C)(C)[C@H](OC)[C@@H](OC(=O)c5ccc(C)[nH]5)[C@H]4O)c(C)c3oc2=O)ccc1O	32	1.50515
CHEMBL1275846	639.06	CO[C@@H]1[C@@H](OC(=O)c2ccc(C)[nH]2)[C@@H](O)[C@H](Oc2ccc3c(O)c(NC(=O)/C=C/c4ccccc4)c(=O)oc3c2Cl)OC1(C)C	32	1.50515
CHEMBL1275850	265.37	Cc1nn2c(-c3nc(C(C)C)cs3)nnc2s1	16	1.20412
CHEMBL1275883	648.67	C=CCc1cc(C(=O)Nc2c(O)c3ccc(O[C@@H]4OC(C)(C)[C@H](OC)[C@@H](OC(=O)c5ccc(C)[nH]5)[C@H]4O)c(C)c3oc2=O)ccc1O	32	1.50515
CHEMBL1275884	659.04	COc1cc(C(=O)Nc2c(O)c3ccc(O[C@@H]4OC(C)(C)[C@H](OC)[C@@H](OC(=O)c5ccc(C)[nH]5)[C@H]4O)c(Cl)c3oc2=O)ccc1O	32	1.50515
CHEMBL1275887	621.64	CO[C@@H]1[C@@H](OC(=O)c2ccc(C)[nH]2)[C@@H](O)[C@H](Oc2ccc3c(O)c(NC(=O)c4ccc(N)c(C)c4)c(=O)oc3c2C)OC1(C)C	32	1.50515
CHEMBL1275890	622.63	CO[C@@H]1[C@@H](OC(=O)c2ccc(C)[nH]2)[C@@H](O)[C@H](Oc2ccc3c(O)c(NC(=O)c4cc(C)c(O)c(C)c4)c(=O)oc3c2)OC1(C)C	32	1.50515
CHEMBL1275891	685.08	COc1cc(/C=C/C(=O)Nc2c(O)c3ccc(O[C@@H]4OC(C)(C)[C@H](OC)[C@@H](OC(=O)c5ccc(C)[nH]5)[C@H]4O)c(Cl)c3oc2=O)ccc1O	32	1.50515
CHEMBL1276310	414.46	CO[C@@]1(NC(=O)C(C(=O)O)c2ccsc2)C(=O)N2[C@@H](C(=O)O)C(C)(C)S[C@@H]21	16	1.20412
CHEMBL1276313	374.35	C[C@H]1CN2c3ccc([N+](=O)[O-])cc3CC3(C(=O)NC(=O)NC3=O)[C@@H]2[C@@H](C)O1	64	1.80618
CHEMBL1276314	374.35	C[C@@H]1CN2c3ccc([N+](=O)[O-])cc3CC3(C(=O)NC(=O)NC3=O)[C@H]2[C@H](C)O1	64	1.80618
CHEMBL1276321	432.48	COc1cc(-c2nnc(-c3ccccc3COc3ccccc3C)o2)cc(OC)c1OC	6.25	0.79588
CHEMBL1276322	432.48	COc1cc(-c2nnc(-c3ccccc3COc3cccc(C)c3)o2)cc(OC)c1OC	6.25	0.79588
CHEMBL1276323	451.98	Cc1cccc(OCc2ccccc2-c2nn(CNc3cc(C)ccc3Cl)c(=S)o2)c1	25	1.39794
CHEMBL1276324	451.98	Cc1ccc(OCc2ccccc2-c2nn(CNc3cc(C)ccc3Cl)c(=S)o2)cc1	25	1.39794
CHEMBL1276329	419.53	COc1cc(C2Nn3c(nnc3-c3nc(C(C)C)cs3)S2)cc(OC)c1OC	62.5	1.79588
CHEMBL1276330	365.43	CC(C)c1csc(-c2nnc3n2NC(c2ccc(F)cc2F)S3)n1	31.25	1.49485
CHEMBL1276346	432.48	COc1cc(-c2nnc(-c3ccccc3COc3ccc(C)cc3)o2)cc(OC)c1OC	6.25	0.79588
CHEMBL1276347	452.89	COc1cc(-c2nnc(-c3ccccc3COc3ccc(Cl)cc3)o2)cc(OC)c1OC	6.25	0.79588
CHEMBL1276348	472.4	Cc1ccc(Cl)c(NCn2nc(-c3ccccc3COc3ccc(Cl)cc3)oc2=S)c1	25	1.39794
CHEMBL1276349	326.42	CCSc1nnc(-c2ccccc2COc2ccccc2C)o1	25	1.39794
CHEMBL1276355	345.45	CC(C)c1csc(-c2nnc3n2NC(c2ccc(O)cc2)S3)n1	62.5	1.79588
CHEMBL1276356	374.45	CC(C)c1csc(-c2nnc3n2NC(c2ccc([N+](=O)[O-])cc2)S3)n1	31.25	1.49485
CHEMBL1276357	345.45	CC(C)c1csc(-c2n[nH]c(=S)n2NC(=O)c2ccccc2)n1	125	2.09691
CHEMBL1276369	360.39	Cc1ccccc1OCc1ccccc1-c1nnc(-c2ccccc2F)o1	6.25	0.79588
CHEMBL1276370	360.39	Cc1cccc(OCc2ccccc2-c2nnc(-c3ccccc3F)o2)c1	6.25	0.79588
CHEMBL1276371	326.42	CCSc1nnc(-c2ccccc2COc2cccc(C)c2)o1	25	1.39794
CHEMBL1276372	326.42	CCSc1nnc(-c2ccccc2COc2ccc(C)cc2)o1	25	1.39794
CHEMBL1276373	346.84	CCSc1nnc(-c2ccccc2COc2ccc(Cl)cc2)o1	25	1.39794
CHEMBL1276379	359.48	Cc1ccc(C(=O)Nn2c(-c3nc(C(C)C)cs3)n[nH]c2=S)cc1	62.5	1.79588
CHEMBL1276380	361.45	CC(C)c1csc(-c2n[nH]c(=S)n2NC(=O)c2ccc(O)cc2)n1	31.25	1.49485
CHEMBL1276381	375.48	COc1ccc(C(=O)Nn2c(-c3nc(C(C)C)cs3)n[nH]c2=S)cc1	16	1.20412
CHEMBL1276395	360.39	Cc1ccc(OCc2ccccc2-c2nnc(-c3ccccc3F)o2)cc1	6.25	0.79588
CHEMBL1276396	380.81	Fc1ccccc1-c1nnc(-c2ccccc2COc2ccc(Cl)cc2)o1	6.25	0.79588
CHEMBL1276397	388.49	Cc1ccccc1OCc1ccccc1-c1nnc(SCc2ccccc2)o1	25	1.39794
CHEMBL1276398	388.49	Cc1cccc(OCc2ccccc2-c2nnc(SCc3ccccc3)o2)c1	25	1.39794
CHEMBL1276405	476.08	CC(C)c1csc(-c2nn(CN3CCN(C)CC3)c(=S)n2/N=C/c2ccccc2Cl)n1	16	1.20412
CHEMBL1276406	471.66	COc1ccc(/C=N/n2c(-c3nc(C(C)C)cs3)nn(CN3CCN(C)CC3)c2=S)cc1	31.25	1.49485
CHEMBL1276422	376.84	Cc1ccccc1OCc1ccccc1-c1nnc(-c2ccc(Cl)cc2)o1	25	1.39794
CHEMBL1276423	376.84	Cc1cccc(OCc2ccccc2-c2nnc(-c3ccc(Cl)cc3)o2)c1	25	1.39794
CHEMBL1276424	388.49	Cc1ccc(OCc2ccccc2-c2nnc(SCc3ccccc3)o2)cc1	25	1.39794
CHEMBL1276425	408.91	Clc1ccc(OCc2ccccc2-c2nnc(SCc3ccccc3)o2)cc1	25	1.39794
CHEMBL1276432	484.7	CC(C)c1csc(-c2nn(CN3CCN(C)CC3)c(=S)n2/N=C/c2ccc(N(C)C)cc2)n1	4	0.60206
CHEMBL1276433	531.71	COc1cc(/C=N/n2c(-c3nc(C(C)C)cs3)nn(CN3CCN(C)CC3)c2=S)cc(OC)c1OC	16	1.20412
CHEMBL1276455	376.84	Cc1ccc(OCc2ccccc2-c2nnc(-c3ccc(Cl)cc3)o2)cc1	25	1.39794
CHEMBL1276456	397.26	Clc1ccc(OCc2ccccc2-c2nnc(-c3ccc(Cl)cc3)o2)cc1	25	1.39794
CHEMBL1276457	457.38	Cc1ccccc1OCc1ccccc1-c1nnc(SCc2ccc(Cl)cc2Cl)o1	6.25	0.79588
CHEMBL1276458	457.38	Cc1cccc(OCc2ccccc2-c2nnc(SCc3ccc(Cl)cc3Cl)o2)c1	6.25	0.79588
CHEMBL1276466	463.03	CC(C)c1csc(-c2nn(CN3CCOCC3)c(=S)n2/N=C/c2ccccc2Cl)n1	16	1.20412
CHEMBL1276467	458.61	COc1ccc(/C=N/n2c(-c3nc(C(C)C)cs3)nn(CN3CCOCC3)c2=S)cc1	31.25	1.49485
CHEMBL1276490	393.45	Cc1ccccc1OCc1ccccc1-c1nnc(-c2cccc3ncccc23)o1	25	1.39794
CHEMBL1276491	393.45	Cc1cccc(OCc2ccccc2-c2nnc(-c3cccc4ncccc34)o2)c1	25	1.39794
CHEMBL1276492	457.38	Cc1ccc(OCc2ccccc2-c2nnc(SCc3ccc(Cl)cc3Cl)o2)cc1	6.25	0.79588
CHEMBL1276493	477.8	Clc1ccc(OCc2ccccc2-c2nnc(SCc3ccc(Cl)cc3Cl)o2)cc1	6.25	0.79588
CHEMBL1276499	471.66	CC(C)c1csc(-c2nn(CN3CCOCC3)c(=S)n2/N=C/c2ccc(N(C)C)cc2)n1	31.25	1.49485
CHEMBL1276500	518.67	COc1cc(/C=N/n2c(-c3nc(C(C)C)cs3)nn(CN3CCOCC3)c2=S)cc(OC)c1OC	16	1.20412
CHEMBL1276523	393.45	Cc1ccc(OCc2ccccc2-c2nnc(-c3cccc4ncccc34)o2)cc1	25	1.39794
CHEMBL1276524	413.86	Clc1ccc(OCc2ccccc2-c2nnc(-c3cccc4ncccc34)o2)cc1	25	1.39794
CHEMBL1276525	422.94	Cc1ccccc1OCc1ccccc1-c1nnc(SCc2ccc(Cl)cc2)o1	12.5	1.09691
CHEMBL1276526	422.94	Cc1cccc(OCc2ccccc2-c2nnc(SCc3ccc(Cl)cc3)o2)c1	12.5	1.09691
CHEMBL1276531	339.49	CC(C)c1csc(-c2nn(CN3CCN(C)CC3)c(=S)o2)n1	16	1.20412
CHEMBL1276532	326.45	CC(C)c1csc(-c2nn(CN3CCOCC3)c(=S)o2)n1	31.25	1.49485
CHEMBL1276545	489.61	CCN[C@@H]1C[C@H](N)[C@@H](O[C@@H]2OC(C(C)N)=CC[C@@H]2N)[C@H](O)[C@H]1O[C@H]1OC[C@](C)(O)[C@H](NC)[C@H]1O	0.5	-0.30103
CHEMBL1276546	461.56	CN[C@@H]1[C@@H](O)[C@@H](O[C@@H]2[C@@H](O)[C@H](O[C@@H]3OC(C(C)N)=CC[C@@H]3N)[C@@H](N)C[C@H]2N)OC[C@]1(C)O	0.5	-0.30103
CHEMBL1276555	421.29	Cc1ccccc1OCc1ccccc1-c1nnc(-c2cccc(Br)c2)o1	25	1.39794
CHEMBL1276556	421.29	Cc1cccc(OCc2ccccc2-c2nnc(-c3cccc(Br)c3)o2)c1	25	1.39794
CHEMBL1276557	422.94	Cc1ccc(OCc2ccccc2-c2nnc(SCc3ccc(Cl)cc3)o2)cc1	12.5	1.09691
CHEMBL1276558	443.36	Clc1ccc(CSc2nnc(-c3ccccc3COc3ccc(Cl)cc3)o2)cc1	12.5	1.09691
CHEMBL1276581	421.29	Cc1ccc(OCc2ccccc2-c2nnc(-c3cccc(Br)c3)o2)cc1	25	1.39794
CHEMBL1276582	441.71	Clc1ccc(OCc2ccccc2-c2nnc(-c3cccc(Br)c3)o2)cc1	25	1.39794
CHEMBL1276583	402.52	Cc1cccc(CSc2nnc(-c3ccccc3COc3ccccc3C)o2)c1	12.5	1.09691
CHEMBL1276584	402.52	Cc1cccc(CSc2nnc(-c3ccccc3COc3cccc(C)c3)o2)c1	12.5	1.09691
CHEMBL1276602	432.73	O=c1c(Cc2ccc(Cl)cc2)nnc2scc(-c3ccc(Br)cc3)n12	6.25	0.79588
CHEMBL1276603	388.28	O=c1c(Cc2ccc(Cl)cc2)nnc2scc(-c3ccc(Cl)cc3)n12	6.25	0.79588
CHEMBL1276611	397.5	Cc1cccc(OCc2ccccc2-c2nn(CN3CCOCC3)c(=S)o2)c1	12.5	1.09691
CHEMBL1276612	397.5	Cc1ccccc1OCc1ccccc1-c1nn(CN2CCOCC2)c(=S)o1	12.5	1.09691
CHEMBL1276613	402.52	Cc1ccc(OCc2ccccc2-c2nnc(SCc3cccc(C)c3)o2)cc1	12.5	1.09691
CHEMBL1276614	422.94	Cc1cccc(CSc2nnc(-c3ccccc3COc3ccc(Cl)cc3)o2)c1	12.5	1.09691
CHEMBL1276630	383.86	COc1ccc(-c2csc3nnc(Cc4ccc(Cl)cc4)c(=O)n23)cc1	6.25	0.79588
CHEMBL1276641	471.5	Cc1ccccc1OCc1ccccc1-c1nn(CNc2cccc(C(F)(F)F)c2)c(=S)o1	6.25	0.79588
CHEMBL1276642	397.5	Cc1ccc(OCc2ccccc2-c2nn(CN3CCOCC3)c(=S)o2)cc1	12.5	1.09691
CHEMBL1276643	417.92	S=c1oc(-c2ccccc2COc2ccc(Cl)cc2)nn1CN1CCOCC1	12.5	1.09691
CHEMBL1276644	391.86	Cc1ccccc1OCc1ccccc1-c1nnc(Cc2cccnc2Cl)o1	12.5	1.09691
CHEMBL1276660	440.71	O=c1c(Cc2ccc(Cl)cc2)nnc2scc(-c3cc(F)c(Cl)cc3Cl)n12	6.25	0.79588
CHEMBL1276661	422.72	O=c1c(Cc2ccc(Cl)cc2Cl)nnc2scc(-c3ccc(Cl)cc3)n12	6.25	0.79588
CHEMBL1276671	342.4	Cc1ccccc1OCc1ccccc1-c1nnc(-c2ccccc2)o1	25	1.39794
CHEMBL1276672	342.4	Cc1cccc(OCc2ccccc2-c2nnc(-c3ccccc3)o2)c1	25	1.39794
CHEMBL1276673	471.5	Cc1cccc(OCc2ccccc2-c2nn(CNc3cccc(C(F)(F)F)c3)c(=S)o2)c1	6.25	0.79588
CHEMBL1276674	471.5	Cc1ccc(OCc2ccccc2-c2nn(CNc3cccc(C(F)(F)F)c3)c(=S)o2)cc1	6.25	0.79588
CHEMBL1276675	391.86	Cc1cccc(OCc2ccccc2-c2nnc(Cc3cccnc3Cl)o2)c1	12.5	1.09691
CHEMBL1276676	391.86	Cc1ccc(OCc2ccccc2-c2nnc(Cc3cccnc3Cl)o2)cc1	12.5	1.09691
CHEMBL1276679	341.47	CC(C)c1csc(-c2nnc3n2N=C(c2ccccc2)CS3)n1	125	2.09691
CHEMBL1276680	355.49	Cc1ccc(C2=Nn3c(nnc3-c3nc(C(C)C)cs3)SC2)cc1	8	0.90309
CHEMBL1276681	371.49	COc1ccc(C2=Nn3c(nnc3-c3nc(C(C)C)cs3)SC2)cc1	16	1.20412
CHEMBL1276693	467.18	O=c1c(Cc2ccc(Cl)cc2Cl)nnc2scc(-c3ccc(Br)cc3)n12	6.25	0.79588
CHEMBL1276703	342.4	Cc1ccc(OCc2ccccc2-c2nnc(-c3ccccc3)o2)cc1	25	1.39794
CHEMBL1276704	362.82	Clc1ccc(OCc2ccccc2-c2nnc(-c3ccccc3)o2)cc1	25	1.39794
CHEMBL1276705	491.92	FC(F)(F)c1cccc(NCn2nc(-c3ccccc3COc3ccc(Cl)cc3)oc2=S)c1	6.25	0.79588
CHEMBL1276706	533.96	Cc1ccccc1OCc1ccccc1-c1nn(CNc2ccc(Cl)cc2C(=O)C(F)(F)F)c(=S)o1	25	1.39794
CHEMBL1276707	412.28	Clc1ccc(OCc2ccccc2-c2nnc(Cc3cccnc3Cl)o2)cc1	12.5	1.09691
CHEMBL1276715	357.46	CC(C)c1csc(-c2nnc3n2N=C(c2ccc(O)cc2)CS3)n1	16	1.20412
CHEMBL1276716	375.91	CC(C)c1csc(-c2nnc3n2N=C(c2ccc(Cl)cc2)CS3)n1	16	1.20412
CHEMBL1276729	475.16	O=c1c(Cc2ccc(Cl)cc2Cl)nnc2scc(-c3cc(F)c(Cl)cc3Cl)n12	6.25	0.79588
CHEMBL1276730	311.73	O=C1Nc2cc(Cl)ccc2/C1=C1/Nc2ccccc2/C1=N\O	4	0.60206
CHEMBL1276734	370.45	Cc1cc(C)cc(-c2nnc(-c3ccccc3COc3ccccc3C)o2)c1	12.5	1.09691
CHEMBL1276735	370.45	Cc1cccc(OCc2ccccc2-c2nnc(-c3cc(C)cc(C)c3)o2)c1	12.5	1.09691
CHEMBL1276736	533.96	Cc1cccc(OCc2ccccc2-c2nn(CNc3ccc(Cl)cc3C(=O)C(F)(F)F)c(=S)o2)c1	25	1.39794
CHEMBL1276737	533.96	Cc1ccc(OCc2ccccc2-c2nn(CNc3ccc(Cl)cc3C(=O)C(F)(F)F)c(=S)o2)cc1	25	1.39794
CHEMBL1276743	386.46	CC(C)c1csc(-c2nnc3n2N=C(c2ccc([N+](=O)[O-])cc2)CS3)n1	31.25	1.49485
CHEMBL1276744	420.36	CC(C)c1csc(-c2nnc3n2N=C(c2ccc(Br)cc2)CS3)n1	16	1.20412
CHEMBL1276745	363.9	CC(C)c1csc(-c2nnc3n2NC(c2ccccc2Cl)S3)n1	31.25	1.49485
CHEMBL1276759	370.45	Cc1ccc(OCc2ccccc2-c2nnc(-c3cc(C)cc(C)c3)o2)cc1	12.5	1.09691
CHEMBL1276760	390.87	Cc1cc(C)cc(-c2nnc(-c3ccccc3COc3ccc(Cl)cc3)o2)c1	12.5	1.09691
CHEMBL1276761	554.38	O=C(c1cc(Cl)ccc1NCn1nc(-c2ccccc2COc2ccc(Cl)cc2)oc1=S)C(F)(F)F	25	1.39794
CHEMBL1276762	451.98	Cc1ccc(Cl)c(NCn2nc(-c3ccccc3COc3ccccc3C)oc2=S)c1	25	1.39794
CHEMBL1276770	343.48	Cc1ccc(C2Nn3c(nnc3-c3nc(C(C)C)cs3)S2)cc1	250	2.39794
CHEMBL1276771	372.52	CC(C)c1csc(-c2nnc3n2NC(c2ccc(N(C)C)cc2)S3)n1	125	2.09691
CHEMBL1276822	471.07	CC(C)Cc1ccc(C(C)c2nn(CN3CCN(c4cccc(Cl)c4)CC3)c(=S)o2)cc1	25	1.39794
CHEMBL1276823	481.62	CC(C)Cc1ccc(C(C)c2nn(CN3CCN(c4ccc([N+](=O)[O-])cc4)CC3)c(=S)o2)cc1	12.5	1.09691
CHEMBL1276910	454.62	CC(C)Cc1ccc(C(C)c2nn(CN3CCN(c4ccc(F)cc4)CC3)c(=S)o2)cc1	6.25	0.79588
CHEMBL1276911	480.68	CCOc1ccccc1N1CCN(Cn2nc(C(C)c3ccc(CC(C)C)cc3)oc2=S)CC1	25	1.39794
CHEMBL1276997	442.61	COc1ccc(N2CCN(Cn3nc(Cc4ccc(SC)cc4)oc3=S)CC2)cc1	12.5	1.09691
CHEMBL1276998	447.03	CSc1ccc(Cc2nn(CN3CCN(c4ccc(Cl)cc4)CC3)c(=S)o2)cc1	6.25	0.79588
CHEMBL1277091	447.03	CSc1ccc(Cc2nn(CN3CCN(c4cccc(Cl)c4)CC3)c(=S)o2)cc1	12.5	1.09691
CHEMBL1277092	457.58	CSc1ccc(Cc2nn(CN3CCN(c4ccc([N+](=O)[O-])cc4)CC3)c(=S)o2)cc1	6.25	0.79588
CHEMBL1277178	430.57	CSc1ccc(Cc2nn(CN3CCN(c4ccc(F)cc4)CC3)c(=S)o2)cc1	6.25	0.79588
CHEMBL1277179	456.64	CCOc1ccccc1N1CCN(Cn2nc(Cc3ccc(SC)cc3)oc2=S)CC1	12.5	1.09691
CHEMBL1277732	360.53	CC(C)Cc1ccc(C(C)c2nn(CN3CCNCC3)c(=S)o2)cc1	12.5	1.09691
CHEMBL1277821	374.55	CC(C)Cc1ccc(C(C)c2nn(CN3CCN(C)CC3)c(=S)o2)cc1	12.5	1.09691
CHEMBL1277822	359.54	CC(C)Cc1ccc(C(C)c2nn(CN3CCCCC3)c(=S)o2)cc1	25	1.39794
CHEMBL1277901	431.6	CCOC(=O)C1CCN(Cn2nc(C(C)c3ccc(CC(C)C)cc3)oc2=S)CC1	12.5	1.09691
CHEMBL1277902	361.51	CC(C)Cc1ccc(C(C)c2nn(CN3CCOCC3)c(=S)o2)cc1	6.25	0.79588
CHEMBL1277985	407.56	CCOC(=O)C1CCN(Cn2nc(Cc3ccc(SC)cc3)oc2=S)CC1	12.5	1.09691
CHEMBL1277986	337.47	CSc1ccc(Cc2nn(CN3CCOCC3)c(=S)o2)cc1	12.5	1.09691
CHEMBL1277987	336.49	CSc1ccc(Cc2nn(CN3CCNCC3)c(=S)o2)cc1	12.5	1.09691
CHEMBL1278074	350.51	CSc1ccc(Cc2nn(CN3CCN(C)CC3)c(=S)o2)cc1	12.5	1.09691
CHEMBL1278075	335.5	CSc1ccc(Cc2nn(CN3CCCCC3)c(=S)o2)cc1	12.5	1.09691
CHEMBL1278164	466.65	COc1ccc(N2CCN(Cn3nc(C(C)c4ccc(CC(C)C)cc4)oc3=S)CC2)cc1	6.25	0.79588
CHEMBL1278165	471.07	CC(C)Cc1ccc(C(C)c2nn(CN3CCN(c4ccc(Cl)cc4)CC3)c(=S)o2)cc1	12.5	1.09691
CHEMBL128754	493.49	O=C(O)c1cn(C2CC2)c2cc(N3CCN(C4OC(CO)C(O)C(O)C4O)CC3)c(F)cc2c1=O	2	0.30103
CHEMBL1287829	479.41	O=C(N/N=C1\C2CCCC1[C@H](c1ccc(Cl)cc1)N[C@@H]2c1ccc(Cl)cc1)c1ccncc1	100	2
CHEMBL12887	367.34	CO/N=C(\C(=O)N[C@@H]1C(=O)N2C(C(=O)O)=CCO[C@H]12)c1csc(N)n1	0.78	-0.107905
CHEMBL1288850	1582.06	CC(C)C[C@@H]1NC(=O)[C@H](CCCN)NC(=O)[C@H](C(C)C)NC(=O)[C@@H]2CCCN2C(=O)[C@@H](Cc2ccccc2)NC(=O)[C@H](CC(C)C)NC(=O)[C@H](CCCN)NC(=O)[C@H](C(C)C)NC(=O)[C@H](CCCN)NC(=O)[C@H](CC(C)C)NC(=O)[C@@H]2CCCN2C(=O)[C@@H](Cc2ccccc2)NC(=O)[C@H](C(C)C)NC(=O)[C@H](CCCN)NC1=O	64	1.80618
CHEMBL1288864	716.74	NCC[C@H](O)C(=O)N[C@@H]1C[C@H](N)[C@@H](O[C@H]2O[C@H](CO)[C@@H](O)[C@H](O)[C@H]2N)[C@H](O[C@@H]2O[C@H](CO)[C@@H](O[C@H]3O[C@@H](CN)[C@@H](O)[C@H](O)[C@H]3N)[C@H]2O)[C@H]1O	1	0
CHEMBL1289134	518.45	CCO/N=C1\CN(c2nc3c(cc2F)c(=O)c(C(=O)O)cn3-c2ccc(F)cc2F)CC1/C(N)=N\OC	32	1.50515
CHEMBL1289135	518.45	CCO/N=C(/N)C1CN(c2nc3c(cc2F)c(=O)c(C(=O)O)cn3-c2ccc(F)cc2F)C/C1=N\OC	32	1.50515
CHEMBL1289136	469.42	CCO/N=C(/N)C1CN(c2c(F)cc3c(=O)c(C(=O)O)cn(CCF)c3c2F)C/C1=N\OC	2	0.30103
CHEMBL1289137	483.45	CCO/N=C1\CN(c2c(F)cc3c(=O)c(C(=O)O)cn(CCF)c3c2F)CC1/C(N)=N\OCC	128	2.10721
CHEMBL1289252	532.48	CCO/N=C1\CN(c2nc3c(cc2F)c(=O)c(C(=O)O)cn3-c2ccc(F)cc2F)CC1/C(N)=N\OCC	128	2.10721
CHEMBL1289253	447.42	CO/N=C1\CN(c2c(F)cc3c(=O)c(C(=O)O)cn(C4CC4)c3c2OC)CC1/C(N)=N\O	128	2.10721
CHEMBL1289369	461.45	CCO/N=C1\CN(c2c(F)cc3c(=O)c(C(=O)O)cn(C4CC4)c3c2OC)CC1/C(N)=N\O	4	0.60206
CHEMBL1289370	461.45	CO/N=C1\CN(c2c(F)cc3c(=O)c(C(=O)O)cn(C4CC4)c3c2OC)CC1/C(N)=N\OC	128	2.10721
CHEMBL1289470	347.37	O=c1cc(CO)oc(C(c2ccccc2)c2c[nH]c3ccccc23)c1O	75	1.87506
CHEMBL1289486	475.48	CCO/N=C1\CN(c2c(F)cc3c(=O)c(C(=O)O)cn(C4CC4)c3c2OC)CC1/C(N)=N\OC	128	2.10721
CHEMBL1289487	475.48	CCO/N=C(/N)C1CN(c2c(F)cc3c(=O)c(C(=O)O)cn(C4CC4)c3c2OC)C/C1=N\OC	128	2.10721
CHEMBL1289578	377.4	COc1ccc(C(c2oc(CO)cc(=O)c2O)c2c[nH]c3ccccc23)cc1	75	1.87506
CHEMBL1289579	439.47	O=c1cc(CO)oc(C(c2cccc(Oc3ccccc3)c2)c2c[nH]c3ccccc23)c1O	75	1.87506
CHEMBL1289592	470.57	COc1ccc([C@H]2N[C@@H](c3ccc(OC)cc3)C3CCCC2/C3=N\NC(=O)c2ccncc2)cc1	200	2.30103
CHEMBL1289593	489.5	CCO/N=C1\CN(c2c(F)cc3c(=O)c(C(=O)O)cn(C4CC4)c3c2OC)CC1/C(N)=N\OCC	64	1.80618
CHEMBL1289594	483.4	CO/N=C1\CN(c2c(F)cc3c(=O)c(C(=O)O)cn(C4CC4)c3c2OC(F)F)CC1/C(N)=N\O	128	2.10721
CHEMBL1289685	391.42	COc1ccc(C(c2oc(CO)cc(=O)c2O)c2c(C)[nH]c3ccccc23)cc1	150	2.17609
CHEMBL1289686	453.49	Cc1[nH]c2ccccc2c1C(c1cccc(Oc2ccccc2)c1)c1oc(CO)cc(=O)c1O	75	1.87506
CHEMBL1289697	470.57	COc1cccc([C@H]2N[C@@H](c3cccc(OC)c3)C3CCCC2/C3=N\NC(=O)c2ccncc2)c1	100	2
CHEMBL1289698	497.43	CCO/N=C1\CN(c2c(F)cc3c(=O)c(C(=O)O)cn(C4CC4)c3c2OC(F)F)CC1/C(N)=N\O	8	0.90309
CHEMBL1289699	511.46	CCO/N=C1\CN(c2c(F)cc3c(=O)c(C(=O)O)cn(C4CC4)c3c2OC(F)F)CC1/C(N)=N\OC	32	1.50515
CHEMBL1289789	407.42	COc1cc(C(c2oc(CO)cc(=O)c2O)c2c(C)[nH]c3ccccc23)ccc1O	150	2.17609
CHEMBL1289790	395.84	Cc1[nH]c2ccccc2c1C(c1ccc(Cl)cc1)c1oc(CO)cc(=O)c1O	75	1.87506
CHEMBL1289800	479.41	O=C(N/N=C1\C2CCCC1[C@H](c1cccc(Cl)c1)N[C@@H]2c1cccc(Cl)c1)c1ccncc1	50	1.69897
CHEMBL1289801	525.48	CCO/N=C1\CN(c2c(F)cc3c(=O)c(C(=O)O)cn(C4CC4)c3c2OC(F)F)CC1/C(N)=N\OCC	128	2.10721
CHEMBL1289802	433.4	CO/N=C1\CN(c2c(F)cc3c(=O)c(C(=O)O)cn4c3c2OC[C@@H]4C)CC1/C(N)=N\O	128	2.10721
CHEMBL1289898	411.46	Cc1[nH]c2ccccc2c1C(c1ccc2ccccc2c1)c1oc(CO)cc(=O)c1O	150	2.17609
CHEMBL1289899	456.29	COc1ccc(C(c2oc(CO)cc(=O)c2O)c2c[nH]c3ccc(Br)cc23)cc1	75	1.87506
CHEMBL1289914	447.42	CCO/N=C1\CN(c2c(F)cc3c(=O)c(C(=O)O)cn4c3c2OC[C@@H]4C)CC1/C(N)=N\O	16	1.20412
CHEMBL1289915	447.42	CO/N=C1\CN(c2c(F)cc3c(=O)c(C(=O)O)cn4c3c2OC[C@@H]4C)CC1/C(N)=N\OC	128	2.10721
CHEMBL1290011	411.84	COc1ccc(C(c2oc(CO)cc(=O)c2O)c2c[nH]c3ccc(Cl)cc23)cc1	18.75	1.273
CHEMBL1290012	453.49	COc1ccc(C(c2oc(CO)cc(=O)c2O)c2c(-c3ccccc3)[nH]c3ccccc23)cc1	150	2.17609
CHEMBL1290024	461.45	CCO/N=C1\CN(c2c(F)cc3c(=O)c(C(=O)O)cn4c3c2OC[C@@H]4C)CC1/C(N)=N\OC	128	2.10721
CHEMBL1290025	461.45	CCO/N=C(/N)C1CN(c2c(F)cc3c(=O)c(C(=O)O)cn4c3c2OC[C@@H]4C)C/C1=N\OC	128	2.10721
CHEMBL1290112	375.42	CCC(c1oc(CO)cc(=O)c1O)c1c(-c2ccccc2)[nH]c2ccccc12	75	1.87506
CHEMBL1290113	439.47	O=c1cc(CO)oc(C(c2ccccc2O)c2c(-c3ccccc3)[nH]c3ccccc23)c1O	75	1.87506
CHEMBL1290127	475.48	CCO/N=C1\CN(c2c(F)cc3c(=O)c(C(=O)O)cn4c3c2OC[C@@H]4C)CC1/C(N)=N\OCC	128	2.10721
CHEMBL1290128	423.38	CCn1cc(C(=O)O)c(=O)c2cc(F)c(N3C/C(=N\OC)C(/C(N)=N\O)C3)c(F)c21	128	2.10721
CHEMBL1290236	437.4	CCO/N=C1\CN(c2c(F)cc3c(=O)c(C(=O)O)cn(CC)c3c2F)CC1/C(N)=N\O	128	2.10721
CHEMBL1290237	437.4	CCn1cc(C(=O)O)c(=O)c2cc(F)c(N3C/C(=N\OC)C(/C(N)=N\OC)C3)c(F)c21	128	2.10721
CHEMBL1290350	451.43	CCO/N=C1\CN(c2c(F)cc3c(=O)c(C(=O)O)cn(CC)c3c2F)CC1/C(N)=N\OC	128	2.10721
CHEMBL1290351	451.43	CCO/N=C(/N)C1CN(c2c(F)cc3c(=O)c(C(=O)O)cn(CC)c3c2F)C/C1=N\OC	128	2.10721
CHEMBL12904	393.38	C=CCO/N=C(\C(=O)N[C@@H]1C(=O)N2C(C(=O)O)=CCO[C@H]12)c1csc(N)n1	1.56	0.193125
CHEMBL1290463	418.39	CO/N=C1\CN(c2nc3c(cc2F)c(=O)c(C(=O)O)cn3C2CC2)CC1/C(N)=N\O	128	2.10721
CHEMBL1290464	465.46	CCO/N=C1\CN(c2c(F)cc3c(=O)c(C(=O)O)cn(CC)c3c2F)CC1/C(N)=N\OCC	128	2.10721
CHEMBL1290465	449.41	CO/N=C1\CN(c2c(F)cc3c(=O)c(C(=O)O)cn(C4CC4)c3c2F)CC1/C(N)=N\OC	128	2.10721
CHEMBL1290568	432.41	CCO/N=C1\CN(c2nc3c(cc2F)c(=O)c(C(=O)O)cn3C2CC2)CC1/C(N)=N\O	128	2.10721
CHEMBL1290569	432.41	CO/N=C1\CN(c2nc3c(cc2F)c(=O)c(C(=O)O)cn3C2CC2)CC1/C(N)=N\OC	128	2.10721
CHEMBL1290570	463.44	CCO/N=C1\CN(c2c(F)cc3c(=O)c(C(=O)O)cn(C4CC4)c3c2F)CC1/C(N)=N\OC	128	2.10721
CHEMBL1290571	463.44	CCO/N=C(/N)C1CN(c2c(F)cc3c(=O)c(C(=O)O)cn(C4CC4)c3c2F)C/C1=N\OC	128	2.10721
CHEMBL1290687	446.44	CCO/N=C1\CN(c2nc3c(cc2F)c(=O)c(C(=O)O)cn3C2CC2)CC1/C(N)=N\OC	128	2.10721
CHEMBL1290688	446.44	CCO/N=C(/N)C1CN(c2nc3c(cc2F)c(=O)c(C(=O)O)cn3C2CC2)C/C1=N\OC	16	1.20412
CHEMBL1290689	441.37	CO/N=C1\CN(c2c(F)cc3c(=O)c(C(=O)O)cn(CCF)c3c2F)CC1/C(N)=N\O	128	2.10721
CHEMBL1290690	455.39	CCO/N=C1\CN(c2c(F)cc3c(=O)c(C(=O)O)cn(CCF)c3c2F)CC1/C(N)=N\O	128	2.10721
CHEMBL1290806	460.47	CCO/N=C1\CN(c2nc3c(cc2F)c(=O)c(C(=O)O)cn3C2CC2)CC1/C(N)=N\OCC	128	2.10721
CHEMBL1290807	504.43	CO/N=C1\CN(c2nc3c(cc2F)c(=O)c(C(=O)O)cn3-c2ccc(F)cc2F)CC1/C(N)=N\OC	128	2.10721
CHEMBL1290808	455.39	CO/N=C1\CN(c2c(F)cc3c(=O)c(C(=O)O)cn(CCF)c3c2F)CC1/C(N)=N\OC	128	2.10721
CHEMBL1290809	469.42	CCO/N=C1\CN(c2c(F)cc3c(=O)c(C(=O)O)cn(CCF)c3c2F)CC1/C(N)=N\OC	128	2.10721
CHEMBL129882	393.42	CC1(C)SC2C(NC(=O)C(N)c3ccc4c(c3)OCO4)C(=O)N2C1C(=O)O	6.2	0.792392
CHEMBL129999	488.55	NC(C(=O)NC1C(=O)N2C(C(=O)O)=C(CSc3c[nH]nn3)CSC12)c1ccc2c(c1)CCO2	6.2	0.792392
CHEMBL130	323.13	O=C(N[C@H](CO)[C@H](O)c1ccc([N+](=O)[O-])cc1)C(Cl)Cl	4	0.60206
CHEMBL130151	770.78	Nc1nc(/C(=N/OCC(=O)O)C(=O)N[C@@H]2C(=O)N3C(C(=O)O)=C(CN4CCN(c5cc6c(cc5F)c(=O)c(C(=O)O)cn6C5CC5)CC4)CS[C@H]23)cs1	1	0
CHEMBL1302012	356.38	O=c1c2ccccc2nc(/C=C/c2ccc(O)cc2)n1-c1cccc(O)c1	16	1.20412
CHEMBL130494	481.56	CO/N=C(\C(=O)N[C@@H]1C(=O)N2C(C(=O)O)=C(CN3CCNCC3)CS[C@H]12)c1csc(N)n1	0.125	-0.90309
CHEMBL130658	389.43	CC1=C(C(=O)O)N2C(=O)C(NC(=O)C(N)c3ccc4c(c3)CCO4)C2SC1	50	1.69897
CHEMBL130670	449.44	CC(=O)OCC1=C(C(=O)O)N2C(=O)C(NC(=O)C(N)c3cccc4c3OCO4)C2SC1	50	1.69897
CHEMBL130932	439.46	NCC1CN(c2c(F)cc3c(=O)c(C(=O)O)cn(C4CC4)c3c2F)CC1c1ccccc1	0.05	-1.30103
CHEMBL13113	478.57	CO[C@@]1(NC2=NCCN2)C(=O)N2C(C(=O)OC(c3ccccc3)c3ccccc3)=C(C)CSC21	256	2.40824
CHEMBL131374	391.41	CC1=C(C(=O)O)N2C(=O)C(NC(=O)C(N)c3cccc4c3OCO4)C2SC1	200	2.30103
CHEMBL13156	610.73	Cn1nnnc1SCC1=C(C(=O)OC(c2ccccc2)c2ccccc2)N2C(=O)[C@@H](Nc3nc4ccccc4[nH]3)C2SC1	0.5	-0.30103
CHEMBL131621	345.37	CNC1(C)CN(c2cc3c(cc2F)c(=O)c(C(=O)O)cn3C2CC2)C1	0.06	-1.22185
CHEMBL131685	365.79	C[C@H]1[C@H](N)CN1c1c(F)cc2c(=O)c(C(=O)O)cn(C3CC3)c2c1Cl	0.007	-2.1549
CHEMBL131762	320.32	CCn1cc(C(=O)O)c(=O)c2cc(F)c(N3CC(C)(N)C3)nc21	0.12	-0.920819
CHEMBL131812	337.33	C[C@H]1[C@H](N)CN1c1cc2c(cc1F)c(=O)c(C(=O)O)cn2CCF	0.12	-0.920819
CHEMBL131864	408.43	NC1CN(c2nc3c(cc2F)c(=O)c(C(=O)O)cn3C2CC2)CC1c1ccccc1	0.2	-0.69897
CHEMBL131927	436.37	CC1(N)CN(c2c(F)c(N)c3c(=O)c(C(=O)O)cn(-c4ccc(F)cc4F)c3c2F)C1	0.25	-0.60206
CHEMBL131962	355.32	CC1(N)CN(c2c(F)cc3c(=O)c(C(=O)O)cn(CCF)c3c2F)C1	1	0
CHEMBL131981	331.35	C[C@H]1[C@@H](N)CN1c1cc2c(cc1F)c(=O)c(C(=O)O)cn2C1CC1	0.03	-1.52288
CHEMBL131983	345.37	C[C@@H]1[C@@H](CN)CN1c1cc2c(cc1F)c(=O)c(C(=O)O)cn2C1CC1	0.06	-1.22185
CHEMBL132039	437.48	NCC1CN(c2nc3c(cc2F)c(=O)c(C(=O)O)cn3C2CC2)CC1c1ccc(N)cc1	0.4	-0.39794
CHEMBL132079	362.41	CNC1(C)CN(c2nc3c(cc2F)c(=O)c(C(=O)O)cn3C(C)(C)C)C1	0.015	-1.82391
CHEMBL132084	483.47	COC(=O)c1ccc(C2CN(c3c(F)cc4c(=O)c(C(=O)O)cn(C5CC5)c4c3F)CC2N)cc1	0.8	-0.09691
CHEMBL132087	350.32	CC1(O)CN(c2c(F)cc3c(=O)c(C(=O)O)cn(C4CC4)c3c2F)C1	0.5	-0.30103
CHEMBL132095	346.36	CN(C)C1CN(c2nc3c(cc2F)c(=O)c(C(=O)O)cn3C2CC2)C1	0.12	-0.920819
CHEMBL132127	444.46	CCOC(=O)C1CC1C1CN(c2nc3c(cc2F)c(=O)c(C(=O)O)cn3C2CC2)CC1N	3.1	0.491362
CHEMBL132138	438.46	COc1ccccc1C1CN(c2nc3c(cc2F)c(=O)c(C(=O)O)cn3C2CC2)CC1N	0.4	-0.39794
CHEMBL132244	365.79	CNC1CN(c2c(F)cc3c(=O)c(C(=O)O)cn(C4CC4)c3c2Cl)C1	0.12	-0.920819
CHEMBL132301	404.35	C[C@H]1[C@H](N)CN1c1nc2c(cc1F)c(=O)c(C(=O)O)cn2-c1ccc(F)cc1F	0.06	-1.22185
CHEMBL132320	346.36	CCC1(O)CN(c2cc3c(cc2F)c(=O)c(C(=O)O)cn3C2CC2)C1	0.12	-0.920819
CHEMBL132434	345.37	CCNC1CN(c2cc3c(cc2F)c(=O)c(C(=O)O)cn3C2CC2)C1	0.06	-1.22185
CHEMBL132468	403.36	C[C@H]1[C@H](N)CN1c1cc2c(cc1F)c(=O)c(C(=O)O)cn2-c1ccc(F)cc1F	0.06	-1.22185
CHEMBL132470	377.39	CN(C)C1(C)CN(c2c(F)cc3c(=O)c(C(=O)O)cn(C4CC4)c3c2F)C1	0.25	-0.60206
CHEMBL132471	355.32	C[C@H]1[C@H](N)CN1c1c(F)cc2c(=O)c(C(=O)O)cn(CCF)c2c1F	0.03	-1.52288
CHEMBL132622	449.44	CC(=O)OCC1=C(C(=O)O)N2C(=O)C(NC(=O)C(N)c3ccc4c(c3)OCO4)C2SC1	25	1.39794
CHEMBL132632	332.34	C[C@H]1[C@H](N)CN1c1nc2c(cc1F)c(=O)c(C(=O)O)cn2C1CC1	0.015	-1.82391
CHEMBL132671	345.37	C[C@H]1N(c2cc3c(cc2F)c(=O)c(C(=O)O)cn3C2CC2)C[C@]1(C)N	0.03	-1.52288
CHEMBL132731	440.45	Nc1ccc(C2CN(c3c(F)cc4c(=O)c(C(=O)O)cn(C5CC5)c4c3F)CC2N)cc1	0.1	-1
CHEMBL132771	371.41	NC1CN(c2cc3c(cc2F)c(=O)c(C(=O)O)cn3C2CC2)CC1C1CC1	0.05	-1.30103
CHEMBL132822	454.48	NCC1CN(c2c(F)cc3c(=O)c(C(=O)O)cn(C4CC4)c3c2F)CC1c1ccc(N)cc1	0.2	-0.69897
CHEMBL132836	412.42	NCC1CN(c2nc3c(cc2F)c(=O)c(C(=O)O)cn3C2CC2)CC1c1ccco1	0.1	-1
CHEMBL132842	378.4	C[C@H]1[C@H](N)CN1c1c(F)cc2c(=O)c3c(=O)[nH]sc3n(C3CC3)c2c1F	0.03	-1.52288
CHEMBL132898	360.41	C[C@H]1[C@H](N)CN1c1cc2c(cc1F)c(=O)c1c(=O)[nH]sc1n2C1CC1	0.015	-1.82391
CHEMBL132932	320.32	CCn1cc(C(=O)O)c(=O)c2cc(F)c(N3C[C@@H](N)[C@@H]3C)nc21	0.12	-0.920819
CHEMBL132965	365.79	CC1(N)CN(c2c(F)cc3c(=O)c(C(=O)O)cn(C4CC4)c3c2Cl)C1	0.03	-1.52288
CHEMBL132967	347.39	C[C@H]1[C@H](N)CN1c1cc2c(cc1F)c(=O)c(C(=O)O)cn2C(C)(C)C	0.015	-1.82391
CHEMBL132996	468.5	CN(C)c1ccc(C2CN(c3c(F)cc4c(=O)c(C(=O)O)cn(C5CC5)c4c3F)CC2N)cc1	0.2	-0.69897
CHEMBL133011	406.42	CC(=O)OCC1=C(C(=O)O)N2C(=O)[C@@H](NC(=O)C(O)c3ccccc3)[C@H]2SC1	2	0.30103
CHEMBL133025	338.31	C[C@H]1[C@H](N)CN1c1nc2c(cc1F)c(=O)c(C(=O)O)cn2CCF	0.06	-1.22185
CHEMBL13310	506.58	CC(=O)OCC1=C(C(=O)OC(c2ccccc2)c2ccccc2)N2C(=O)[C@@H](NC3=NCCN3)C2SC1	64	1.80618
CHEMBL133105	467.52	CC(C)c1ccc(C2CN(c3c(F)cc4c(=O)c(C(=O)O)cn(C5CC5)c4c3F)CC2N)cc1	0.4	-0.39794
CHEMBL133151	353.78	CCn1cc(C(=O)O)c(=O)c2cc(F)c(N3C[C@@H](N)[C@@H]3C)c(Cl)c21	0.03	-1.52288
CHEMBL133227	455.46	COc1ccc(C2CN(c3c(F)cc4c(=O)c(C(=O)O)cn(C5CC5)c4c3F)CC2N)cc1	0.2	-0.69897
CHEMBL133236	405.43	CC1=C(C(=O)O)N2C(=O)C(NC(=O)C(N)c3ccc4c(c3)OCCO4)C2SC1	200	2.30103
CHEMBL133546	385.37	C[C@H]1[C@H](N)CN1c1cc2c(cc1F)c(=O)c(C(=O)O)cn2-c1ccc(F)cc1	0.015	-1.82391
CHEMBL133556	349.34	C[C@H]1[C@H](N)CN1c1c(F)cc2c(=O)c(C(=O)O)cn(C3CC3)c2c1F	0.015	-1.82391
CHEMBL133610	422.46	NCC1CN(c2nc3c(cc2F)c(=O)c(C(=O)O)cn3C2CC2)CC1c1ccccc1	0.05	-1.30103
CHEMBL133665	443.43	NC1CN(c2c(F)cc3c(=O)c(C(=O)O)cn(C4CC4)c3c2F)CC1c1ccc(F)cc1	0.1	-1
CHEMBL133666	348.38	CC1(N)CN(c2nc3c(cc2F)c(=O)c(C(=O)O)cn3C(C)(C)C)C1	0.015	-1.82391
CHEMBL133673	363.36	CC1(CN)CN(c2c(F)cc3c(=O)c(C(=O)O)cn(C4CC4)c3c2F)C1	0.25	-0.60206
CHEMBL1336959	241.32	Cc1ccc(-n2sc3ccccc3c2=O)cc1	50	1.69897
CHEMBL13372	584.65	CO[C@@]1(Nc2nc3ccccc3[nH]2)C(=O)N2C(C(=O)OC(c3ccccc3)c3ccccc3)=C(COC(C)=O)CSC21	256	2.40824
CHEMBL133729	423.45	Nc1ccc(C2CN(c3nc4c(cc3F)c(=O)c(C(=O)O)cn4C3CC3)CC2N)cc1	0.2	-0.69897
CHEMBL133844	860.88	CCN1CCN(C(=O)N[C@@H](C(=O)N[C@@H]2C(=O)N3C(C(=O)O)=C(CN4CCN(c5cc6c(cc5F)c(=O)c(C(=O)O)cn6C5CC5)CC4)CS[C@H]23)c2ccc(O)cc2)C(=O)C1=O	0.5	-0.30103
CHEMBL133866	437.48	NCc1cccc(C2CN(c3nc4c(cc3F)c(=O)c(C(=O)O)cn4C3CC3)CC2N)c1	0.8	-0.09691
CHEMBL133887	404.35	CC1(N)CN(c2nc3c(cc2F)c(=O)c(C(=O)O)cn3-c2ccc(F)cc2F)C1	0.06	-1.22185
CHEMBL133931	349.34	NCC1CN(c2c(F)cc3c(=O)c(C(=O)O)cn(C4CC4)c3c2F)C1	0.25	-0.60206
CHEMBL134016	677.71	O=C(O)C1=C(CN2CCN(c3cc4c(cc3F)c(=O)c(C(=O)O)cn4C3CC3)CC2)CS[C@@H]2[C@H](NC(=O)[C@H](O)c3ccccc3)C(=O)N12	0.5	-0.30103
CHEMBL134048	403.36	CC1(N)CN(c2cc3c(cc2F)c(=O)c(C(=O)O)cn3-c2ccc(F)cc2F)C1	0.12	-0.920819
CHEMBL134054	422.42	CC1(C)SC2C(NC(=O)C(C(=O)O)c3ccc4c(c3)OCO4)C(=O)N2C1C(=O)O	100	2
CHEMBL134115	320.3	O=C(O)c1cn(C2CC2)c2c(F)c(N3CCC3)c(F)cc2c1=O	0.25	-0.60206
CHEMBL134141	450.43	CC(=O)OCC1=C(C(=O)O)N2C(=O)C(NC(=O)C(O)c3ccc4c(c3)OCO4)C2SC1	25	1.39794
CHEMBL134203	319.34	CCn1cc(C(=O)O)c(=O)c2cc(F)c(N3CC(C)(N)C3)cc21	0.5	-0.30103
CHEMBL134212	390.32	NC1CN(c2nc3c(cc2F)c(=O)c(C(=O)O)cn3-c2ccc(F)cc2F)C1	0.015	-1.82391
CHEMBL134257	424.43	NC1CN(c2nc3c(cc2F)c(=O)c(C(=O)O)cn3C2CC2)CC1c1ccc(O)cc1	0.2	-0.69897
CHEMBL134289	423.78	NC1CN(c2c(F)cc3c(=O)c(C(=O)O)cn(-c4ccc(F)cc4F)c3c2Cl)C1	0.015	-1.82391
CHEMBL134301	365.38	CC1(N)CN(c2c(F)cc3c(=O)c(C(=O)O)cn(C(C)(C)C)c3c2F)C1	0.06	-1.22185
CHEMBL13433	452.57	Cn1nnnc1SCC1=C(C(=O)OC(C)(C)C)N2C(=O)[C@@H](NC3=NCCN3)C2SC1	2	0.30103
CHEMBL134336	345.37	CN(C)C1CN(c2cc3c(cc2F)c(=O)c(C(=O)O)cn3C2CC2)C1	0.015	-1.82391
CHEMBL134352	361.42	CNC1(C)CN(c2cc3c(cc2F)c(=O)c(C(=O)O)cn3C(C)(C)C)C1	0.06	-1.22185
CHEMBL134373	353.78	CCn1cc(C(=O)O)c(=O)c2cc(F)c(N3CC(C)(N)C3)c(Cl)c21	0.03	-1.52288
CHEMBL134374	337.33	CCn1cc(C(=O)O)c(=O)c2cc(F)c(N3CC(C)(N)C3)c(F)c21	0.015	-1.82391
CHEMBL13445	391.37	C#CCO/N=C(\C(=O)N[C@@H]1C(=O)N2C(C(=O)O)=CCO[C@H]12)c1csc(N)n1	0.2	-0.69897
CHEMBL134469	347.39	CC1(N)CN(c2cc3c(cc2F)c(=O)c(C(=O)O)cn3C(C)(C)C)C1	0.12	-0.920819
CHEMBL134486	419.82	C[C@H]1[C@H](N)CN1c1c(F)cc2c(=O)c(C(=O)O)cn(-c3ccc(F)cc3)c2c1Cl	0.03	-1.52288
CHEMBL134496	348.38	C[C@H]1[C@H](N)CN1c1nc2c(cc1F)c(=O)c(C(=O)O)cn2C(C)(C)C	0.015	-1.82391
CHEMBL134542	331.35	CNC1CN(c2cc3c(cc2F)c(=O)c(C(=O)O)cn3C2CC2)C1	0.03	-1.52288
CHEMBL134556	363.36	CN[C@H]1CN(c2c(F)cc3c(=O)c(C(=O)O)cn(C4CC4)c3c2F)[C@@H]1C	0.03	-1.52288
CHEMBL134599	345.37	CN[C@H]1CN(c2cc3c(cc2F)c(=O)c(C(=O)O)cn3C2CC2)[C@@H]1C	0.03	-1.52288
CHEMBL134608	458.44	Nc1c(F)c(N2CC(N)C(c3ccc(F)cc3)C2)c(F)c2c1c(=O)c(C(=O)O)cn2C1CC1	0.1	-1
CHEMBL134609	363.36	CN(C)C1CN(c2c(F)cc3c(=O)c(C(=O)O)cn(C4CC4)c3c2F)C1	0.06	-1.22185
CHEMBL134667	338.31	CCn1cc(C(=O)O)c(=O)c2c(N)c(F)c(N3CC(N)C3)c(F)c21	0.25	-0.60206
CHEMBL1346880	271.36	O=C(Nc1ccccn1)NC12CC3CC(CC(C3)C1)C2	200	2.30103
CHEMBL134700	494.33	NC1CN(c2c(F)cc3c(=O)c(C(=O)O)cn(C4CC4)c3c2F)CC1c1ccc(Cl)c(Cl)c1	0.2	-0.69897
CHEMBL134716	371.77	C[C@H]1[C@H](N)CN1c1c(F)cc2c(=O)c(C(=O)O)cn(CCF)c2c1Cl	0.03	-1.52288
CHEMBL134731	422.34	Nc1c(F)c(N2CC(N)C2)c(F)c2c1c(=O)c(C(=O)O)cn2-c1ccc(F)cc1F	0.06	-1.22185
CHEMBL134762	331.35	CC1(N)CN(c2cc3c(cc2F)c(=O)c(C(=O)O)cn3C2CC2)C1	0.12	-0.920819
CHEMBL134770	391.42	CCNC[C@H]1CN(c2c(F)cc3c(=O)c(C(=O)O)cn(C4CC4)c3c2F)[C@@H]1C	0.06	-1.22185
CHEMBL134779	469.49	NCC1CN(c2c(F)c(N)c3c(=O)c(C(=O)O)cn(C4CC4)c3c2F)CC1c1ccc(N)cc1	0.2	-0.69897
CHEMBL134841	318.3	O=C(O)c1cn(C2CC2)c2cc(N3CC(O)C3)c(F)cc2c1=O	0.12	-0.920819
CHEMBL134889	385.37	CC1(N)CN(c2cc3c(cc2F)c(=O)c(C(=O)O)cn3-c2ccc(F)cc2)C1	0.12	-0.920819
CHEMBL13491	367.34	CO/N=C(/C(=O)N[C@@H]1C(=O)N2C(C(=O)O)=CCO[C@H]12)c1csc(N)n1	1.56	0.193125
CHEMBL134957	373.43	CCNCC1(C)CN(c2cc3c(cc2F)c(=O)c(C(=O)O)cn3C2CC2)C1	0.5	-0.30103
CHEMBL134962	403.36	C[C@H]1[C@H](N)CN1c1c(F)cc2c(=O)c(C(=O)O)cn(-c3ccc(F)cc3)c2c1F	0.12	-0.920819
CHEMBL134977	331.35	C[C@H]1[C@H](N)CN1c1cc2c(cc1F)c(=O)c(C(=O)O)cn2C1CC1	0.03	-1.52288
CHEMBL135001	359.4	CN(C)C1(C)CN(c2cc3c(cc2F)c(=O)c(C(=O)O)cn3C2CC2)C1	0.25	-0.60206
CHEMBL135021	363.36	CNC1(C)CN(c2c(F)cc3c(=O)c(C(=O)O)cn(C4CC4)c3c2F)C1	0.12	-0.920819
CHEMBL135093	352.34	CCn1cc(C(=O)O)c(=O)c2c(N)c(F)c(N3CC(C)(N)C3)c(F)c21	0.25	-0.60206
CHEMBL135094	364.35	CC[C@H]1[C@@H](O)CN1c1c(F)cc2c(=O)c(C(=O)O)cn(C3CC3)c2c1F	0.5	-0.30103
CHEMBL135100	350.32	C[C@H]1[C@@H](O)CN1c1c(F)cc2c(=O)c(C(=O)O)cn(C3CC3)c2c1F	0.015	-1.82391
CHEMBL13545	468.63	Cc1nnc(SCC2=C(C(=O)OC(C)(C)C)N3C(=O)[C@@H](NC4=NCCN4)C3SC2)s1	4	0.60206
CHEMBL13546	776.07	CCCN1C[C@H](C)[C@@H](O)[C@](C)(O)[C@@H](CC)OC(=O)[C@H](C)[C@@H](O[C@H]2C[C@@](C)(OC)C(N)[C@H](C)O2)[C@H](C)[C@@H](O[C@@H]2O[C@H](C)C[C@H](N(C)C)[C@H]2O)[C@](C)(O)C[C@H]1C	0.5	-0.30103
CHEMBL135524	456.45	Nc1c(F)c(N2CC(N)C(c3ccc(O)cc3)C2)c(F)c2c1c(=O)c(C(=O)O)cn2C1CC1	0.05	-1.30103
CHEMBL135525	363.36	CCNC1CN(c2c(F)cc3c(=O)c(C(=O)O)cn(C4CC4)c3c2F)C1	0.06	-1.22185
CHEMBL13554	593.67	CC(=O)OCC1=C(C(=O)OC(c2ccccc2)c2ccccc2)N2C(=O)[C@@H](Nc3nc4cc(CC#N)ccc4[nH]3)C2SC1	0.5	-0.30103
CHEMBL1355953	358.37	O=c1c2ccccc2nc(/C=C/c2ccccc2F)n1-c1cccc(O)c1	16	1.20412
CHEMBL135630	349.34	CNC1CN(c2c(F)cc3c(=O)c(C(=O)O)cn(C4CC4)c3c2F)C1	0.03	-1.52288
CHEMBL135747	437.81	C[C@H]1[C@H](N)CN1c1c(F)cc2c(=O)c(C(=O)O)cn(-c3ccc(F)cc3F)c2c1Cl	0.12	-0.920819
CHEMBL13586	476.6	CC1=C(C(=O)OC(c2ccccc2)c2ccccc2)N2C(=O)[C@@H](NC3=NC(C)C(C)N3)C2SC1	16	1.20412
CHEMBL1359	475.52	C[C@@H](O)[C@H]1C(=O)N2C(C(=O)O)=C(S[C@@H]3CN[C@H](C(=O)Nc4cccc(C(=O)O)c4)C3)[C@H](C)[C@H]12	4	0.60206
CHEMBL1359181	338.92	CCCCCCCCCOc1ccc2[nH]cc(CCN)c2c1.Cl	6	0.778151
CHEMBL136013	346.36	CC1(C)[C@@H](N)CN1c1nc2c(cc1F)c(=O)c(C(=O)O)cn2C1CC1	0.06	-1.22185
CHEMBL1360194	356.33	O=C(O)c1ccccc1C(=O)c1ccc(N2CCOCC2)c([N+](=O)[O-])c1	256	2.40824
CHEMBL13612	560.66	CC(=O)OCC1=C(C(=O)OC(c2ccccc2)c2ccccc2)N2C(=O)[C@@H](Nc3nc4cscc4[nH]3)C2SC1	16	1.20412
CHEMBL1362013	261.28	Oc1cc(-c2ccccc2)nc2nc3ccccc3n12	100	2
CHEMBL13672	445.5	CC(=O)OCC1=C(C(=O)OC(C)(C)C)N2C(=O)[C@@H](Nc3nc4cc[nH]cc-4n3)C2SC1	32	1.50515
CHEMBL136779	344.39	Cc1c(N2CCCCC2)c(F)cc2c(=O)c(C(=O)O)cn(C3CC3)c12	0.125	-0.90309
CHEMBL137	171.16	Cc1ncc([N+](=O)[O-])n1CCO	100	2
CHEMBL13731	556.64	CC1=C(C(=O)OC(c2ccccc2)c2ccccc2)N2C(=O)[C@@H](NC3=NC(c4ccc(O)c(O)c4)CN3)C2SC1	256	2.40824
CHEMBL13734	549.66	CC1=C(C(=O)OC(c2ccccc2)c2ccccc2)N2C(=O)[C@@H](NC3=NC(c4ccc(C#N)cc4)CN3)C2SC1	16	1.20412
CHEMBL13737	491.57	CC1=C(C(=O)OC(c2ccccc2)c2ccccc2)N2C(=O)[C@@H](NC3=NC(C(N)=O)CN3)C2SC1	16	1.20412
CHEMBL13758	459.53	CC(=O)OCC1=C(C(=O)OC(C)(C)C)N2C(=O)[C@@H](Nc3nc4cc(N)ccc4[nH]3)C2SC1	0.5	-0.30103
CHEMBL137668	422.49	COc1ccc(-n2cc(C(=O)O)c(=O)c3cc(N)c(N4CCN(C)CC4)c(C)c32)cc1	16	1.20412
CHEMBL1377733	278.31	Cc1c(C(=O)O)c(-c2ccccc2)nn1-c1ccccc1	30	1.47712
CHEMBL138046	375.4	CCOc1c(N2CCC(N)C2)c(F)cc2c(=O)c(C(=O)O)cn(C3CC3)c12	0.2	-0.69897
CHEMBL138050	371.39	Cc1c(N2CCCCC2)c([N+](=O)[O-])cc2c(=O)c(C(=O)O)cn(C3CC3)c12	64	1.80618
CHEMBL138183	357.41	CC1CN(c2cc3c(cc2N)c(=O)c(C(=O)O)cn3C2CC2)CCC1O	0.03	-1.52288
CHEMBL138373	333.36	CCn1cc(C(=O)O)c(=O)c2cc(F)c(N3CCC(CN)C3)cc21	3.1	0.491362
CHEMBL1384	484.5	NC[C@H]1O[C@H](O[C@H]2[C@H](O)[C@@H](O[C@H]3O[C@H](CO)[C@@H](O)[C@H](N)[C@H]3O)[C@H](N)C[C@@H]2N)[C@H](O)[C@@H](O)[C@@H]1O	4	0.60206
CHEMBL138421	376.39	COc1c(N2CC[C@H](N)C2)c(F)c(N)c2c(=O)c(C(=O)O)cn(C3CC3)c12	0.1	-1
CHEMBL1385181	379.45	Cc1ccc(NC(=O)CSc2nnc(Cn3cnc4ccccc43)o2)cc1	100	2
CHEMBL1385551	256.26	Cc1cc(O)c(C(=O)/C=C/c2ccccc2)c(=O)o1	128	2.10721
CHEMBL138896	369.47	Cc1c(N2CCCC(C)(C)C2)c(N)cc2c(=O)c(C(=O)O)cn(C3CC3)c12	0.5	-0.30103
CHEMBL139058	371.44	Cc1c(N2CCCC(CO)C2)c(N)cc2c(=O)c(C(=O)O)cn(C3CC3)c12	0.016	-1.79588
CHEMBL139107	408.46	Cc1c(N2CCN(C)CC2)c(N)cc2c(=O)c(C(=O)O)cn(-c3ccc(O)cc3)c12	0.25	-0.60206
CHEMBL139236	355.44	Cc1c(N2CCCC(C)C2)c(N)cc2c(=O)c(C(=O)O)cn(C3CC3)c12	0.03	-1.52288
CHEMBL1392568	227.27	CC(C)c1cc(O)n2c(n1)nc1ccccc12	100	2
CHEMBL139334	367.45	Cc1c(N2CC3CCC2CC3)c(N)cc2c(=O)c(C(=O)O)cn(C3CC3)c12	0.03	-1.52288
CHEMBL139440	383.49	Cc1c(N2CCC(C)CC2)c(N(C)C)cc2c(=O)c(C(=O)O)cn(C3CC3)c12	64	1.80618
CHEMBL139445	410.45	Cc1c(N2CCN(C)CC2)c(N)cc2c(=O)c(C(=O)O)cn(-c3ccc(F)cc3)c12	1	0
CHEMBL139553	495.59	Cc1ccccc1-[n+]1ccc(N[C@@H]2C(=O)N3C(C(=O)[O-])=C(CSc4nnnn4C)CS[C@H]23)cc1	128	2.10721
CHEMBL139580	355.44	Cc1c(N2CCCCCC2)c(N)cc2c(=O)c(C(=O)O)cn(C3CC3)c12	0.03	-1.52288
CHEMBL139772	555.64	COc1ccc(C[n+]2ccc(N[C@@H]3C(=O)N4C(C(=O)[O-])=C(CSc5nnnn5C)CS[C@H]34)cc2)cc1OC	0.5	-0.30103
CHEMBL139831	363.4	CC(=O)OCC1=C(C(=O)[O-])N2C(=O)[C@@H](Nc3cc[n+](C)cc3)[C@H]2SC1	32	1.50515
CHEMBL139874	419.49	Cn1nnnc1SCC1=C(C(=O)[O-])N2C(=O)[C@@H](Nc3cc[n+](C)cc3)[C@H]2SC1	64	1.80618
CHEMBL140	368.39	COc1cc(/C=C/C(=O)CC(=O)/C=C/c2ccc(O)c(OC)c2)ccc1O	32	1.50515
CHEMBL140026	360.39	NCC1CCCN(c2nc3c(cc2F)c(=O)c(C(=O)O)cn3C2CC2)C1	0.8	-0.09691
CHEMBL140068	371.44	Cc1c(N2CC(C)OC(C)C2)c(N)cc2c(=O)c(C(=O)O)cn(C3CC3)c12	0.03	-1.52288
CHEMBL140531	454.76	CC1(C)SC2C(Nc3cc[n+](COCC(Cl)(Cl)Cl)cc3)C(=O)N2[C@H]1C(=O)[O-]	0.5	-0.30103
CHEMBL141053	371.44	Cc1c(N2C[C@@H](C)O[C@@H](C)C2)c(N)cc2c(=O)c(C(=O)O)cn(C3CC3)c12	0.08	-1.09691
CHEMBL141090	449.36	O=C(Cc1ccccc1)N[C@@H]1C(=O)N2C(C(=O)O)=C(OS(=O)(=O)C(F)(F)F)NC[C@H]12	0.24	-0.619789
CHEMBL141091	632.87	Cn1nnnc1SCC1=C(C(=O)[O-])N2C(=O)[C@@H](Nc3cc[n+](COCC(Cl)(Cl)Cl)cc3C(=O)[O-])[C@H]2SC1.[Na+]	128	2.10721
CHEMBL141188	317.3	O=C(Cc1ccccc1)N[C@@H]1C(=O)N2C(C(=O)O)=C(O)NC[C@H]12	128	2.10721
CHEMBL141308	392.43	Cc1c(N2CCc3ccccc3C2)c(F)cc2c(=O)c(C(=O)O)cn(C3CC3)c12	0.06	-1.22185
CHEMBL141376	377.44	CC1CN(c2c(F)cc3c(=O)c(C(=O)O)cn4c3c2SCC4)CC(C)N1	6.25	0.79588
CHEMBL141514	361.37	COc1c(N2CC[C@@H](N)C2)c(F)cc2c(=O)c(C(=O)O)cn(C3CC3)c12	0.025	-1.60206
CHEMBL141557	379.82	NCC1CCN(c2c(F)cc3c(=O)c(C(=O)O)cn(C4CC4)c3c2Cl)C1	0.05	-1.30103
CHEMBL141651	520.6	Cn1nnnc1SCC1=C(C(=O)[O-])N2C(=O)[C@@H](Nc3cc[n+](Cc4ccc(C#N)cc4)cc3)[C@H]2SC1	1	0
CHEMBL141718	445.39	O=C(O)c1cn2c3c(c(N4CCN(C(=O)C(F)(F)F)CC4)c(F)cc3c1=O)SCC2	0.39	-0.408935
CHEMBL141770	389.45	C=CCN1CCN(c2cc3c(cc2F)c(=O)c(C(=O)O)c2n3C(C)S2)CC1	0.05	-1.30103
CHEMBL141938	365.84	CN1CCN(c2cc3c(cc2Cl)c(=O)c(C(=O)O)c2n3CS2)CC1	0.2	-0.69897
CHEMBL142058	552.69	CN(C)CCn1nnnc1SCC1=C(C(=O)[O-])N2C(=O)[C@@H](Nc3cc[n+](Cc4ccccc4)cc3)[C@H]2SC1	4	0.60206
CHEMBL142111	411.46	O=C(O)c1c2n(c3cc(N4CCNCC4)c(F)cc3c1=O)C(c1ccccc1)S2	0.025	-1.60206
CHEMBL142261	281.72	O=C(O)c1cn2c3c(cc(Cl)cc3c1=O)SCC2	6.25	0.79588
CHEMBL142314	429.45	O=C(O)c1c2n(c3cc(N4CCNCC4)c(F)cc3c1=O)C(c1ccc(F)cc1)S2	0.0125	-1.90309
CHEMBL142351	393.44	CC1Sc2c(C(=O)O)c(=O)c3cc(F)c(N4CCN(CCO)CC4)cc3n21	0.1	-1
CHEMBL142355	555.58	CC(N)C(=O)NC1CC(N)C(OC2OC(CN)C(O)C(O)C2O)C(O)C1OC1OC(CO)C(O)C(N)C1O	16	1.20412
CHEMBL142359	648.94	Cc1nnc(SCC2=C(C(=O)[O-])N3C(=O)[C@@H](Nc4cc[n+](COCC(Cl)(Cl)Cl)cc4C(=O)[O-])[C@H]3SC2)s1.[Na+]	128	2.10721
CHEMBL142365	351.38	CS(=O)(=O)C1=C(O)NC[C@@H]2[C@H](NC(=O)Cc3ccccc3)C(=O)N12	128	2.10721
CHEMBL142374	365.84	CC1Sc2c(C(=O)O)c(=O)c3cc(Cl)c(N4CCNCC4)cc3n21	0.025	-1.60206
CHEMBL142558	461.47	CN1CCN(c2cc3c(cc2F)c(=O)c(C(=O)O)c2n3C(c3ccc(F)cc3F)S2)CC1	0.78	-0.107905
CHEMBL142730	350.37	CC1Sc2c(C(=O)O)c(=O)c3cc(F)c(N4CCOCC4)cc3n21	0.1	-1
CHEMBL142732	429.45	O=C(O)c1c2n(c3cc(N4CCNCC4)c(F)cc3c1=O)C(c1ccccc1F)S2	0.78	-0.107905
CHEMBL1427378	337.33	COC(=O)c1c(C(=O)OC)c2ccccn2c1C(=O)c1ccccc1	500	2.69897
CHEMBL142857	477.53	COC(=O)c1ccc(NC2C(=O)N3C(C(=O)[O-])=C(CSc4nnnn4C)CSC23)[n+](C)c1	128	2.10721
CHEMBL142901	334.37	O=C(O)c1cn2c3c(c(N4CCCC4)c(F)cc3c1=O)SCC2	1.56	0.193125
CHEMBL142949	546.67	CCNC1CC(N)C(OC2OC(CNC(=O)C(C)N)=CCC2N)C(O)C1OC1OCC(C)(O)C(NC)C1O	128	2.10721
CHEMBL142966	247.28	O=C(O)c1cn2c3c(cccc3c1=O)SCC2	25	1.39794
CHEMBL143088	395.39	CS(=O)(=O)C1(C(=O)O)C(=O)NC[C@@H]2[C@H](NC(=O)Cc3ccccc3)C(=O)N21	51.02	1.70774
CHEMBL143096	350.83	O=C(O)c1cn2c3c(c(Cl)c(N4CCCC4)cc3c1=O)SCC2	50	1.69897
CHEMBL143124	332.38	O=C(O)c1cn2c3c(cc(N4CCOCC4)cc3c1=O)SCC2	50	1.69897
CHEMBL143129	495.59	Cn1nnnc1SCC1=C(C(=O)[O-])N2C(=O)[C@@H](Nc3cc[n+](Cc4ccccc4)cc3)[C@H]2SC1	0.25	-0.60206
CHEMBL143154	331.33	CC1Sc2c(C(=O)O)c(=O)c3cc(F)c(-n4ccnc4)cc3n21	0.1	-1
CHEMBL1431725	283.33	CC1(C)CC(=O)C2=C(C1)OC(N)=C(C#N)C2c1ccc[nH]1	10	1
CHEMBL143206	334.37	O=C(O)c1cn2c3c(cc(F)c(N4CCCC4)c3c1=O)SCC2	100	2
CHEMBL143216	363.41	CC1Sc2c(C(=O)O)c(=O)c3cc(F)c(N4CCN(C)CC4)cc3n21	0.025	-1.60206
CHEMBL143275	501.66	CCOC(=S)SCC1=C(C(=O)[O-])N2C(=O)[C@@H](Nc3cc[n+](Cc4ccccc4)cc3)[C@H]2SC1	128	2.10721
CHEMBL143276	422.47	[N-]=[N+]=NCC1=C(C(=O)[O-])N2C(=O)[C@@H](Nc3cc[n+](Cc4ccccc4)cc3)[C@H]2SC1	64	1.80618
CHEMBL1433	444.44	C[C@H]1c2cccc(O)c2C(=O)C2=C(O)[C@]3(O)C(=O)C(C(N)=O)=C(O)[C@@H](N(C)C)[C@@H]3[C@@H](O)[C@@H]21	0.25	-0.60206
CHEMBL1434	457.48	CN(C)c1ccc(O)c2c1C[C@H]1C[C@H]3[C@H](N(C)C)C(O)=C(C(N)=O)C(=O)[C@@]3(O)C(O)=C1C2=O	0.12	-0.920819
CHEMBL143413	439.49	CC(=O)OCC1=C(C(=O)[O-])N2C(=O)[C@@H](Nc3cc[n+](Cc4ccccc4)cc3)[C@H]2SC1	0.06	-1.22185
CHEMBL143414	510.78	CC(=O)OCC1=C(C(=O)[O-])N2C(=O)[C@@H](Nc3cc[n+](COCC(Cl)(Cl)Cl)cc3)[C@H]2SC1	0.06	-1.22185
CHEMBL1435	454.52	Cc1nnc(SCC2=C(C(=O)O)N3C(=O)[C@@H](NC(=O)Cn4cnnn4)[C@H]3SC2)s1	64	1.80618
CHEMBL143537	449.52	COC[n+]1ccc(N[C@@H]2C(=O)N3C(C(=O)[O-])=C(CSc4nnnn4C)CS[C@H]23)cc1	1	0
CHEMBL143563	379.87	CC1Sc2c(C(=O)O)c(=O)c3cc(Cl)c(N4CCN(C)CC4)cc3n21	0.025	-1.60206
CHEMBL143566	365.39	CC1Sc2c(C(=O)O)c(=O)c3cc(F)c(N4CCN(O)CC4)cc3n21	0.05	-1.30103
CHEMBL1436	424.39	CO/N=C(\C(=O)N[C@@H]1C(=O)N2C(C(=O)O)=C(COC(N)=O)CS[C@H]12)c1ccco1	512	2.70927
CHEMBL143607	517.52	Cn1nnnc1SCC1=C(C(=O)[O-])N2C(=O)[C@@H](Nc3cc[n+](COCC(F)(F)F)cc3)[C@H]2SC1	1	0
CHEMBL143621	425.49	CN1CCN(c2cc3c(cc2F)c(=O)c(C(=O)O)c2n3C(c3ccccc3)S2)CC1	0.2	-0.69897
CHEMBL143641	440.53	C[n+]1ccccc1NC(C(=O)NC1C(=O)N2C1SC(C)(C)[C@@H]2C(=O)[O-])c1ccccc1	100	2
CHEMBL143718	425.49	CC1Sc2c(C(=O)O)c(=O)c3cc(F)c(N4CCN(c5ccccc5)CC4)cc3n21	100	2
CHEMBL143737	366.37	O=C(O)c1cn2c3c(c(N4CCCC4)c(F)cc3c1=O)S(=O)(=O)CC2	25	1.39794
CHEMBL143770	377.44	CCN1CCN(c2cc3c(cc2F)c(=O)c(C(=O)O)c2n3C(C)S2)CC1	0.05	-1.30103
CHEMBL143794	453.94	Cn1nnnc1SCC1=C(C(=O)[O-])N2C(=O)C(Nc3ccc(Cl)c[n+]3C)C2SC1	64	1.80618
CHEMBL143799	391.42	CC(=O)N1CCN(c2cc3c(cc2F)c(=O)c(C(=O)O)c2n3C(C)S2)CC1	0.39	-0.408935
CHEMBL143806	383.47	CC1(C)SC2C(Nc3cc[n+](Cc4ccccc4)cc3)C(=O)N2[C@H]1C(=O)[O-]	16	1.20412
CHEMBL143882	299.71	O=C(O)c1cn2c3c(cc(F)c(Cl)c3c1=O)SCC2	50	1.69897
CHEMBL143884	299.71	O=C(O)c1cn2c3c(c(Cl)c(F)cc3c1=O)SCC2	0.78	-0.107905
CHEMBL1439	322.28	C[C@]1(Cn2ccnn2)[C@H](C(=O)[O-])N2C(=O)C[C@H]2S1(=O)=O.[Na+]	64	1.80618
CHEMBL143930	431.41	O=C(O)c1cn2c3c(c(N4CCN(CC(F)(F)F)CC4)c(F)cc3c1=O)SCC2	50	1.69897
CHEMBL143966	511.65	Cc1nnc(SCC2=C(C(=O)[O-])N3C(=O)[C@@H](Nc4cc[n+](Cc5ccccc5)cc4)[C@H]3SC2)s1	16	1.20412
CHEMBL1440	444.44	CN(C)[C@@H]1C(O)=C(C(N)=O)C(=O)[C@@]2(O)C(O)=C3C(=O)c4c(O)cccc4[C@@](C)(O)[C@H]3C[C@@H]12	4	0.60206
CHEMBL144230	344.44	Cc1c(N2CCSCC2)ccc2c(=O)c(C(=O)O)cn(C3CC3)c12	0.016	-1.79588
CHEMBL1446	582.58	NC[C@H]1O[C@H](O[C@H]2[C@H](O)[C@@H](O[C@H]3O[C@H](CO)[C@@H](O)[C@H](N)[C@H]3O)[C@H](N)C[C@@H]2N)[C@H](O)[C@@H](O)[C@@H]1O.O=S(=O)(O)O	1	0
CHEMBL1446578	229.28	Cc1ccc(C)n1-c1ccc(C(=O)NN)cc1	62.5	1.79588
CHEMBL144666	356.42	Cc1c(N2CC(C)OC(C)C2)ccc2c(=O)c(C(=O)O)cn(C3CC3)c12	0.125	-0.90309
CHEMBL1447	406.55	CCC[C@@H]1C[C@@H](C(=O)N[C@@H]([C@H]2O[C@H](SC)[C@H](O)[C@@H](O)[C@H]2O)[C@@H](C)O)N(C)C1	400	2.60206
CHEMBL1449	384.44	CC1(C)S[C@@H]2[C@H](NC(=O)[C@H](C(=O)O)c3ccsc3)C(=O)N2[C@H]1C(=O)O	512	2.70927
CHEMBL144942	454.53	CC1Sc2c(C(=O)O)c(=O)c3cc(F)c(N4CCN(Cc5ccc(N)cc5)CC4)cc3n21	0.2	-0.69897
CHEMBL145	180.16	O=C(O)/C=C/c1ccc(O)c(O)c1	32	1.50515
CHEMBL145079	421.45	CCOC(=O)N1CCN(c2c(F)cc3c(=O)c(C(=O)O)cn4c3c2SCC4)CC1	6.25	0.79588
CHEMBL145140	349.39	CN1CCN(c2cc3c(cc2F)c(=O)c(C(=O)O)c2n3CS2)CC1	0.025	-1.60206
CHEMBL1452417	384.39	O=c1c2ccccc2nc(/C=C/c2ccc3c(c2)OCO3)n1-c1cccc(O)c1	16	1.20412
CHEMBL145436	363.37	CC1Sc2c(C(=O)O)c(=O)c3cc(F)c(N4CCNC(=O)C4)cc3n21	0.2	-0.69897
CHEMBL145674	265.26	O=C(O)c1cn2c3c(cc(F)cc3c1=O)SCC2	3.12	0.494155
CHEMBL145757	366.44	O=C(O)c1cn2c3c(c(N4CCSCC4)c(F)cc3c1=O)SCC2	1.56	0.193125
CHEMBL1459	347.35	C[C@H]1COc2c(N3CCNCC3)c(F)cc3c(=O)c(C(=O)O)cn1c23	0.39	-0.408935
CHEMBL145932	326.4	Cc1c(N2CCCCC2)ccc2c(=O)c(C(=O)O)cn(C3CC3)c12	0.016	-1.79588
CHEMBL146053	342.4	Cc1c(N2CCC(O)CC2)ccc2c(=O)c(C(=O)O)cn(C3CC3)c12	0.016	-1.79588
CHEMBL146177	340.42	Cc1c(N2CCC(C)CC2)ccc2c(=O)c(C(=O)O)cn(C3CC3)c12	0.016	-1.79588
CHEMBL1461923	328.37	O=c1c2ccccc2nc(Cc2ccccc2)n1-c1cccc(O)c1	16	1.20412
CHEMBL146339	376.39	CC1COc2c(N3CCN(C)CC3)c(F)c(N)c3c(=O)c(C(=O)O)cn1c23	0.4	-0.39794
CHEMBL146758	374.42	Cc1c(F)c(N2CC3CC2CN3)nc2c1c(=O)c(C(=O)O)cn2C(C)(C)C	0.06	-1.22185
CHEMBL146975	358.37	Cc1c(F)c(N2CC3CC2CN3)nc2c1c(=O)c(C(=O)O)cn2C1CC1	0.002	-2.69897
CHEMBL147032	404.35	N[C@H]1CCN(c2nc3c(cc2F)c(=O)c(C(=O)O)cn3-c2ccc(F)cc2F)C1	0.008	-2.09691
CHEMBL1470712	175.19	OCc1ccc(O)c2ncccc12	32	1.50515
CHEMBL14714	390.42	COc1c(N2CCC(N)CC2)c(F)c(N)c2c(=O)c(C(=O)O)cn(C3CC3)c12	0.2	-0.69897
CHEMBL147475	418.38	Cc1c(F)c(N2CC[C@H](N)C2)nc2c1c(=O)c(C(=O)O)cn2-c1ccc(F)cc1F	0.002	-2.69897
CHEMBL147591	421.35	O=C(O)c1cn(-c2ccc(F)cc2F)c2c(F)c(N3CCNCC3)c(F)cc2c1=O	0.05	-1.30103
CHEMBL147602	170.21	C#CC#CC#C/C=C/C=C/C(C)O	12.5	1.09691
CHEMBL147686	194.23	C#CC#CC#CC#CC(O)/C=C/C=C/C	25	1.39794
CHEMBL1478919	300.38	CC1(C)CC(=O)C2=C(C1)OC(N)=C(C#N)C2c1cccs1	10	1
CHEMBL148	299.35	C[C@@H](O)[C@H]1C(=O)N2C(C(=O)O)=C(SCCNC=N)C[C@H]12	32	1.50515
CHEMBL148000	254.28	C#CC#CC#CC#C/C=C/C(O)CCCCC(=O)O	0.8	-0.09691
CHEMBL148033	378.4	O=C(O)c1cn(C2CC2)c2cc(N3CCc4ccccc4C3)c(F)cc2c1=O	0.125	-0.90309
CHEMBL148052	374.44	Cc1c(N2CCc3ccccc3C2)ccc2c(=O)c(C(=O)O)cn(C3CC3)c12	0.125	-0.90309
CHEMBL148182	387.44	CC(=O)O.Cc1c(N2CC[C@@H](N)C2)ccc2c(=O)c(C(=O)O)cn(C3CC3)c12	0.016	-1.79588
CHEMBL148535	427.35	CO[C@@]1(NC(=O)Cc2ccccc2)C(=O)N2C(C(=O)[O-])=C(COC(N)=O)COC21.[Na+]	3.13	0.495544
CHEMBL148579	346.36	Cc1c(F)c(N2CCNCC2)nc2c1c(=O)c(C(=O)O)cn2C1CC1	0.02	-1.69897
CHEMBL148714	421.35	NC1CCN(c2c(F)cc3c(=O)c(C(=O)O)cn(-c4ccc(F)cc4F)c3c2F)C1	0.1	-1
CHEMBL148726	417.39	CN1CCN(c2c(F)cc3c(=O)c(C(=O)O)cn(-c4ccc(F)cc4)c3c2F)CC1	0.39	-0.408935
CHEMBL148890	362.41	Cc1c(F)c(N2CC[C@H](N)C2)nc2c1c(=O)c(C(=O)O)cn2C(C)(C)C	0.03	-1.52288
CHEMBL14894	347.39	CCn1cc(C(=O)O)c(=O)c2cc(F)c(N3CCC(CNC)C3)cc21	1.6	0.20412
CHEMBL148971	430.39	Cc1c(F)c(N2CC3CC2CN3)nc2c1c(=O)c(C(=O)O)cn2-c1ccc(F)cc1F	0.06	-1.22185
CHEMBL149144	403.36	O=C(O)c1cn(-c2ccc(F)cc2)c2c(F)c(N3CCNCC3)c(F)cc2c1=O	0.05	-1.30103
CHEMBL14919	363.36	NCC1CCN(c2c(F)cc3c(=O)c(C(=O)O)cn(C4CC4)c3c2F)C1	0.05	-1.30103
CHEMBL149254	416.36	O=C(O)c1cn(-c2ccc(F)cc2F)c2nc(N3CC4CC3CN4)c(F)cc2c1=O	0.008	-2.09691
CHEMBL14937	361.37	COc1c(N2CCNCC2)c(F)cc2c(=O)c(C(=O)O)cn(C3CC3)c12	0.1	-1
CHEMBL149425	378.38	CNc1c(F)c(N2CCNCC2)c(F)c2c1c(=O)c(C(=O)O)cn2C1CC1	0.1	-1
CHEMBL14971	347.39	CC(C)(C)n1cc(C(=O)O)c(=O)c2cc(F)c(N3CCNCC3)cc21	0.06	-1.22185
CHEMBL15028	389.43	COc1c(N2CCC(CN)CC2)c(F)cc2c(=O)c(C(=O)O)cn(C3CC3)c12	0.2	-0.69897
CHEMBL150482	366.37	CC(C)(CF)n1cc(C(=O)O)c(=O)c2cc(F)c(N3CC[C@H](N)C3)nc21	0.03	-1.52288
CHEMBL1504915	276.34	COc1ccc(NC(S)=Nc2ccc(F)cc2)cc1	256	2.40824
CHEMBL150586	408.43	N[C@H]1CCN(c2nc3c(c(-c4ccccc4)c2F)c(=O)c(C(=O)O)cn3C2CC2)C1	2	0.30103
CHEMBL150654	359.4	CC1(C)CC1n1cc(C(=O)O)c(=O)c2cc(F)c(N3CCNCC3)cc21	2	0.30103
CHEMBL15071	390.42	COc1c(N2CCCC(N)C2)c(F)c(N)c2c(=O)c(C(=O)O)cn(C3CC3)c12	0.2	-0.69897
CHEMBL15087	331.35	NC1CCN(c2cc3c(cc2F)c(=O)c(C(=O)O)cn3C2CC2)C1	0.03	-1.52288
CHEMBL150947	331.35	C=C(C)n1cc(C(=O)O)c(=O)c2cc(F)c(N3CCNCC3)cc21	0.25	-0.60206
CHEMBL150998	361.42	CCC(C)(C)n1cc(C(=O)O)c(=O)c2cc(F)c(N3CCNCC3)cc21	1	0
CHEMBL151	286.24	O=c1cc(-c2ccc(O)c(O)c2)oc2cc(O)cc(O)c12	25	1.39794
CHEMBL151030	359.4	CC1(n2cc(C(=O)O)c(=O)c3cc(F)c(N4CCNCC4)cc32)CCC1	2	0.30103
CHEMBL15112	417.39	CN1CCN(c2cc3c(cc2F)c(=O)c(C(=O)O)cn3-c2ccc(F)cc2F)CC1	0.1	-1
CHEMBL15113	388.44	CCNCC1CCN(c2cc3c(c(N)c2F)c(=O)c(C(=O)O)cn3C2CC2)C1	0.2	-0.69897
CHEMBL151265	357.39	O=C(O)c1cn(C2CC=CC2)c2cc(N3CCNCC3)c(F)cc2c1=O	1	0
CHEMBL151272	352.34	Cc1c(F)c(N2CC[C@H](N)C2)nc2c1c(=O)c(C(=O)O)cn2C(C)F	0.002	-2.69897
CHEMBL15129	375.4	COc1c(N2CCCC(N)C2)c(F)cc2c(=O)c(C(=O)O)cn(C3CC3)c12	0.2	-0.69897
CHEMBL151390	360.39	CCc1c(F)c(N2CCNCC2)nc2c1c(=O)c(C(=O)O)cn2C1CC1	1	0
CHEMBL15142	377.39	NCC1CCCN(c2c(F)cc3c(=O)c(C(=O)O)cn(C4CC4)c3c2F)C1	0.2	-0.69897
CHEMBL151424	332.34	C=C(C)n1cc(C(=O)O)c(=O)c2cc(F)c(N3CCNCC3)nc21	0.13	-0.886057
CHEMBL15151	380.4	CCn1cc(C(=O)O)c(=O)c2c(N)c(F)c(N3CC(C)NC(C)C3)c(F)c21	0.8	-0.09691
CHEMBL151512	359.4	CC1CCC1n1cc(C(=O)O)c(=O)c2cc(F)c(N3CCNCC3)cc21	4	0.60206
CHEMBL15164	361.42	CC1CN(c2cc3c(cc2F)c(=O)c(C(=O)O)cn3C(C)(C)C)CCN1	0.015	-1.82391
CHEMBL15169	394.42	CCNCC1CCN(c2c(F)c(N)c3c(=O)c(C(=O)O)cn(CC)c3c2F)C1	1.6	0.20412
CHEMBL1517	460.44	CN(C)[C@@H]1C(O)=C(C(N)=O)C(=O)[C@@]2(O)C(O)=C3C(=O)c4c(O)cccc4[C@@](C)(O)[C@H]3[C@H](O)[C@@H]12	12.5	1.09691
CHEMBL15170	389.43	CCOc1c(N2CCCC(N)C2)c(F)cc2c(=O)c(C(=O)O)cn(C3CC3)c12	0.4	-0.39794
CHEMBL15186	364.35	Nc1c(F)c(N2CCC(N)C2)c(F)c2c1c(=O)c(C(=O)O)cn2C1CC1	0.006	-2.22185
CHEMBL151866	482.45	CO[C@@]1(NC(=O)Cc2ccccc2)C(=O)N2C(C(=O)[O-])=C(CSc3nnnn3C)CO[C@@H]21.[Na+]	0.39	-0.408935
CHEMBL151889	384.32	CO[C@@]1(NC(=O)Cc2ccccc2)C(=O)N2C(C(=O)[O-])=C(CO)CO[C@@H]21.[Na+]	50	1.69897
CHEMBL151898	398.35	COCC1=C(C(=O)[O-])N2C(=O)[C@](NC(=O)Cc3ccccc3)(OC)[C@H]2OC1.[Na+]	50	1.69897
CHEMBL1520028	189.22	c1nc2nc[nH]c(N3CCCC3)c-2n1	512	2.70927
CHEMBL1520143	245.28	O=c1c2ccccc2sn1-c1ccc(F)cc1	50	1.69897
CHEMBL1520895	314.41	Cc1ccsc1C1C(C#N)=C(N)OC2=C1C(=O)CC(C)(C)C2	10	1
CHEMBL15210	359.4	NCC1CCCN(c2cc3c(cc2F)c(=O)c(C(=O)O)cn3C2CC2)C1	0.8	-0.09691
CHEMBL1521734	253.3	CCOC(=O)C1=C(C)N=C(C)/C(=C(/O)OCC)C1	62.5	1.79588
CHEMBL15224	404.44	COc1c(N2CCC(C)(CN)C2)c(F)c(N)c2c(=O)c(C(=O)O)cn(C3CC3)c12	0.2	-0.69897
CHEMBL15241	446.43	CCNCC1CCN(c2nc3c(cc2F)c(=O)c(C(=O)O)cn3-c2ccc(F)cc2F)C1	0.4	-0.39794
CHEMBL15247	406.43	CCNCC1CCN(c2c(F)c(N)c3c(=O)c(C(=O)O)cn(C4CC4)c3c2F)C1	0.05	-1.30103
CHEMBL1525070	395.44	COc1ccc(NC(=O)CSc2nnc(Cn3cnc4ccccc43)o2)cc1	100	2
CHEMBL15260	374.42	CCNCC1CCN(c2nc3c(cc2F)c(=O)c(C(=O)O)cn3C2CC2)C1	0.2	-0.69897
CHEMBL15266	373.43	CCNCC1CCN(c2cc3c(cc2F)c(=O)c(C(=O)O)cn3C2CC2)C1	0.2	-0.69897
CHEMBL15287	367.35	CCn1cc(C(=O)O)c(=O)c2c(O)c(F)c(N3CCNC(C)C3)c(F)c21	0.8	-0.09691
CHEMBL15296	345.37	NCC1CCN(c2cc3c(cc2F)c(=O)c(C(=O)O)cn3C2CC2)C1	0.1	-1
CHEMBL15314	346.36	NCC1CCN(c2nc3c(cc2F)c(=O)c(C(=O)O)cn3C2CC2)C1	0.1	-1
CHEMBL15322	359.4	CC1CN(c2cc3c(cc2F)c(=O)c(C(=O)O)cn3C2CC2)CC(C)N1	0.05	-1.30103
CHEMBL15324	373.43	CN(C)CC1CCN(c2cc3c(cc2F)c(=O)c(C(=O)O)cn3C2CC2)C1	0.2	-0.69897
CHEMBL15339	403.36	O=C(O)c1cn(-c2ccc(F)cc2F)c2cc(N3CCNCC3)c(F)cc2c1=O	0.1	-1
CHEMBL15340	445.44	CCNCC1CCN(c2cc3c(cc2F)c(=O)c(C(=O)O)cn3-c2ccc(F)cc2F)C1	0.8	-0.09691
CHEMBL15341	394.83	CC1CN(c2c(F)c(N)c3c(=O)c(C(=O)O)cn(C4CC4)c3c2Cl)CCN1	0.1	-1
CHEMBL15347	393.85	NCC1CCCN(c2c(F)cc3c(=O)c(C(=O)O)cn(C4CC4)c3c2Cl)C1	0.2	-0.69897
CHEMBL15353	345.37	CC1CN(c2cc3c(cc2F)c(=O)c(C(=O)O)cn3C2CC2)CCN1	0.05	-1.30103
CHEMBL15357	403.45	CCOc1c(N2CCCC(CN)C2)c(F)cc2c(=O)c(C(=O)O)cn(C3CC3)c12	0.8	-0.09691
CHEMBL15361	345.37	O=C(O)c1cn(C2CCC2)c2cc(N3CCNCC3)c(F)cc2c1=O	0.13	-0.886057
CHEMBL1537	461.5	CC1(C)S[C@@H]2[C@H](NC(=O)[C@H](NC(=O)N3CCNC3=O)c3ccccc3)C(=O)N2[C@H]1C(=O)O	6.25	0.79588
CHEMBL15372	389.43	CCOc1c(N2CCNC(C)C2)c(F)cc2c(=O)c(C(=O)O)cn(C3CC3)c12	0.2	-0.69897
CHEMBL15387	347.39	CCn1cc(C(=O)O)c(=O)c2cc(F)c(N3CC(C)NC(C)C3)cc21	0.4	-0.39794
CHEMBL15391	378.38	NCC1CCN(c2c(F)c(N)c3c(=O)c(C(=O)O)cn(C4CC4)c3c2F)C1	0.025	-1.60206
CHEMBL15393	334.35	CCn1cc(C(=O)O)c(=O)c2c(N)c(F)c(N3CCNCC3)cc21	0.4	-0.39794
CHEMBL15404	367.81	CCn1cc(C(=O)O)c(=O)c2cc(F)c(N3CCNC(C)C3)c(Cl)c21	0.4	-0.39794
CHEMBL1540870	394.41	Nc1ccccc1Sc1ccc(C(=O)c2ccccc2C(=O)O)cc1[N+](=O)[O-]	256	2.40824
CHEMBL1541	453.46	C=CC1=C(C(=O)O)N2C(=O)[C@@H](NC(=O)/C(=N\OCC(=O)O)c3csc(N)n3)[C@H]2SC1	40	1.60206
CHEMBL15413	496.47	CO[C@@]1(NC(=O)CSC(F)F)C(=O)N2C(C(=O)O)=C(CSc3nnnn3CCO)CO[C@@H]21	0.1	-1
CHEMBL15416	399.34	NC1CCN(c2c(F)cc3c(=O)c(C(=O)O)cn(C4CC4)c3c2C(F)(F)F)C1	0.2	-0.69897
CHEMBL15417	375.44	CC1CN(c2cc3c(cc2F)c(=O)c(C(=O)O)cn3C(C)(C)C)CC(C)N1	0.5	-0.30103
CHEMBL15426	389.43	COc1c(N2CC(C)NC(C)C2)c(F)cc2c(=O)c(C(=O)O)cn(C3CC3)c12	0.2	-0.69897
CHEMBL15438	377.39	CC1CN(c2c(F)cc3c(=O)c(C(=O)O)cn(C4CC4)c3c2F)CC(C)N1	0.1	-1
CHEMBL1545324	328.37	Cc1ccc(-c2nc3ccccc3c(=O)n2-c2cccc(O)c2)cc1	16	1.20412
CHEMBL15461	379.82	CC1CN(c2c(F)cc3c(=O)c(C(=O)O)cn(C4CC4)c3c2Cl)CCN1	0.05	-1.30103
CHEMBL15464	349.34	NC1CCN(c2c(F)cc3c(=O)c(C(=O)O)cn(C4CC4)c3c2F)C1	0.025	-1.60206
CHEMBL15465	349.36	CCn1cc(C(=O)O)c(=O)c2cc(F)c(N3CCC(N)C3)c(OC)c21	0.2	-0.69897
CHEMBL15467	347.39	CCN1CCN(c2cc3c(cc2F)c(=O)c(C(=O)O)cn3CC)CC1	1.1	0.0413927
CHEMBL15472	392.41	NCC1CCCN(c2c(F)c(N)c3c(=O)c(C(=O)O)cn(C4CC4)c3c2F)C1	0.1	-1
CHEMBL15480	418.47	CCOc1c(N2CCC(C)(CN)C2)c(F)c(N)c2c(=O)c(C(=O)O)cn(C3CC3)c12	0.8	-0.09691
CHEMBL15505	376.43	CCNCC1CCN(c2cc3c(c(N)c2F)c(=O)c(C(=O)O)cn3CC)C1	3.1	0.491362
CHEMBL155091	388.42	CN1Cc2csc3c(C(=O)O)c(=O)c4cc(F)c(N5CCC(N)C5)c1c4n23	25000	4.39794
CHEMBL15511	359.4	CCN1CCN(c2cc3c(cc2F)c(=O)c(C(=O)O)cn3C2CC2)CC1	0.625	-0.20412
CHEMBL15518	352.34	CCn1cc(C(=O)O)c(=O)c2c(N)c(F)c(N3CCNCC3)c(F)c21	0.2	-0.69897
CHEMBL155184	405.48	CN1Cc2csc3c(C(=O)O)c(=O)c4cc(F)c(N5CCSCC5)c1c4n23	390000	5.59106
CHEMBL15521	404.44	COc1c(N2CC(C)NC(C)C2)c(F)c(N)c2c(=O)c(C(=O)O)cn(C3CC3)c12	0.4	-0.39794
CHEMBL15523	351.35	CCn1cc(C(=O)O)c(=O)c2cc(F)c(N3CCC(CN)C3)c(F)c21	0.4	-0.39794
CHEMBL15524	319.34	CCn1cc(C(=O)O)c(=O)c2cc(F)c(N3CCC(N)C3)cc21	0.2	-0.69897
CHEMBL15530	380.81	Nc1c(F)c(N2CCNCC2)c(Cl)c2c1c(=O)c(C(=O)O)cn2C1CC1	0.05	-1.30103
CHEMBL15532	375.4	COc1c(N2CCC(CN)C2)c(F)cc2c(=O)c(C(=O)O)cn(C3CC3)c12	0.1	-1
CHEMBL15536	408.86	CC1CN(c2c(F)c(N)c3c(=O)c(C(=O)O)cn(C4CC4)c3c2Cl)CC(C)N1	0.2	-0.69897
CHEMBL15541	389.43	CCNCC1CCN(c2c(F)cc3c(=O)c(C(=O)O)cn4c3c2OCC4C)C1	0.4	-0.39794
CHEMBL15547	410.88	CCNCC1CCN(c2c(F)c(N)c3c(=O)c(C(=O)O)cn(CC)c3c2Cl)C1	6.3	0.799341
CHEMBL15549	349.34	O=C(O)c1cn(C2CC2)c2c(F)c(N3CCNCC3)c(F)cc2c1=O	0.025	-1.60206
CHEMBL15553	353.78	CCn1cc(C(=O)O)c(=O)c2cc(F)c(N3CCNCC3)c(Cl)c21	0.2	-0.69897
CHEMBL15556	353.33	CCn1cc(C(=O)O)c(=O)c2c(O)c(F)c(N3CCNCC3)c(F)c21	0.8	-0.09691
CHEMBL155563	283.71	O=C1C(Cl)=C(Nc2ccccc2)C(=O)c2ccccc21	50	1.69897
CHEMBL15579	365.34	NC1CCN(c2c(F)c(O)c3c(=O)c(C(=O)O)cn(C4CC4)c3c2F)C1	0.025	-1.60206
CHEMBL15592	395.86	CCNCC1CCN(c2c(F)cc3c(=O)c(C(=O)O)cn(CC)c3c2Cl)C1	0.4	-0.39794
CHEMBL15598	422.89	CCNCC1CCN(c2c(F)c(N)c3c(=O)c(C(=O)O)cn(C4CC4)c3c2Cl)C1	0.4	-0.39794
CHEMBL15608	366.37	CCn1cc(C(=O)O)c(=O)c2c(N)c(F)c(N3CCNC(C)C3)c(F)c21	0.4	-0.39794
CHEMBL15613	363.36	CC1CN(c2c(F)cc3c(=O)c(C(=O)O)cn(C4CC4)c3c2F)CCN1	0.025	-1.60206
CHEMBL15623	381.84	CCn1cc(C(=O)O)c(=O)c2cc(F)c(N3CC(C)NC(C)C3)c(Cl)c21	3.1	0.491362
CHEMBL1563200	236.36	CC(C)NC(=O)NC1C2CC3CC(C2)CC1C3	200	2.30103
CHEMBL156813	612.48	COC(=O)c1c(Br)c(OC)cc(O)c1CSC[C@H](Nc1nc(-c2ccc([N+](=O)[O-])cc2)cs1)C(=O)OC	64	1.80618
CHEMBL156836	373.41	CN1Cc2csc3c(C(=O)O)c(=O)c4cc(F)c(N5CCCC5)c1c4n23	200000	5.30103
CHEMBL15707	378.38	CC1CN(c2c(F)c(N)c3c(=O)c(C(=O)O)cn(C4CC4)c3c2F)CCN1	0.025	-1.60206
CHEMBL157101	531.44	CC(=O)N1CCN(c2ccc(OCC3COC(Cn4ccnc4)(c4ccc(Cl)cc4Cl)O3)cc2)CC1	6.25	0.79588
CHEMBL1572	475.59	CCN[C@@H]1C[C@H](N)[C@@H](O[C@H]2OC(CN)=CC[C@H]2N)[C@H](O)[C@H]1O[C@H]1OC[C@](C)(O)[C@H](NC)[C@H]1O	0.25	-0.60206
CHEMBL15738	403.45	CCOc1c(N2CCC(C)(CN)C2)c(F)cc2c(=O)c(C(=O)O)cn(C3CC3)c12	0.4	-0.39794
CHEMBL15740	395.41	CCNCC1CCN(c2c(F)c(O)c3c(=O)c(C(=O)O)cn(CC)c3c2F)C1	0.8	-0.09691
CHEMBL15744	432.4	CC1CN(c2cc3c(c(N)c2F)c(=O)c(C(=O)O)cn3-c2ccc(F)cc2F)CCN1	0.2	-0.69897
CHEMBL157503	416.48	CNCC1CCN(c2c(F)cc3c(=O)c(C(=O)O)c4scc5n4c3c2N(C)C5)C1	25000	4.39794
CHEMBL15767	359.4	CCc1c(F)c(N2CCC(N)C2)cc2c1c(=O)c(C(=O)O)cn2C1CC1	1.6	0.20412
CHEMBL157731	416.48	CC1CN(c2c(F)cc3c(=O)c(C(=O)O)c4scc5n4c3c2N(C)C5)CCN1C	100000	5
CHEMBL157769	639.51	COC(=O)c1c(Br)c(OC)cc(O)c1CSC[C@H](Nc1nc(-c2ccc([N+](=O)[O-])cc2)cs1)C1=NOCCO1	64	1.80618
CHEMBL157831	636.51	COC(=O)c1c(Br)c(OC)cc(O)c1CSC[C@H](Nc1nc(-c2ccc([N+](=O)[O-])cc2)cs1)c1nc(C)no1	64	1.80618
CHEMBL15787	347.35	NC1CCN(c2cc3c(c(O)c2F)c(=O)c(C(=O)O)cn3C2CC2)C1	0.025	-1.60206
CHEMBL158	435.44	C[C@H]1[C@H](NC(=O)/C(=N\OC(C)(C)C(=O)O)c2csc(N)n2)C(=O)N1S(=O)(=O)O	0.06	-1.22185
CHEMBL15803	365.34	O=C(O)c1cn(C2CC2)c2c(F)c(N3CCNCC3)c(F)c(O)c2c1=O	0.2	-0.69897
CHEMBL15806	396.85	CCn1cc(C(=O)O)c(=O)c2c(N)c(F)c(N3CC(C)NC(C)C3)c(Cl)c21	6.3	0.799341
CHEMBL15815	333.36	CCn1cc(C(=O)O)c(=O)c2c(C)c(F)c(N3CCNCC3)cc21	0.4	-0.39794
CHEMBL158264	639.51	COC(=O)c1c(Br)c(OC)cc(O)c1CSC[C@@H](Nc1nc(-c2ccc([N+](=O)[O-])cc2)cs1)C1=NOCCO1	64	1.80618
CHEMBL158284	764.76	CO/N=C(\C(=O)N[C@@H]1C(=O)N2C(C(=O)O)=C(COC(=O)c3cn(CCF)c4c(F)c(N5CCN(C)CC5)c(F)cc4c3=O)CS[C@H]12)c1csc(N)n1	0.125	-0.90309
CHEMBL15829	417.39	Cc1c(F)c(N2CCNCC2)cc2c1c(=O)c(C(=O)O)cn2-c1ccc(F)cc1F	0.1	-1
CHEMBL158561	481.51	C/C=C(\C)C(=O)OCC1=C(C(=O)O)N2C(=O)[C@@H](NC(=O)/C(=N\O)c3cnc(N)s3)[C@H]2SC1	0.5	-0.30103
CHEMBL15894	381.38	CCn1cc(C(=O)O)c(=O)c2c(O)c(F)c(N3CC(C)NC(C)C3)c(F)c21	1.6	0.20412
CHEMBL158954	441.45	CC(=O)OCC1=C(C(=O)O)N2C(=O)[C@@H](NC(=O)/C(=N\O)c3cnc(N)s3)[C@H]2SC1	0.06	-1.22185
CHEMBL15973	365.38	CCn1cc(C(=O)O)c(=O)c2cc(F)c(N3CC(C)NC(C)C3)c(F)c21	0.4	-0.39794
CHEMBL15993	361.42	CCNCC1CCN(c2cc3c(cc2F)c(=O)c(C(=O)O)cn3CC)C1	0.4	-0.39794
CHEMBL16001	363.36	Cc1c(F)c(N2CCNCC2)c(F)c2c1c(=O)c(C(=O)O)cn2C1CC1	0.025	-1.60206
CHEMBL160035	204.19	C=C(C#N)C(O)c1ccc([N+](=O)[O-])cc1	20	1.30103
CHEMBL160097	518.54	S=C(N/N=C(/c1ccccn1)C12CC3CC(CC(C3)C1)C2)NNC(=S)c1ccc(Cl)cc1Cl	1876	3.27323
CHEMBL16030	377.39	Cc1c(F)c(N2CCNC(C)C2)c(F)c2c1c(=O)c(C(=O)O)cn2C1CC1	0.05	-1.30103
CHEMBL1605	410.43	Nc1nc(/C(=C/CC(=O)O)C(=O)N[C@@H]2C(=O)N3C(C(=O)O)=CCS[C@H]23)cs1	32	1.50515
CHEMBL16051	347.35	O=C(O)c1cn(C2CC2)c2cc(N3CCNCC3)c(F)c(O)c2c1=O	0.1	-1
CHEMBL16052	345.37	Cc1c(F)c(N2CCNCC2)cc2c1c(=O)c(C(=O)O)cn2C1CC1	0.05	-1.30103
CHEMBL1609005	276.42	O=C(NC1CCCCC1)NC1C2CC3CC(C2)CC1C3	200	2.30103
CHEMBL161	554.59	CO/N=C(\C(=O)N[C@@H]1C(=O)N2C(C(=O)O)=C(CSc3nc(=O)c(O)nn3C)CS[C@H]12)c1csc(N)n1	0.12	-0.920819
CHEMBL161010	715.71	C[N+]1(CC2=C(C(=O)[O-])N3C(=O)[C@@H](NC(=O)COc4ccccc4)[C@H]3SC2)CCN(c2c(F)cc3c(=O)c(C(=O)O)cn(CCF)c3c2F)CC1	0.5	-0.30103
CHEMBL16124	346.36	Nc1c(F)c(N2CCNCC2)cc2c1c(=O)c(C(=O)O)cn2C1CC1	0.025	-1.60206
CHEMBL16145	459.47	CCNCC1CCN(c2cc3c(c(C)c2F)c(=O)c(C(=O)O)cn3-c2ccc(F)cc2F)C1	0.8	-0.09691
CHEMBL16147	417.39	Cc1c(F)c(N2CCC(N)C2)cc2c1c(=O)c(C(=O)O)cn2-c1ccc(F)cc1F	0.1	-1
CHEMBL16159	379.82	Cc1c(F)c(N2CCNCC2)c(Cl)c2c1c(=O)c(C(=O)O)cn2C1CC1	0.1	-1
CHEMBL16181	359.4	CCc1c(F)c(N2CCNCC2)cc2c1c(=O)c(C(=O)O)cn2C1CC1	1.6	0.20412
CHEMBL16204	375.44	CCNCC1CCN(c2cc3c(c(C)c2F)c(=O)c(C(=O)O)cn3CC)C1	6.3	0.799341
CHEMBL162073	447.42	C=C1OC(=O)OC1(C)ON1CCN(c2cc3c(cc2F)c(=O)c(C(=O)O)cn3CC)CC1	0.1	-1
CHEMBL162127	522.63	C[N+]1(CC2=C(C(=O)[O-])N3C(=O)[C@@H](NC(=O)COc4ccccc4)[C@H]3SC2)CCN(c2ccccc2)CC1	32	1.50515
CHEMBL162190	481.51	CC(C)=CC(=O)OCC1=C(C(=O)O)N2C(=O)[C@@H](NC(=O)/C(=N\O)c3cnc(N)s3)[C@H]2SC1	0.5	-0.30103
CHEMBL16237	431.41	Cc1c(F)c(N2CCNC(C)C2)cc2c1c(=O)c(C(=O)O)cn2-c1ccc(F)cc1F	0.4	-0.39794
CHEMBL1624911	259.31	CC1C(=O)C(C)C(c2ccco2)NC1c1ccco1	100	2
CHEMBL16250	361.42	CCn1cc(C(=O)O)c(=O)c2c(C)c(F)c(N3CC(C)NC(C)C3)cc21	0.8	-0.09691
CHEMBL1626988	868.87	CC(C)(O/N=C(\C(=O)NC1C(=O)N2C(C(=O)[O-])=C(C[n+]3ccccc3)CSC12)c1csc(N)n1)C(=O)O.C[C@]1(Cn2ccnn2)[C@H](C(=O)[O-])N2C(=O)CC2S1(=O)=O.[Na+]	0.78	-0.107905
CHEMBL1626991	829.82	CC(=O)[C@@]1(C)[C@H](C(=O)[O-])N2C(=O)CC2S1(=O)=O.CC(C)(O/N=C(\C(=O)NC1C(=O)N2C(C(=O)[O-])=C(C[n+]3ccccc3)CSC12)c1csc(N)n1)C(=O)O.[Na+]	1.56	0.193125
CHEMBL162736	360.39	C[C@H](N)C1CCN(c2nc3c(cc2F)c(=O)c(C(=O)O)cn3C2CC2)C1	0.1	-1
CHEMBL162738	251.4	C/C(=N/N=C(\N)S)C12CC3CC(CC(C3)C1)C2	3984	3.60032
CHEMBL162893	329.47	N/N=C(\S)N/N=C(/c1ccccn1)C12CC3CC(CC(C3)C1)C2	3040	3.48287
CHEMBL16292	333.36	CCn1cc(C(=O)O)c(=O)c2c(C)c(F)c(N3CCC(N)C3)cc21	0.8	-0.09691
CHEMBL163004	378.43	C=C1CCOC2C(=O)N(Cc3ccccc3)[C@]1(O)C(=O)N2Cc1ccccc1	1000	3
CHEMBL1630214	4844.58	CC[C@H](C)[C@H](NC(=O)[C@@H]1CCCN1C(=O)[C@H](CCCNC(=N)N)NC(=O)[C@@H]1CCCN1C(=O)[C@@H]1CCCN1C(=O)[C@@H](NC(=O)[C@@H]1CCCN1C(=O)[C@H](CCCNC(=N)N)NC(=O)[C@@H]1CCCN1C(=O)[C@H](CC(C)C)NC(=O)[C@H](Cc1ccc(O)cc1)NC(=O)[C@H](CO)NC(=O)CNC(=O)[C@H](CCCCN)NC(=O)[C@H](CC(=O)O)NC(=O)C1(N)CCNCC1)[C@@H](C)O)C(=O)N[C@@H](Cc1ccc(O)cc1)C(=O)N[C@@H](CC(N)=O)C(=O)N(C)[C@@H](CCCNC(=N)N)C(=O)N[C@@H](CC(N)=O)C(=O)NCC[C@…	8	0.90309
CHEMBL1631107	528.62	CO/N=C(\C(=O)N[C@@H]1C(=O)N2C(C(=O)[O-])=C(C[n+]3cccc4c3CCCC4)CS[C@H]12)c1csc(N)n1	0.03	-1.52288
CHEMBL1631366	431.41	CCn1cc(C(=O)O)c(=O)c2cc(F)c(N3CCN(c4ccc(F)cc4)CC3)c(F)c21	1.5	0.176091
CHEMBL1631368	431.41	CCn1cc(C(=O)O)c(=O)c2cc(F)c(N3CCN(c4ccccc4F)CC3)c(F)c21	1.5	0.176091
CHEMBL1631369	438.43	CCn1cc(C(=O)O)c(=O)c2cc(F)c(N3CCN(c4ccccc4C#N)CC3)c(F)c21	1	0
CHEMBL1631370	427.45	CCn1cc(C(=O)O)c(=O)c2cc(F)c(N3CCN(Cc4ccccc4)CC3)c(F)c21	1	0
CHEMBL1631371	413.42	CCn1cc(C(=O)O)c(=O)c2cc(F)c(N3CCN(c4ccccc4)CC3)c(F)c21	2	0.30103
CHEMBL1631372	482.31	CCn1cc(C(=O)O)c(=O)c2cc(F)c(N3CCN(c4cccc(Cl)c4Cl)CC3)c(F)c21	1.25	0.09691
CHEMBL1631373	365.38	CCn1cc(C(=O)O)c(=O)c2cc(F)c(N3CCC(NC)CC3)c(F)c21	5	0.69897
CHEMBL1631374	350.37	CCn1cc(C(=O)O)c(=O)c2cc(F)c(N3CCC(C)CC3)c(F)c21	1.5	0.176091
CHEMBL1631375	419.47	CCn1cc(C(=O)O)c(=O)c2cc(F)c(N3CCC(N4CCCCC4)CC3)c(F)c21	2.5	0.39794
CHEMBL1631376	366.36	CCn1cc(C(=O)O)c(=O)c2cc(F)c(N3CCC(CO)CC3)c(F)c21	2.5	0.39794
CHEMBL1631377	415.23	CCn1cc(C(=O)O)c(=O)c2cc(F)c(N3CCC(Br)CC3)c(F)c21	5	0.69897
CHEMBL1632593	414.53	O=C(c1cccs1)[C@H]1[C@H](c2ccccc2)C2CCCN2[C@]12C(=O)Nc1ccccc12	200	2.30103
CHEMBL1632595	428.56	Cc1ccc([C@@H]2C3CCCN3[C@]3(C(=O)Nc4ccccc43)[C@H]2C(=O)c2cccs2)cc1	100	2
CHEMBL1632597	459.53	O=C(c1cccs1)[C@H]1[C@H](c2ccc([N+](=O)[O-])cc2)C2CCCN2[C@]12C(=O)Nc1ccccc12	50	1.69897
CHEMBL1632598	493.43	O=C(c1cccs1)[C@H]1[C@H](c2cccc(Br)c2)C2CCCN2[C@]12C(=O)Nc1ccccc12	100	2
CHEMBL1632599	457.6	CN(C)c1ccc([C@@H]2C3CCCN3[C@]3(C(=O)Nc4ccccc43)[C@H]2C(=O)c2cccs2)cc1	50	1.69897
CHEMBL1632600	444.56	COc1ccc([C@@H]2C3CCCN3[C@]3(C(=O)Nc4ccccc43)[C@H]2C(=O)c2cccs2)cc1	25	1.39794
CHEMBL163316	316.26	COc1c(-c2ccc(O)c(O)c2)oc2cc(O)cc(O)c2c1=O	100	2
CHEMBL16371	405.45	CCNCC1CCN(c2c(F)c(C)c3c(=O)c(C(=O)O)cn(C4CC4)c3c2F)C1	0.1	-1
CHEMBL16397	345.37	Cc1c(F)c(N2CCC(N)C2)cc2c1c(=O)c(C(=O)O)cn2C1CC1	0.1	-1
CHEMBL1641639	592.69	NC[C@H]1O[C@H](O[C@H]2[C@H](O)[C@@H](O[C@H]3O[C@H](CO)[C@@H](O)[C@H](N)[C@H]3O)[C@H](N)C[C@@H]2N)[C@H](N)[C@@H](O)[C@@H]1NC(=O)C1CCCCC1	32	1.50515
CHEMBL1642208	282.34	COc1c(C)c(O)c(C)c(-c2cc3ccccc3o2)c1C	250	2.39794
CHEMBL1642209	398.68	C/C(=C\CC[C@]1(C)CCc2ccc(C)c(C)c2O1)CCC[C@H](C)CCCC(C)C	250	2.39794
CHEMBL164242	201.23	O/N=C/c1nccn1Cc1ccccc1	25	1.39794
CHEMBL1642432	363.38	O=c1oc2ccccc2cc1-c1nc2ccccc2c2nc3ccccc3n12	30	1.47712
CHEMBL1642433	442.27	O=c1oc2c(Br)cccc2cc1-c1nc2ccccc2c2nc3ccccc3n12	25	1.39794
CHEMBL1642625	432.27	O=c1oc2c(Cl)cc(Cl)cc2cc1-c1nc2ccccc2c2nc3ccccc3n12	5	0.69897
CHEMBL1642626	521.17	O=c1oc2c(Br)cc(Br)cc2cc1-c1nc2ccccc2c2nc3ccccc3n12	35	1.54407
CHEMBL1642627	377.4	Cc1cccc2cc(-c3nc4ccccc4c4nc5ccccc5n34)c(=O)oc12	30	1.47712
CHEMBL1642628	408.37	O=c1oc2ccc([N+](=O)[O-])cc2cc1-c1nc2ccccc2c2nc3ccccc3n12	40	1.60206
CHEMBL1642629	421.44	O=c1oc2ccccc2cc1-c1nc2ccccc2c2nc3c4nsnc4ccc3n12	35	1.54407
CHEMBL1642630	500.34	O=c1oc2c(Br)cccc2cc1-c1nc2ccccc2c2nc3c4nsnc4ccc3n12	25	1.39794
CHEMBL1642631	490.33	O=c1oc2c(Cl)cc(Cl)cc2cc1-c1nc2ccccc2c2nc3c4nsnc4ccc3n12	35	1.54407
CHEMBL1642632	579.23	O=c1oc2c(Br)cc(Br)cc2cc1-c1nc2ccccc2c2nc3c4nsnc4ccc3n12	5	0.69897
CHEMBL1642633	435.47	Cc1cccc2cc(-c3nc4ccccc4c4nc5c6nsnc6ccc5n34)c(=O)oc12	25	1.39794
CHEMBL1642634	466.44	O=c1oc2ccc([N+](=O)[O-])cc2cc1-c1nc2ccccc2c2nc3c4nsnc4ccc3n12	45	1.65321
CHEMBL1643	244.21	NC(=O)c1ncn([C@@H]2O[C@H](CO)[C@@H](O)[C@H]2O)n1	400	2.60206
CHEMBL1644451	263.68	Cn1n[n+](C)c2c1C(=O)c1ccccc1C2=O.[Cl-]	64	1.80618
CHEMBL1644452	277.71	CCn1n[n+](C)c2c1C(=O)c1ccccc1C2=O.[Cl-]	32	1.50515
CHEMBL1644453	305.77	CCCCn1n[n+](C)c2c1C(=O)c1ccccc1C2=O.[Cl-]	32	1.50515
CHEMBL1644454	319.79	CCCCCn1n[n+](C)c2c1C(=O)c1ccccc1C2=O.[Cl-]	32	1.50515
CHEMBL1644455	361.87	CCCCCCCCn1n[n+](C)c2c1C(=O)c1ccccc1C2=O.[Cl-]	8	0.90309
CHEMBL1644456	417.98	CCCCCCCCCCCCn1n[n+](C)c2c1C(=O)c1ccccc1C2=O.[Cl-]	2	0.30103
CHEMBL1644457	460.06	CCCCCCCCCCCCCCCCn1nnc2c1C(=O)c1ccccc1C2=O.Cl	2	0.30103
CHEMBL1644458	339.78	C[n+]1nn(Cc2ccccc2)c2c1C(=O)c1ccccc1C2=O.[Cl-]	8	0.90309
CHEMBL1644459	332.79	C[n+]1nn(C2CCNCC2)c2c1C(=O)c1ccccc1C2=O.[Cl-]	64	1.80618
CHEMBL1644460	340.77	C[n+]1nn(Cc2ccccn2)c2c1C(=O)c1ccccc1C2=O.[Cl-]	16	1.20412
CHEMBL1645478	510.59	CN(C)[C@H]1[C@H](O)[C@@H](N)[C@@H](O[C@H]2[C@H](O)[C@@H](O[C@H]3O[C@H](CO)[C@@H](O)[C@H](N)[C@H]3O)[C@H](N)C[C@@H]2N)O[C@@H]1CN	64	1.80618
CHEMBL1645479	524.57	CC(=O)N[C@H]1[C@H](O)[C@@H](N)[C@@H](O[C@H]2[C@H](O)[C@@H](O[C@H]3O[C@H](CO)[C@@H](O)[C@H](N)[C@H]3O)[C@H](N)C[C@@H]2N)O[C@@H]1CN	2	0.30103
CHEMBL1645480	567.64	NCCCC(=O)N[C@H]1[C@H](O)[C@@H](N)[C@@H](O[C@H]2[C@H](O)[C@@H](O[C@H]3O[C@H](CO)[C@@H](O)[C@H](N)[C@H]3O)[C@H](N)C[C@@H]2N)O[C@@H]1CN	1	0
CHEMBL1645481	657.72	Cc1ccccc1C(=O)NCC(=O)N[C@H]1[C@H](O)[C@@H](N)[C@@H](O[C@H]2[C@H](O)[C@@H](O[C@H]3O[C@H](CO)[C@@H](O)[C@H](N)[C@H]3O)[C@H](N)C[C@@H]2N)O[C@@H]1CN	64	1.80618
CHEMBL1645482	593.68	NC[C@H]1O[C@H](O[C@H]2[C@H](O)[C@@H](O[C@H]3O[C@H](CO)[C@@H](O)[C@H](N)[C@H]3O)[C@H](N)C[C@@H]2N)[C@H](N)[C@@H](O)[C@@H]1NC(=O)C1CCNCC1	8	0.90309
CHEMBL1649716	263.25	Cc1c(C(=O)NCCO)[n+]([O-])c2ccccc2[n+]1[O-]	16	1.20412
CHEMBL1649722	1620.69	CCCCCCCCCC(=O)N[C@@H](Cc1c[nH]c2ccccc12)C(=O)N[C@@H](CC(N)=O)C(=O)N[C@@H](CC(=O)O)C(=O)N[C@@H]1C(=O)NCC(=O)N[C@@H](CCCN)C(=O)N[C@@H](CC(=O)O)C(=O)N[C@H](C)C(=O)N[C@@H](CC(=O)O)C(=O)NCC(=O)N[C@H](CO)C(=O)N[C@@H]([C@@H](C)CC(=O)O)C(=O)N[C@@H](CC(=O)c2ccccc2N)C(=O)O[C@@H]1C	128	2.10721
CHEMBL165	228.25	Oc1ccc(/C=C/c2cc(O)cc(O)c2)cc1	32	1.50515
CHEMBL1650559	592.69	CN[C@@H]1[C@@H](O)[C@@H](O[C@@H]2[C@@H](O)[C@H](O[C@H]3OC(CNCCO)=CC[C@H]3N)[C@@H](N)C[C@H]2NC(=O)[C@@H](O)CCN)OC[C@]1(C)O	1	0
CHEMBL1651121	547.59	CC(=O)NC[C@H]1CN(c2ccc(N3CCN(c4nnc(-c5ccc([N+](=O)[O-])s5)s4)CC3)c(F)c2)C(=O)O1	100	2
CHEMBL1651122	531.53	CC(=O)NC[C@H]1CN(c2ccc(N3CCN(c4nnc(-c5ccc([N+](=O)[O-])o5)s4)CC3)c(F)c2)C(=O)O1	50	1.69897
CHEMBL1651123	545.56	CC(=O)NC[C@H]1CN(c2ccc(N3CCN(c4nnc(-c5ncc([N+](=O)[O-])n5C)s4)CC3)c(F)c2)C(=O)O1	0.781	-0.107349
CHEMBL1651124	336.37	CC(=O)NC[C@H]1CN(c2ccc(N3CCNCC3)c(F)c2)C(=O)O1	25	1.39794
CHEMBL165156	496.56	Cn1nnnc1SCC1=C(C(=O)O)N2C(=O)[C@@H](NC(=O)/C(=N/N)c3csc(N)n3)[C@H]2SC1	1.56	0.193125
CHEMBL1651906	265.22	CN(N=O)C(=O)N[C@H]1C(O)O[C@H](CO)[C@@H](O)[C@@H]1O	200	2.30103
CHEMBL1652131	626.88	CCCCCCCCCCCCCCCC(=O)N[C@@H](CCCCN)C(=O)NCC(=O)NCC(=O)N[C@@H](CCCCN)C(=O)O	64	1.80618
CHEMBL1652132	769.13	CCCCCCCCCCCCCCCC(=O)N[C@@H](CCCCN)C(=O)N[C@@H](CCCCN)C(=O)N[C@@H](CCCCN)C(=O)N[C@@H](CCCCN)C(=O)O	256	2.40824
CHEMBL1652133	654.94	CCCCCCCCCCCCCCCC(=O)N[C@@H](CCCCN)C(=O)N[C@@H](C)C(=O)N[C@@H](C)C(=O)N[C@@H](CCCCN)C(=O)O	128	2.10721
CHEMBL1652134	682.99	CCCCCCCCCCCC(=O)N[C@@H](CCCCN)C(=O)N[C@@H](CC(C)C)C(=O)N[C@@H](CC(C)C)C(=O)N[C@@H](CCCCN)C(=O)O	256	2.40824
CHEMBL1652135	626.88	CCCCCCCCCCCCCCCC(=O)N[C@@H](CCCCN)C(=O)NCC(=O)NCC(=O)N[C@H](CCCCN)C(=O)O	64	1.80618
CHEMBL1652136	769.13	CCCCCCCCCCCCCCCC(=O)N[C@@H](CCCCN)C(=O)N[C@@H](CCCCN)C(=O)N[C@H](CCCCN)C(=O)N[C@@H](CCCCN)C(=O)O	256	2.40824
CHEMBL1652137	654.94	CCCCCCCCCCCCCCCC(=O)N[C@@H](CCCCN)C(=O)N[C@@H](C)C(=O)N[C@H](C)C(=O)N[C@@H](CCCCN)C(=O)O	128	2.10721
CHEMBL1652138	682.99	CCCCCCCCCCCC(=O)N[C@@H](CCCCN)C(=O)N[C@@H](CC(C)C)C(=O)N[C@H](CC(C)C)C(=O)N[C@@H](CCCCN)C(=O)O	64	1.80618
CHEMBL1652139	626.88	CCCCCCCCCCCCCCCC(=O)N[C@H](CCCN)CC(=O)NCC(=O)NCC(=O)N[C@H](CCCN)CC(=O)O	128	2.10721
CHEMBL1652140	769.13	CCCCCCCCCCCCCCCC(=O)N[C@H](CCCN)CC(=O)N[C@H](CCCN)CC(=O)N[C@H](CCCN)CC(=O)N[C@H](CCCN)CC(=O)O	128	2.10721
CHEMBL1652141	654.94	CCCCCCCCCCCCCCCC(=O)N[C@H](CCCN)CC(=O)NCCC(=O)NCCC(=O)N[C@H](CCCN)CC(=O)O	128	2.10721
CHEMBL1652142	682.99	CCCCCCCCCCCC(=O)N[C@H](CCCN)CC(=O)N[C@@H](CC(=O)N[C@@H](CC(=O)N[C@H](CCCN)CC(=O)O)C(C)C)C(C)C	256	2.40824
CHEMBL1652205	370.91	S=c1n(CN2CCCC2)nc(-c2cccc(Cl)c2)n1-c1ccccc1	250	2.39794
CHEMBL1652206	384.94	Cc1ccc(-n2c(-c3cccc(Cl)c3)nn(CN3CCCC3)c2=S)cc1	1000	3
CHEMBL1652207	400.94	COc1ccc(-n2c(-c3cccc(Cl)c3)nn(CN3CCCC3)c2=S)cc1	250	2.39794
CHEMBL1652208	449.81	S=c1n(CN2CCCC2)nc(-c2cccc(Cl)c2)n1-c1ccc(Br)cc1	1000	3
CHEMBL1652209	449.81	S=c1n(CN2CCCC2)nc(-c2cccc(Cl)c2)n1-c1ccccc1Br	1000	3
CHEMBL1652210	496.81	S=c1n(CN2CCCC2)nc(-c2cccc(Cl)c2)n1-c1ccc(I)cc1	1000	3
CHEMBL1652211	496.81	S=c1n(CN2CCCC2)nc(-c2cccc(Cl)c2)n1-c1ccccc1I	1000	3
CHEMBL1652212	405.35	S=c1n(CN2CCCC2)nc(-c2cccc(Cl)c2)n1-c1ccc(Cl)cc1	500	2.69897
CHEMBL1652213	388.9	Fc1ccc(-n2c(-c3cccc(Cl)c3)nn(CN3CCCC3)c2=S)cc1	500	2.69897
CHEMBL1652214	406.89	Fc1ccc(F)c(-n2c(-c3cccc(Cl)c3)nn(CN3CCCC3)c2=S)c1	250	2.39794
CHEMBL1652215	406.89	Fc1cccc(F)c1-n1c(-c2cccc(Cl)c2)nn(CN2CCCC2)c1=S	1000	3
CHEMBL1652536	362.39	CCOC(=O)c1cn(C)c2c(ccc3c2nnn3Cc2ccccc2)c1=O	64	1.80618
CHEMBL1652537	376.42	CCOC(=O)c1cn(CC)c2c(ccc3c2nnn3Cc2ccccc2)c1=O	64	1.80618
CHEMBL1652538	388.43	C=CCn1cc(C(=O)OCC)c(=O)c2ccc3c(nnn3Cc3ccccc3)c21	64	1.80618
CHEMBL1652539	404.47	CCCCn1cc(C(=O)OCC)c(=O)c2ccc3c(nnn3Cc3ccccc3)c21	64	1.80618
CHEMBL1652540	328.37	CCOC(=O)c1cn(C(C)(C)C)c2c(ccc3c2nnn3C)c1=O	64	1.80618
CHEMBL1652541	326.36	C=C(C)Cn1cc(C(=O)OCC)c(=O)c2ccc3c(nnn3C)c21	64	1.80618
CHEMBL1652542	326.36	CCOC(=O)c1cn(CC2CC2)c2c(ccc3c2nnn3C)c1=O	64	1.80618
CHEMBL1652543	340.38	CCOC(=O)c1cn(CC2CCC2)c2c(ccc3c2nnn3C)c1=O	64	1.80618
CHEMBL1652544	334.33	Cn1cc(C(=O)O)c(=O)c2ccc3c(nnn3Cc3ccccc3)c21	64	1.80618
CHEMBL1652545	348.36	CCn1cc(C(=O)O)c(=O)c2ccc3c(nnn3Cc3ccccc3)c21	64	1.80618
CHEMBL1652546	360.37	C=CCn1cc(C(=O)O)c(=O)c2ccc3c(nnn3Cc3ccccc3)c21	64	1.80618
CHEMBL1652547	376.42	CCCCn1cc(C(=O)O)c(=O)c2ccc3c(nnn3Cc3ccccc3)c21	64	1.80618
CHEMBL1652548	300.32	Cn1nnc2c3c(ccc21)c(=O)c(C(=O)O)cn3C(C)(C)C	64	1.80618
CHEMBL1652549	298.3	C=C(C)Cn1cc(C(=O)O)c(=O)c2ccc3c(nnn3C)c21	64	1.80618
CHEMBL1652550	298.3	Cn1nnc2c3c(ccc21)c(=O)c(C(=O)O)cn3CC1CC1	64	1.80618
CHEMBL1652551	312.33	Cn1nnc2c3c(ccc21)c(=O)c(C(=O)O)cn3CC1CCC1	64	1.80618
CHEMBL1652611	410.96	CC[C@@H]1CCN[C@H](C(=O)N[C@@H]([C@H]2O[C@H](SC)[C@H](O)[C@@H](O)[C@H]2O)[C@H](C)Cl)C1	25	1.39794
CHEMBL1652621	375.43	Cc1c(CN(C)C(=O)/C=C/c2cnc3c(c2)CCC(=O)N3)oc2ccccc12	2	0.30103
CHEMBL16559	373.43	Cc1c(F)c(N2CCC(C)(CN)C2)cc2c1c(=O)c(C(=O)O)cn2C1CC1	0.4	-0.39794
CHEMBL165928	261.25	Cc1c(F)cc2c(=O)c(C(=O)O)cn3c2c1CCC3	0.8	-0.09691
CHEMBL166432	439.46	NCC1(c2ccccc2)CCN(c2c(F)cc3c(=O)c(C(=O)O)cn(C4CC4)c3c2F)C1	0.1	-1
CHEMBL166482	173.24	CC1(C)SC2CC(=O)N2C1O	100	2
CHEMBL166488	346.39	NC1CN(c2cc3c(cc2F)c(=O)c2c(=O)[nH]sc2n3C2CC2)C1	0.03	-1.52288
CHEMBL166533	364.35	CC1(N)CN(c2c(F)c(N)c3c(=O)c(C(=O)O)cn(C4CC4)c3c2F)C1	0.015	-1.82391
CHEMBL166777	363.32	NC(=O)C1CN(c2c(F)cc3c(=O)c(C(=O)O)cn(C4CC4)c3c2F)C1	0.06	-1.22185
CHEMBL1668113	376.41	COc1cc([C@@H](O)[C@@H]2CO[C@H](c3ccc(O)c(OC)c3)[C@H]2CO)ccc1O	62.5	1.79588
CHEMBL1668440	397.48	C[C@@H](O)[C@@H](NC(=O)N1CCC(c2ccc(-c3ccccc3)cc2)CC1)C(=O)NO	100	2
CHEMBL1668460	436.51	CC(C)(O)[C@@H](NC(=O)N1CCN(c2ccc(C#Cc3ccccc3)cc2)CC1)C(=O)NO	6.25	0.79588
CHEMBL1668464	421.5	C[C@@H](N)[C@@H](NC(=O)N1CCN(c2ccc(C#Cc3ccccc3)cc2)CC1)C(=O)NO	25	1.39794
CHEMBL1668834	481.45	N[C@@H](Cc1ccccc1)C(=O)N1CCC(c2noc3cc(F)ccc23)CC1.O=C(O)C(F)(F)F	16	1.20412
CHEMBL1668835	520.48	N[C@@H](Cc1c[nH]c2ccccc12)C(=O)N1CCC(c2noc3cc(F)ccc23)CC1.O=C(O)C(F)(F)F	31	1.49136
CHEMBL1668836	497.45	N[C@@H](Cc1ccc(O)cc1)C(=O)N1CCC(c2noc3cc(F)ccc23)CC1.O=C(O)C(F)(F)F	34	1.53148
CHEMBL1668837	616.57	C[C@H](NC(=O)CNC(=O)CN)C(=O)N1CCC[C@H]1C(=O)N1CCC(c2noc3cc(F)ccc23)CC1.O=C(O)C(F)(F)F	14	1.14613
CHEMBL1668838	658.65	CC[C@@H](C)[C@H](NC(=O)CNC(=O)CN)C(=O)N1CCC[C@H]1C(=O)N1CCC(c2noc3cc(F)ccc23)CC1.O=C(O)C(F)(F)F	12	1.07918
CHEMBL1668839	692.67	NCC(=O)NCC(=O)N[C@@H](Cc1ccccc1)C(=O)N1CCC[C@H]1C(=O)N1CCC(c2noc3cc(F)ccc23)CC1.O=C(O)C(F)(F)F	11	1.04139
CHEMBL1668840	743.76	CC(C)[C@H](NC(=O)CN)C(=O)NCC(=O)N[C@H](C(=O)N1CCC[C@H]1C(=O)N1CCC(c2noc3cc(F)ccc23)CC1)C(C)C.O=C(O)C(F)(F)F	8	0.90309
CHEMBL1668841	839.84	NCC(=O)N[C@@H](Cc1ccccc1)C(=O)NCC(=O)N[C@@H](Cc1ccccc1)C(=O)N1CCC[C@H]1C(=O)N1CCC(c2noc3cc(F)ccc23)CC1.O=C(O)C(F)(F)F	6	0.778151
CHEMBL1668842	3061.39	CC(C)[C@H](NC(=O)CNC(=O)[C@@H]1CCCN1C(=O)[C@H](Cc1ccccc1)NC(=O)CNC(=O)[C@H](CCC(=O)O)NC(=O)CN)C(=O)NCC(=O)N[C@H](C(=O)N1CCC[C@H]1C(=O)NCC(=O)N[C@H](C(=O)NCC(=O)N[C@H](C(=O)N1CCC[C@H]1C(=O)NCC(=O)N[C@H](C(=O)NCC(=O)N[C@H](C(=O)N1CCC[C@H]1C(=O)NCC(=O)N[C@@H](Cc1ccccc1)C(=O)NCC(=O)N[C@@H](Cc1ccccc1)C(=O)N1CCC[C@H]1C(=O)NCC(=O)N[C@@H](Cc1ccccc1)C(=O)NCC(=O)N[C@@H](Cc1ccccc1)C(=O)N1CCC[C@H]1C(=O)N1CCC…	9	0.954243
CHEMBL1668843	3047.37	CC(C)[C@H](NC(=O)CNC(=O)[C@@H]1CCCN1C(=O)[C@H](Cc1ccccc1)NC(=O)CNC(=O)[C@H](Cc1ccccc1)NC(=O)CNC(=O)[C@@H]1CCCN1C(=O)[C@H](Cc1ccccc1)NC(=O)CNC(=O)[C@@H](NC(=O)CNC(=O)[C@@H]1CCCN1C(=O)[C@@H](NC(=O)NC(=O)[C@@H](NC(=O)CNC(=O)[C@@H]1CCCN1C(=O)[C@H](Cc1ccccc1)NC(=O)CNC(=O)[C@H](CCC(=O)O)NC(=O)CN)C(C)C)C(C)C)C(C)C)C(=O)NCC(=O)N[C@H](C(=O)N1CCC[C@H]1C(=O)NCC(=O)N[C@H](C(=O)NCC(=O)N[C@@H](Cc1ccccc1)C(=O)N…	10	1
CHEMBL1668844	220.25	Fc1ccc2c(C3CCNCC3)noc2c1	50	1.69897
CHEMBL1668845	350.2	CC(C)(C)OC(=O)N[C@@H](Cc1c(Cl)cc(O)cc1Cl)C(=O)O	50	1.69897
CHEMBL1668846	400.43	C[C@H](NC(=O)CNC(=O)CNC(=O)OC(C)(C)C)C(=O)N1CCC[C@H]1C(=O)O	50	1.69897
CHEMBL1668847	442.51	CC[C@@H](C)[C@H](NC(=O)CNC(=O)CNC(=O)OC(C)(C)C)C(=O)N1CCC[C@H]1C(=O)O	50	1.69897
CHEMBL1668848	476.53	CC(C)(C)OC(=O)NCC(=O)NCC(=O)N[C@@H](Cc1ccccc1)C(=O)N1CCC[C@H]1C(=O)O	50	1.69897
CHEMBL1668849	527.62	CC(C)[C@H](NC(=O)CNC(=O)OC(C)(C)C)C(=O)NCC(=O)N[C@H](C(=O)N1CCC[C@H]1C(=O)O)C(C)C	50	1.69897
CHEMBL1668850	623.71	CC(C)(C)OC(=O)NCC(=O)N[C@@H](Cc1ccccc1)C(=O)NCC(=O)N[C@@H](Cc1ccccc1)C(=O)N1CCC[C@H]1C(=O)O	50	1.69897
CHEMBL1668851	2927.4	CC(C)[C@H](NC(=O)CNC(=O)[C@@H]1CCCN1C(=O)[C@H](Cc1ccccc1)NC(=O)CNC(=O)[C@H](CCC(=O)OC1CCCCC1)NC(=O)CNC(=O)OC(C)(C)C)C(=O)NCC(=O)N[C@H](C(=O)N1CCC[C@H]1C(=O)NCC(=O)N[C@H](C(=O)NCC(=O)N[C@H](C(=O)N1CCC[C@H]1C(=O)NCC(=O)N[C@H](C(=O)NCC(=O)N[C@H](C(=O)N1CCC[C@H]1C(=O)NCC(=O)N[C@@H](Cc1ccccc1)C(=O)NCC(=O)N[C@@H](Cc1ccccc1)C(=O)N1CCC[C@H]1C(=O)NCC(=O)N[C@@H](Cc1ccccc1)C(=O)NCC(=O)N[C@@H](Cc1ccccc1)C(=O…	50	1.69897
CHEMBL1668852	2913.37	CC(C)[C@H](NC(=O)CNC(=O)[C@@H]1CCCN1C(=O)[C@H](Cc1ccccc1)NC(=O)CNC(=O)[C@H](Cc1ccccc1)NC(=O)CNC(=O)[C@@H]1CCCN1C(=O)[C@H](Cc1ccccc1)NC(=O)CNC(=O)[C@@H](NC(=O)CNC(=O)[C@@H]1CCCN1C(=O)[C@@H](NC(=O)NC(=O)[C@@H](NC(=O)CNC(=O)[C@@H]1CCCN1C(=O)[C@H](Cc1ccccc1)NC(=O)CNC(=O)[C@H](CCC(=O)OC1CCCCC1)NC(=O)CNC(=O)OC(C)(C)C)C(C)C)C(C)C)C(C)C)C(=O)NCC(=O)N[C@H](C(=O)N1CCC[C@H]1C(=O)NCC(=O)N[C@H](C(=O)NCC(=O)N[…	50	1.69897
CHEMBL1668900	214.22	CC(=O)O[C@H](C)C[C@H](O)[C@@H]1C=CC(=O)O1	50	1.69897
CHEMBL1669359	389.39	CO/N=C1\CC(N)CN(c2nc3c(cc2F)c(=O)c(C(=O)O)cn3C2CC2)C1	128	2.10721
CHEMBL1669360	403.41	CCO/N=C1\CC(N)CN(c2nc3c(cc2F)c(=O)c(C(=O)O)cn3C2CC2)C1	128	2.10721
CHEMBL1669361	403.41	CNC1C/C(=N\OC)CN(c2nc3c(cc2F)c(=O)c(C(=O)O)cn3C2CC2)C1	128	2.10721
CHEMBL1669362	417.44	CCO/N=C1\CC(NC)CN(c2nc3c(cc2F)c(=O)c(C(=O)O)cn3C2CC2)C1	128	2.10721
CHEMBL1669363	418.43	CO/N=C1\CC(N)CN(c2c(F)cc3c(=O)c(C(=O)O)cn(C4CC4)c3c2OC)C1	64	1.80618
CHEMBL1669364	432.45	CCO/N=C1\CC(N)CN(c2c(F)cc3c(=O)c(C(=O)O)cn(C4CC4)c3c2OC)C1	128	2.10721
CHEMBL1669365	432.45	CNC1C/C(=N\OC)CN(c2c(F)cc3c(=O)c(C(=O)O)cn(C4CC4)c3c2OC)C1	128	2.10721
CHEMBL1669366	446.48	CCO/N=C1\CC(NC)CN(c2c(F)cc3c(=O)c(C(=O)O)cn(C4CC4)c3c2OC)C1	128	2.10721
CHEMBL1669367	406.39	CO/N=C1\CC(N)CN(c2c(F)cc3c(=O)c(C(=O)O)cn(C4CC4)c3c2F)C1	128	2.10721
CHEMBL1669368	420.42	CCO/N=C1\CC(N)CN(c2c(F)cc3c(=O)c(C(=O)O)cn(C4CC4)c3c2F)C1	64	1.80618
CHEMBL1669369	420.42	CNC1C/C(=N\OC)CN(c2c(F)cc3c(=O)c(C(=O)O)cn(C4CC4)c3c2F)C1	128	2.10721
CHEMBL1669370	434.44	CCO/N=C1\CC(NC)CN(c2c(F)cc3c(=O)c(C(=O)O)cn(C4CC4)c3c2F)C1	128	2.10721
CHEMBL1669371	454.41	CO/N=C1\CC(N)CN(c2c(F)cc3c(=O)c(C(=O)O)cn(C4CC4)c3c2OC(F)F)C1	128	2.10721
CHEMBL1669372	468.43	CCO/N=C1\CC(N)CN(c2c(F)cc3c(=O)c(C(=O)O)cn(C4CC4)c3c2OC(F)F)C1	128	2.10721
CHEMBL1669373	404.4	CO/N=C1\CC(N)CN(c2c(F)cc3c(=O)c(C(=O)O)cn4c3c2OC[C@@H]4C)C1	64	1.80618
CHEMBL1669374	418.43	CCO/N=C1\CC(N)CN(c2c(F)cc3c(=O)c(C(=O)O)cn4c3c2OC[C@@H]4C)C1	64	1.80618
CHEMBL1669375	388.4	CO/N=C1\CC(N)CN(c2cc3c(cc2F)c(=O)c(C(=O)O)cn3C2CC2)C1	64	1.80618
CHEMBL1669376	394.38	CCn1cc(C(=O)O)c(=O)c2cc(F)c(N3C/C(=N/OC)CC(N)C3)c(F)c21	128	2.10721
CHEMBL167009	401.44	CC(=O)CN(C)C1(C)CN(c2cc3c(cc2F)c(=O)c(C(=O)O)cn3C2CC2)C1	0.015	-1.82391
CHEMBL1672	427.46	COCC1=C(C(=O)O)N2C(=O)[C@@H](NC(=O)/C(=N\OC)c3csc(N)n3)[C@H]2SC1	64	1.80618
CHEMBL167242	467.52	CN(C)CC1(c2ccccc2)CCN(c2c(F)cc3c(=O)c(C(=O)O)cn(C4CC4)c3c2F)C1	0.1	-1
CHEMBL167254	414.39	CS(=O)(=O)OC1CN(c2c(F)cc3c(=O)c(C(=O)O)cn(C4CC4)c3c2F)C1	0.015	-1.82391
CHEMBL16727	345.37	Cc1c(N2CC[C@H](N)C2)c(F)cn2c(=O)c(C(=O)O)cc(C3CC3)c12	0.005	-2.30103
CHEMBL167290	435.41	CCn1cc(C(=O)O)c(=O)c2cc(F)c(N3CCN(C(=O)OCOC(C)=O)CC3)cc21	32	1.50515
CHEMBL1673101	1074.34	CCCCCCCC(=O)N[C@H](C(=O)N[C@@H](CC)C(=O)N[C@H]1CCNC(=O)[C@H]([C@@H](C)O)NC(=O)[C@H](CCN)NC(=O)[C@H](CCN)NC(=O)[C@H](CC(C)C)NC(=O)[C@H](Cc2ccccc2)NC(=O)[C@H](CCN)NC1=O)[C@@H](C)O	32	1.50515
CHEMBL1673107	1076.31	CCCCCCCC(=O)N[C@H](C(=O)N[C@H](CO)C(=O)N[C@H]1CCNC(=O)[C@H]([C@@H](C)O)NC(=O)[C@H](CCN)NC(=O)[C@H](CCN)NC(=O)[C@H](CC(C)C)NC(=O)[C@H](Cc2ccccc2)NC(=O)[C@H](CCN)NC1=O)[C@@H](C)O	4	0.60206
CHEMBL1673108	1104.36	CCCCCCCCCC(=O)N[C@H](C(=O)N[C@H](CO)C(=O)N[C@H]1CCNC(=O)[C@H]([C@@H](C)O)NC(=O)[C@H](CCN)NC(=O)[C@H](CCN)NC(=O)[C@H](CC(C)C)NC(=O)[C@H](Cc2ccccc2)NC(=O)[C@H](CCN)NC1=O)[C@@H](C)O	4	0.60206
CHEMBL1673307	226.32	c1ccc2c(CN3CCNCC3)cccc2c1	512	2.70927
CHEMBL167403	347.35	CC1COc2c(N3CC(C)(N)C3)c(F)cc3c(=O)c(C(=O)O)cn1c23	0.015	-1.82391
CHEMBL167441	378.4	CC1(N)CN(c2c(F)cc3c(=O)c4c(=O)[nH]sc4n(C4CC4)c3c2F)C1	0.06	-1.22185
CHEMBL167449	364.3	O=C(O)c1cn(C2CC2)c2c(F)c(N3CC(C(=O)O)C3)c(F)cc2c1=O	16	1.20412
CHEMBL167450	374.44	CN(C)C1CN(c2cc3c(cc2F)c(=O)c2c(=O)[nH]sc2n3C2CC2)C1	0.06	-1.22185
CHEMBL167507	175.25	CC(C)(CO)SC1CC(=O)N1	100	2
CHEMBL167863	345.31	N#CC1CN(c2c(F)cc3c(=O)c(C(=O)O)cn(C4CC4)c3c2F)C1	0.5	-0.30103
CHEMBL167878	360.41	CNC1CN(c2cc3c(cc2F)c(=O)c2c(=O)[nH]sc2n3C2CC2)C1	0.12	-0.920819
CHEMBL168634	300.15	Cc1ccc(S(=O)(=O)N2N=Cc3ccccc3B2O)cc1	3.12	0.494155
CHEMBL168791	425.44	NC1(c2ccccc2)CCN(c2c(F)cc3c(=O)c(C(=O)O)cn(C4CC4)c3c2F)C1	0.05	-1.30103
CHEMBL168850	275.28	Cc1c(F)cc2c(=O)c(C(=O)O)cn3c2c1CC[C@@H]3C	0.1	-1
CHEMBL168880	467.52	CCNCC1(c2ccccc2)CCN(c2c(F)cc3c(=O)c(C(=O)O)cn(C4CC4)c3c2F)C1	0.8	-0.09691
CHEMBL1689037	198.22	O=C(/C=C/c1ccccc1)c1ccco1	10	1
CHEMBL1689063	265.25	NC(=O)[C@@H]1CC[C@@H]2CN1C(=O)N2OS(=O)(=O)O	16	1.20412
CHEMBL1689217	296.45	C=C[C@H]1CC[C@H]2[C@@H]3CC[C@@]4(C=CC(=O)C=C4C)[C@H]3CC[C@]12C	5	0.69897
CHEMBL1689218	296.45	C=C[C@H]1CC[C@H]2[C@@H]3CCC4=CC(=O)C=C[C@]4(C)[C@H]3CC[C@]12C	40	1.60206
CHEMBL1689750	486.31	CN(C)[C@@H]1C(O)=C(C(N)=O)C(=O)[C@@]2(O)C(O)=C3C(=O)c4c(O)cnc(Cl)c4C[C@H]3C[C@@H]12.Cl	4	0.60206
CHEMBL1689755	469.85	CN(C)[C@@H]1C(O)=C(C(N)=O)C(=O)[C@@]2(O)C(O)=C3C(=O)c4c(O)cnc(F)c4C[C@H]3C[C@@H]12.Cl	0.5	-0.30103
CHEMBL1689756	464.86	CN(C)[C@@H]1C(O)=C(C(N)=O)C(=O)[C@@]2(O)C(O)=C3C(=O)c4c(O)c(N)nc(Cl)c4C[C@H]3C[C@@H]12	0.5	-0.30103
CHEMBL1689764	572.45	CN(C)CCNc1nc(Cl)c2c(c1O)C(=O)C1=C(O)[C@]3(O)C(=O)C(C(N)=O)=C(O)[C@@H](N(C)C)[C@@H]3C[C@@H]1C2.Cl	8	0.90309
CHEMBL1689766	586.47	CN(C)CCCNc1nc(Cl)c2c(c1O)C(=O)C1=C(O)[C@]3(O)C(=O)C(C(N)=O)=C(O)[C@@H](N(C)C)[C@@H]3C[C@@H]1C2.Cl	16	1.20412
CHEMBL1689767	614.53	CN(C)CC(C)(C)CNc1nc(Cl)c2c(c1O)C(=O)C1=C(O)[C@]3(O)C(=O)C(C(N)=O)=C(O)[C@@H](N(C)C)[C@@H]3C[C@@H]1C2.Cl	2	0.30103
CHEMBL1689768	640.56	CN(C)[C@@H]1C(O)=C(C(N)=O)C(=O)[C@@]2(O)C(O)=C3C(=O)c4c(O)c(NCC(C)(C)CN5CCCC5)nc(Cl)c4C[C@H]3C[C@@H]12.Cl	4	0.60206
CHEMBL1689769	598.07	CN(C)CC(C)(C)CNc1nc(F)c2c(c1O)C(=O)C1=C(O)[C@]3(O)C(=O)C(C(N)=O)=C(O)[C@@H](N(C)C)[C@@H]3C[C@@H]1C2.Cl	2	0.30103
CHEMBL1689772	556.66	CN(C)c1cc(CNCC(C)(C)C)c(O)c2c1C[C@H]1C[C@H]3[C@H](N(C)C)C(O)=C(C(N)=O)C(=O)[C@@]3(O)C(O)=C1C2=O	2	0.30103
CHEMBL1689774	528.39	CCCc1nc(Cl)c2c(c1O)C(=O)C1=C(O)[C@]3(O)C(=O)C(C(N)=O)=C(O)[C@@H](N(C)C)[C@@H]3C[C@@H]1C2.Cl	32	1.50515
CHEMBL1689775	500.34	Cc1nc(Cl)c2c(c1O)C(=O)C1=C(O)[C@]3(O)C(=O)C(C(N)=O)=C(O)[C@@H](N(C)C)[C@@H]3C[C@@H]1C2.Cl	8	0.90309
CHEMBL1689777	562.41	CN(C)[C@@H]1C(O)=C(C(N)=O)C(=O)[C@@]2(O)C(O)=C3C(=O)c4c(O)c(-c5ccccc5)nc(Cl)c4C[C@H]3C[C@@H]12.Cl	32	1.50515
CHEMBL1689782	623.11	CN(C)c1nc(NC(=O)CNC(C)(C)C)c(O)c2c1C[C@H]1C[C@H]3[C@H](N(C)C)C(O)=C(C(N)=O)C(=O)[C@@]3(O)C(O)=C1C2=O.Cl	32	1.50515
CHEMBL16901	266.34	C=CCc1ccc(O)c(-c2ccc(O)c(CC=C)c2)c1	32	1.50515
CHEMBL1698123	261.73	O=c1c2ccccc2sn1-c1cccc(Cl)c1	50	1.69897
CHEMBL1699845	284.7	O=C1C(Cl)=C(Oc2ccccc2)C(=O)c2ccccc21	50	1.69897
CHEMBL170052	275.28	Cc1c(F)cc2c(=O)c(C(=O)O)cn3c2c1CCC3C	0.2	-0.69897
CHEMBL170053	275.28	Cc1c(F)cc2c(=O)c(C(=O)O)cn3c2c1CC[C@H]3C	6.2	0.792392
CHEMBL1702981	245.28	O=c1c2ccccc2sn1-c1ccccc1F	50	1.69897
CHEMBL1708710	295.29	O=c1c2ccccc2sn1-c1cccc(C(F)(F)F)c1	50	1.69897
CHEMBL171176	272.3	N[C@@H](CCCCC(=O)O)C(=O)N1CCC[C@H]1C(=O)O	16	1.20412
CHEMBL171851	421.52	C[C@H]1C(SCc2ccccn2)=C(C(=O)O)N2C(=O)[C@H](/C=C/CNc3ccccc3)[C@@H]12	64	1.80618
CHEMBL171951	286.55	CCCS(=O)(=O)N1N=Cc2cc(Cl)ccc2B1O	1.56	0.193125
CHEMBL172083	385.07	Cc1ccc(S(=O)(=O)N2N=Cc3sc(Br)cc3B2O)cc1	1.56	0.193125
CHEMBL172122	238.08	Cc1ccc2c(c1)C=NN(S(C)(=O)=O)B2O	6.25	0.79588
CHEMBL172187	353.66	Cc1ccc(S(=O)(=O)N2C=Cc3cc(C)sc3B2O)c(Cl)c1	3.12	0.494155
CHEMBL172203	302.12	O=S(=O)(c1ccccc1)N1N=Cc2ccc(O)cc2B1O	50	1.69897
CHEMBL1722692	257.31	COc1ccccc1-n1sc2ccccc2c1=O	50	1.69897
CHEMBL172374	346.19	Cc1cc(C)c(S(=O)(=O)N2N=Cc3c(F)cccc3B2O)c(C)c1	50	1.69897
CHEMBL172385	458.31	O=S(=O)(c1cc(Cl)c(Cl)cc1Cl)N1N=Cc2oc(Br)cc2B1O	50	1.69897
CHEMBL172444	379.04	Cc1ccc(S(=O)(=O)N2N=Cc3ccc(Br)cc3B2O)cc1	6.25	0.79588
CHEMBL172501	371.05	O=S(=O)(c1ccccc1)N1N=Cc2sc(Br)cc2B1O	0.78	-0.107905
CHEMBL172555	350.21	Cc1ccc(S(=O)(=O)N2N=Cc3c(ccc4ccccc34)B2O)cc1	25	1.39794
CHEMBL172591	333.41	C[C@@H](N)[C@H]1C(=O)N2C(C(=O)O)=C(SCc3cccnc3)[C@H](C)[C@H]12	0.13	-0.886057
CHEMBL172607	468.35	O=S(=O)(c1cc(Cl)c(Cl)cc1Cl)N1N=Cc2cc(Br)ccc2B1O	50	1.69897
CHEMBL172667	552.55	Cn1nnnc1SCC1=C(C(=O)O)N2C(=O)C(NC(=O)/C(=N\O)c3ccc(NS(C)(=O)=O)cc3)C2OC1	100	2
CHEMBL172696	340.62	Cc1ccc(S(=O)(=O)N2N=Cc3sc(Cl)cc3B2O)cc1	2.5	0.39794
CHEMBL1727	347.4	CC1=C(C(=O)O)N2C(=O)[C@@H](NC(=O)[C@H](N)c3ccccc3)[C@H]2SC1	3.1	0.491362
CHEMBL172714	304.14	Cc1ccc(S(=O)(=O)N2N=Cc3oc(C)cc3B2O)cc1	1.56	0.193125
CHEMBL172750	369.01	Cc1ccc(S(=O)(=O)N2N=Cc3oc(Br)cc3B2O)cc1	3.12	0.494155
CHEMBL172833	230.08	CS(=O)(=O)N1N=Cc2sccc2B1O	50	1.69897
CHEMBL172847	320.2	Cc1cc2c(s1)C=NN(S(=O)(=O)c1ccccc1C)B2O	0.78	-0.107905
CHEMBL172904	392.36	O=C(O)c1c(=O)c2cc(F)c(N3C[C@H](O)[C@@H](O)C3)c3c2n2c(csc12)CO3	1.56	0.193125
CHEMBL172962	318.14	Cc1ccc(S(=O)(=O)N2N=Cc3cc(F)ccc3B2O)cc1	6.25	0.79588
CHEMBL1729965	261.73	O=c1c2ccccc2sn1-c1ccccc1Cl	50	1.69897
CHEMBL1730	455.47	CO/N=C(\C(=O)N[C@@H]1C(=O)N2C(C(=O)O)=C(COC(C)=O)CS[C@H]12)c1csc(N)n1	256	2.40824
CHEMBL173015	379.04	Cc1ccc(S(=O)(=O)N2N=Cc3cc(Br)ccc3B2O)cc1	6925	3.84042
CHEMBL173297	462.54	CC(=O)Nc1ccc(S(=O)(=O)N2N=Cc3sc(Br)cc3B2O)c(Cl)c1	3.12	0.494155
CHEMBL173423	428.1	CC(=O)Nc1ccc(S(=O)(=O)N2N=Cc3sc(Br)cc3B2O)cc1	3.12	0.494155
CHEMBL173524	323	CCS(=O)(=O)N1N=Cc2sc(Br)cc2B1O	3.12	0.494155
CHEMBL1736289	245.28	O=c1c2ccccc2sn1-c1cccc(F)c1	50	1.69897
CHEMBL173653	369.26	Cc1ccc(S(=O)(=O)N2N=Cc3cc(N4CCCC4)ccc3B2O)cc1	50	1.69897
CHEMBL173771	314.18	Cc1ccc(S(=O)(=O)N2N=Cc3cc(C)ccc3B2O)cc1	1.56	0.193125
CHEMBL173781	340.62	Cc1cc2c(s1)C=NN(S(=O)(=O)c1ccccc1Cl)B2O	1.56	0.193125
CHEMBL173793	462.51	Cn1nnnc1SCC1=C(C(=O)O)N2C(=O)C(NC(=O)C(O)c3ccccc3)C2SC1	0.39	-0.408935
CHEMBL173839	438.45	Cc1nnc(SCC2=C(C(=O)O)N3C(=O)C(NC(=O)Cn4cnnn4)C3OC2)s1	1.56	0.193125
CHEMBL1739367	447.42	NCCNC(=O)C(CN)(Cc1ccc(C(F)(F)F)cc1)Cc1ccc(C(F)(F)F)cc1	32	1.50515
CHEMBL174	349.41	CC1(C)S[C@@H]2[C@H](NC(=O)[C@H](N)c3ccccc3)C(=O)N2[C@H]1C(=O)O	256	2.40824
CHEMBL1741	747.96	CC[C@H]1OC(=O)[C@H](C)[C@@H](O[C@H]2C[C@@](C)(OC)[C@@H](O)[C@H](C)O2)[C@H](C)[C@@H](O[C@@H]2O[C@H](C)C[C@H](N(C)C)[C@H]2O)[C@](C)(OC)C[C@@H](C)C(=O)[C@H](C)[C@@H](O)[C@]1(C)O	12	1.07918
CHEMBL174136	196.14	CC(N)C(=O)NCCP(=O)(O)O	1.6	0.20412
CHEMBL174266	267.12	Cc1ccc2c(c1)C=NN(S(=O)(=O)N(C)C)B2O	6.25	0.79588
CHEMBL1743753	439.9	C[C@@H]1CN(c2c(F)cc3c(=O)c(C(=O)O)c4scc5n4c3c2OC5)C[C@H](C)N1.Cl	0.39	-0.408935
CHEMBL174488	583.57	CCn1cc(C(=O)O)c(=O)c2cc(F)c(N3CCN(CC(=O)OCC4C=CC(n5cc(C)c(=O)[nH]c5=O)O4)CC3)cc21	1.22	0.0863598
CHEMBL174539	272.16	CCCS(=O)(=O)N1N=Cc2sc(C)cc2B1O	0.39	-0.408935
CHEMBL174565	391.42	CN(C)CC1CCN(c2c(F)cc3c(=O)c(C(=O)O)cn(C4CC4)c3c2F)C1	0.2	-0.69897
CHEMBL174621	337.35	CSc1c(F)cc2c(=O)c(C(=O)O)c3scc4n3c2c1OC4	0.39	-0.408935
CHEMBL1747	467.52	NC[C@H]1O[C@H](O[C@H]2[C@H](O)[C@@H](O[C@H]3O[C@H](CO)[C@@H](O)[C@H](N)[C@H]3O)[C@H](N)C[C@@H]2N)[C@H](N)C[C@@H]1O	8	0.90309
CHEMBL174721	376.37	O=C(O)c1c(=O)c2cc(F)c(N3CCC(O)C3)c3c2n2c(csc12)CO3	0.05	-1.30103
CHEMBL174725	405.49	O=S(=O)(c1ccccc1Cl)N1N=Cc2sc(Br)cc2B1O	1.56	0.193125
CHEMBL174800	258.13	CCCS(=O)(=O)N1N=Cc2sccc2B1O	1.56	0.193125
CHEMBL174810	898.8	COC1/C=C/OC2(C)Oc3c(C)c(O)c4c(O)c(c(-[n+]5cccc(C(N)=O)c5)c(O)c4c3C2=O)NC(=O)/C(C)=C\C=C\C(C)C(O)C(C)C(O)C(C)C(OC(C)=O)C1C.[Br-]	50	1.69897
CHEMBL174892	360.37	O=C(O)c1c(=O)c2cc(F)c(N3CCCC3)c3c2n2c(csc12)CO3	0.2	-0.69897
CHEMBL174915	401.38	Cc1cn(C2C=CC(COC(=O)CNNC(=O)c3ccncc3)O2)c(=O)[nH]c1=O	9.76	0.98945
CHEMBL174933	377.39	CNCC1CCN(c2c(F)cc3c(=O)c(C(=O)O)cn(C4CC4)c3c2F)C1	0.05	-1.30103
CHEMBL174997	319.13	Nc1ccc(S(=O)(=O)N2N=Cc3c(F)cccc3B2O)cc1	10	1
CHEMBL175013	380.03	Nc1ccc(S(=O)(=O)N2N=Cc3cc(Br)ccc3B2O)cc1	1.56	0.193125
CHEMBL175044	452.48	Cn1nnnc1SCC1=C(C(=O)O)N2C(=O)C(NC(=O)Cc3csc(N)n3)C2OC1	100	2
CHEMBL175046	410.01	O=[N+]([O-])c1ccc(S(=O)(=O)N2N=Cc3cc(Br)ccc3B2O)cc1	0.78	-0.107905
CHEMBL175147	595.58	Cc1cn(C2C=CC(COC(=O)CN3CCN(c4cc5c(cc4F)c(=O)c(C(=O)O)cn5C4CC4)CC3)O2)c(=O)[nH]c1=O	1.22	0.0863598
CHEMBL175245	392.43	O=C(O)c1c(=O)c2cc(F)c(N3CCSCC3)c3c2n2c(csc12)CO3	0.39	-0.408935
CHEMBL175297	389.36	O=C1CN(c2c(F)cc3c(=O)c(C(=O)O)c4scc5n4c3c2OC5)CCN1	1.56	0.193125
CHEMBL1753	424.99	CCC[C@@H]1C[C@@H](C(=O)N[C@@H]([C@H]2O[C@H](SC)[C@H](O)[C@@H](O)[C@H]2O)[C@H](C)Cl)N(C)C1	12.5	1.09691
CHEMBL175604	321.29	COc1c(F)cc2c(=O)c(C(=O)O)c3scc4n3c2c1OC4	0.2	-0.69897
CHEMBL1757	138.06	C[C@@H]1O[C@@H]1P(=O)(O)O	256	2.40824
CHEMBL176	483.52	NC[C@H]1O[C@H](O[C@H]2[C@H](O)[C@@H](O[C@H]3O[C@H](CO)[C@@H](O)[C@H](N)[C@H]3O)[C@H](N)C[C@@H]2N)[C@H](N)[C@@H](O)[C@@H]1O	0.25	-0.60206
CHEMBL1760020	381.55	Cc1ccc([C@H]2O[C@@H](c3ccc(C)cc3)[C@H](C)/C(=N/NC(N)=S)[C@H]2C)cc1	100	2
CHEMBL176048	405.45	CC(C)NCC1CCN(c2c(F)cc3c(=O)c(C(=O)O)cn(C4CC4)c3c2F)C1	0.2	-0.69897
CHEMBL1761005	490.66	N#CC(C#N)=C(SCc1nnc(-c2ccccc2)s1)SCc1nnc(-c2ccccc2)s1	200	2.30103
CHEMBL1761007	559.55	N#CC(C#N)=C(SCc1nnc(-c2ccc(Cl)cc2)s1)SCc1nnc(-c2ccc(Cl)cc2)s1	200	2.30103
CHEMBL1761224	462.76	CCCCCCCCCCCCCCCC(=O)N(C(=O)NC1CCCCC1)C1CCCCC1	50	1.69897
CHEMBL1761225	375.6	CCCCCCCCCCCCCCCCCC(=O)Nc1ccccc1O	50	1.69897
CHEMBL1761226	490.82	CCCCCCCCCCCCCCCCCC(=O)N(C(=O)NC1CCCCC1)C1CCCCC1	100	2
CHEMBL1761227	275.39	C=CCCCCCCCCC(=O)Nc1ccccc1O	100	2
CHEMBL1761232	504.8	CCCCCC[C@@H](O)C/C=C\CCCCCCCC(=O)N(C(=O)NC1CCCCC1)C1CCCCC1	50	1.69897
CHEMBL1761233	389.58	CCCCC/C=C\CC[C@H](O)CCCCCCCC(=O)Nc1ccccc1O	25	1.39794
CHEMBL1761234	504.8	CCCCC/C=C\CC[C@H](O)CCCCCCCC(=O)N(C(=O)NC1CCCCC1)C1CCCCC1	25	1.39794
CHEMBL1761235	338.31	CCn1cc(C(=O)O)c(=O)c2cc(F)c(N3CCOCC3)c(F)c21	0.022	-1.65758
CHEMBL1761236	336.34	CCn1cc(C(=O)O)c(=O)c2cc(F)c(N3CCCCC3)c(F)c21	0.19	-0.721246
CHEMBL1761237	365.38	CCN1CCN(c2c(F)cc3c(=O)c(C(=O)O)cn(CC)c3c2F)CC1	0.19	-0.721246
CHEMBL1761238	381.38	CCn1cc(C(=O)O)c(=O)c2cc(F)c(NCCN3CCOCC3)c(F)c21	1.56	0.193125
CHEMBL1761239	395.41	CCn1cc(C(=O)O)c(=O)c2cc(F)c(NCCCN3CCOCC3)c(F)c21	1.56	0.193125
CHEMBL1761240	324.33	CCCCNc1c(F)cc2c(=O)c(C(=O)O)cn(CC)c2c1F	0.022	-1.65758
CHEMBL1761241	324.33	CCn1cc(C(=O)O)c(=O)c2cc(F)c(NC(C)(C)C)c(F)c21	0.09	-1.04576
CHEMBL1761242	310.3	CCCNc1c(F)cc2c(=O)c(C(=O)O)cn(CC)c2c1F	0.78	-0.107905
CHEMBL1761243	310.3	CCn1cc(C(=O)O)c(=O)c2cc(F)c(NC(C)C)c(F)c21	0.09	-1.04576
CHEMBL1761244	468.38	O=C(O)c1cn(Cc2ccc(C(F)(F)F)cc2)c2c(F)c(N3CCOCC3)c(F)cc2c1=O	12.5	1.09691
CHEMBL1761245	466.41	O=C(O)c1cn(Cc2ccc(C(F)(F)F)cc2)c2c(F)c(N3CCCCC3)c(F)cc2c1=O	12.5	1.09691
CHEMBL1761246	467.39	O=C(O)c1cn(Cc2ccc(C(F)(F)F)cc2)c2c(F)c(N3CCNCC3)c(F)cc2c1=O	12.5	1.09691
CHEMBL1761247	481.42	CN1CCN(c2c(F)cc3c(=O)c(C(=O)O)cn(Cc4ccc(C(F)(F)F)cc4)c3c2F)CC1	50	1.69897
CHEMBL1761248	495.45	CCN1CCN(c2c(F)cc3c(=O)c(C(=O)O)cn(Cc4ccc(C(F)(F)F)cc4)c3c2F)CC1	50	1.69897
CHEMBL1761249	543.49	O=C(O)c1cn(Cc2ccc(C(F)(F)F)cc2)c2c(F)c(N3CCN(c4ccccc4)CC3)c(F)cc2c1=O	0.39	-0.408935
CHEMBL1761250	557.52	O=C(O)c1cn(Cc2ccc(C(F)(F)F)cc2)c2c(F)c(N3CCN(Cc4ccccc4)CC3)c(F)cc2c1=O	1.56	0.193125
CHEMBL1761251	511.45	O=C(O)c1cn(Cc2ccc(C(F)(F)F)cc2)c2c(F)c(NCCN3CCOCC3)c(F)cc2c1=O	12.5	1.09691
CHEMBL1761252	525.47	O=C(O)c1cn(Cc2ccc(C(F)(F)F)cc2)c2c(F)c(NCCCN3CCOCC3)c(F)cc2c1=O	25	1.39794
CHEMBL1761253	454.4	CCCCNc1c(F)cc2c(=O)c(C(=O)O)cn(Cc3ccc(C(F)(F)F)cc3)c2c1F	50	1.69897
CHEMBL1761254	454.4	CC(C)(C)Nc1c(F)cc2c(=O)c(C(=O)O)cn(Cc3ccc(C(F)(F)F)cc3)c2c1F	50	1.69897
CHEMBL1761255	440.37	CCCNc1c(F)cc2c(=O)c(C(=O)O)cn(Cc3ccc(C(F)(F)F)cc3)c2c1F	3.12	0.494155
CHEMBL1761256	440.37	CC(C)Nc1c(F)cc2c(=O)c(C(=O)O)cn(Cc3ccc(C(F)(F)F)cc3)c2c1F	1.56	0.193125
CHEMBL1761419	586.6	CCn1cc(C(=O)O)c(=O)c2cc(F)c(N3CCN(c4nc(N5CCOCC5)nc(N5CCOCC5)n4)CC3)c(F)c21	3.12	0.494155
CHEMBL1761420	582.66	CCn1cc(C(=O)O)c(=O)c2cc(F)c(N3CCN(c4nc(N5CCCCC5)nc(N5CCCCC5)n4)CC3)c(F)c21	50	1.69897
CHEMBL1761421	594.7	CCn1cc(C(=O)O)c(=O)c2cc(F)c(N3CCN(c4nc(N5CCN(C)CC5)nc(N5CCN(C)CC5)n4)CC3)cc21	0.39	-0.408935
CHEMBL1761422	672.74	CCn1cc(C(=O)O)c(=O)c2cc(F)c(N3CCN(c4nc(NCCN5CCOCC5)nc(NCCN5CCOCC5)n4)CC3)c(F)c21	0.78	-0.107905
CHEMBL1761423	700.79	CCn1cc(C(=O)O)c(=O)c2cc(F)c(N3CCN(c4nc(NCCCN5CCOCC5)nc(NCCCN5CCOCC5)n4)CC3)c(F)c21	12.5	1.09691
CHEMBL1761424	558.63	CCCCNc1nc(NCCCC)nc(N2CCN(c3c(F)cc4c(=O)c(C(=O)O)cn(CC)c4c3F)CC2)n1	0.39	-0.408935
CHEMBL1761425	558.63	CCn1cc(C(=O)O)c(=O)c2cc(F)c(N3CCN(c4nc(NC(C)(C)C)nc(NC(C)(C)C)n4)CC3)c(F)c21	0.39	-0.408935
CHEMBL1761426	530.58	CCCNc1nc(NCCC)nc(N2CCN(c3c(F)cc4c(=O)c(C(=O)O)cn(CC)c4c3F)CC2)n1	0.19	-0.721246
CHEMBL1761427	530.58	CCn1cc(C(=O)O)c(=O)c2cc(F)c(N3CCN(c4nc(NC(C)C)nc(NC(C)C)n4)CC3)c(F)c21	0.39	-0.408935
CHEMBL1761428	716.67	O=C(O)c1cn(Cc2ccc(C(F)(F)F)cc2)c2c(F)c(N3CCN(c4nc(N5CCOCC5)nc(N5CCOCC5)n4)CC3)c(F)cc2c1=O	1.56	0.193125
CHEMBL1761429	712.72	O=C(O)c1cn(Cc2ccc(C(F)(F)F)cc2)c2c(F)c(N3CCN(c4nc(N5CCCCC5)nc(N5CCCCC5)n4)CC3)c(F)cc2c1=O	50	1.69897
CHEMBL1761430	724.76	CN1CCN(c2nc(N3CCN(C)CC3)nc(N3CCN(c4cc5c(cc4F)c(=O)c(C(=O)O)cn5Cc4ccc(C(F)(F)F)cc4)CC3)n2)CC1	12.5	1.09691
CHEMBL1761431	802.81	O=C(O)c1cn(Cc2ccc(C(F)(F)F)cc2)c2c(F)c(N3CCN(c4nc(NCCN5CCOCC5)nc(NCCN5CCOCC5)n4)CC3)c(F)cc2c1=O	6.25	0.79588
CHEMBL1761432	830.86	O=C(O)c1cn(Cc2ccc(C(F)(F)F)cc2)c2c(F)c(N3CCN(c4nc(NCCCN5CCOCC5)nc(NCCCN5CCOCC5)n4)CC3)c(F)cc2c1=O	50	1.69897
CHEMBL1761433	688.7	CCCCNc1nc(NCCCC)nc(N2CCN(c3c(F)cc4c(=O)c(C(=O)O)cn(Cc5ccc(C(F)(F)F)cc5)c4c3F)CC2)n1	0.39	-0.408935
CHEMBL1761434	688.7	CC(C)(C)Nc1nc(NC(C)(C)C)nc(N2CCN(c3c(F)cc4c(=O)c(C(=O)O)cn(Cc5ccc(C(F)(F)F)cc5)c4c3F)CC2)n1	1.56	0.193125
CHEMBL1761435	660.65	CCCNc1nc(NCCC)nc(N2CCN(c3c(F)cc4c(=O)c(C(=O)O)cn(Cc5ccc(C(F)(F)F)cc5)c4c3F)CC2)n1	0.78	-0.107905
CHEMBL1761436	660.65	CC(C)Nc1nc(NC(C)C)nc(N2CCN(c3c(F)cc4c(=O)c(C(=O)O)cn(Cc5ccc(C(F)(F)F)cc5)c4c3F)CC2)n1	0.39	-0.408935
CHEMBL1761437	514.53	CCn1cc(C(=O)O)c(=O)c2cc(F)c(N3CCN(c4cc(C)nc(N5CCOCC5)n4)CC3)c(F)c21	0.045	-1.34679
CHEMBL1761438	512.56	CCn1cc(C(=O)O)c(=O)c2cc(F)c(N3CCN(c4cc(C)nc(N5CCCCC5)n4)CC3)c(F)c21	0.045	-1.34679
CHEMBL1761439	509.59	CCn1cc(C(=O)O)c(=O)c2cc(F)c(N3CCN(c4cc(C)nc(N5CCN(C)CC5)n4)CC3)cc21	50	1.69897
CHEMBL1761440	557.6	CCn1cc(C(=O)O)c(=O)c2cc(F)c(N3CCN(c4cc(C)nc(NCCN5CCOCC5)n4)CC3)c(F)c21	0.22	-0.657577
CHEMBL1761441	571.63	CCn1cc(C(=O)O)c(=O)c2cc(F)c(N3CCN(c4cc(C)nc(NCCCN5CCOCC5)n4)CC3)c(F)c21	0.22	-0.657577
CHEMBL1761442	500.55	CCCCNc1nc(C)cc(N2CCN(c3c(F)cc4c(=O)c(C(=O)O)cn(CC)c4c3F)CC2)n1	0.78	-0.107905
CHEMBL1761443	500.55	CCn1cc(C(=O)O)c(=O)c2cc(F)c(N3CCN(c4cc(C)nc(NC(C)(C)C)n4)CC3)c(F)c21	0.78	-0.107905
CHEMBL1761444	486.52	CCCNc1nc(C)cc(N2CCN(c3c(F)cc4c(=O)c(C(=O)O)cn(CC)c4c3F)CC2)n1	0.09	-1.04576
CHEMBL1761445	486.52	CCn1cc(C(=O)O)c(=O)c2cc(F)c(N3CCN(c4cc(C)nc(NC(C)C)n4)CC3)c(F)c21	0.011	-1.95861
CHEMBL1761446	644.6	Cc1cc(N2CCN(c3c(F)cc4c(=O)c(C(=O)O)cn(Cc5ccc(C(F)(F)F)cc5)c4c3F)CC2)nc(N2CCOCC2)n1	0.78	-0.107905
CHEMBL1761447	642.63	Cc1cc(N2CCN(c3c(F)cc4c(=O)c(C(=O)O)cn(Cc5ccc(C(F)(F)F)cc5)c4c3F)CC2)nc(N2CCCCC2)n1	0.39	-0.408935
CHEMBL1761448	639.65	Cc1cc(N2CCN(c3cc4c(cc3F)c(=O)c(C(=O)O)cn4Cc3ccc(C(F)(F)F)cc3)CC2)nc(N2CCN(C)CC2)n1	6.25	0.79588
CHEMBL1761449	687.67	Cc1cc(N2CCN(c3c(F)cc4c(=O)c(C(=O)O)cn(Cc5ccc(C(F)(F)F)cc5)c4c3F)CC2)nc(NCCN2CCOCC2)n1	1.56	0.193125
CHEMBL1761450	701.7	Cc1cc(N2CCN(c3c(F)cc4c(=O)c(C(=O)O)cn(Cc5ccc(C(F)(F)F)cc5)c4c3F)CC2)nc(NCCCN2CCOCC2)n1	6.25	0.79588
CHEMBL1761451	630.62	CCCCNc1nc(C)cc(N2CCN(c3c(F)cc4c(=O)c(C(=O)O)cn(Cc5ccc(C(F)(F)F)cc5)c4c3F)CC2)n1	6.25	0.79588
CHEMBL1761452	630.62	Cc1cc(N2CCN(c3c(F)cc4c(=O)c(C(=O)O)cn(Cc5ccc(C(F)(F)F)cc5)c4c3F)CC2)nc(NC(C)(C)C)n1	0.19	-0.721246
CHEMBL1761453	616.59	CCCNc1nc(C)cc(N2CCN(c3c(F)cc4c(=O)c(C(=O)O)cn(Cc5ccc(C(F)(F)F)cc5)c4c3F)CC2)n1	1.56	0.193125
CHEMBL1761454	616.59	Cc1cc(N2CCN(c3c(F)cc4c(=O)c(C(=O)O)cn(Cc5ccc(C(F)(F)F)cc5)c4c3F)CC2)nc(NC(C)C)n1	0.19	-0.721246
CHEMBL1761908	339.46	C[C@@H]1/C(=N/NC(N)=S)C[C@@H](c2ccccc2)O[C@H]1c1ccccc1	100	2
CHEMBL1761909	353.49	CC[C@@H]1/C(=N/NC(N)=S)C[C@@H](c2ccccc2)O[C@H]1c1ccccc1	100	2
CHEMBL1761910	389.47	C[C@@H]1/C(=N\NC(N)=S)[C@@H](C)[C@H](c2ccc(F)cc2)O[C@@H]1c1ccc(F)cc1	50	1.69897
CHEMBL1761911	422.38	C[C@@H]1/C(=N\NC(N)=S)[C@@H](C)[C@H](c2ccc(Cl)cc2)O[C@@H]1c1ccc(Cl)cc1	25	1.39794
CHEMBL1761912	511.28	C[C@@H]1/C(=N\NC(N)=S)[C@@H](C)[C@H](c2ccc(Br)cc2)O[C@@H]1c1ccc(Br)cc1	25	1.39794
CHEMBL1761913	413.54	COc1ccc([C@H]2O[C@@H](c3ccc(OC)cc3)[C@H](C)/C(=N/NC(N)=S)[C@H]2C)cc1	50	1.69897
CHEMBL1761914	415.56	C[C@@H]1/C(=N/NC(=S)Nc2ccccc2)C[C@@H](c2ccccc2)O[C@H]1c1ccccc1	100	2
CHEMBL1761915	429.59	CC[C@@H]1/C(=N/NC(=S)Nc2ccccc2)C[C@@H](c2ccccc2)O[C@H]1c1ccccc1	100	2
CHEMBL1761916	465.57	C[C@@H]1/C(=N\NC(=S)Nc2ccccc2)[C@@H](C)[C@H](c2ccc(F)cc2)O[C@@H]1c1ccc(F)cc1	50	1.69897
CHEMBL1761917	498.48	C[C@@H]1/C(=N\NC(=S)Nc2ccccc2)[C@@H](C)[C@H](c2ccc(Cl)cc2)O[C@@H]1c1ccc(Cl)cc1	12.5	1.09691
CHEMBL1761918	587.38	C[C@@H]1/C(=N\NC(=S)Nc2ccccc2)[C@@H](C)[C@H](c2ccc(Br)cc2)O[C@@H]1c1ccc(Br)cc1	25	1.39794
CHEMBL1761920	489.64	COc1ccc([C@H]2O[C@@H](c3ccc(OC)cc3)[C@H](C)/C(=N/NC(=S)Nc3ccccc3)[C@H]2C)cc1	25	1.39794
CHEMBL1761921	498.48	C[C@@H]1/C(=N\NC(=S)Nc2ccccc2)[C@@H](C)[C@H](c2ccccc2Cl)O[C@@H]1c1ccccc1Cl	12.5	1.09691
CHEMBL1761922	498.48	C[C@@H]1/C(=N\NC(=S)Nc2ccccc2)[C@@H](C)[C@H](c2cccc(Cl)c2)O[C@@H]1c1cccc(Cl)c1	12.5	1.09691
CHEMBL1761923	489.64	COc1cccc([C@H]2O[C@@H](c3cccc(OC)c3)[C@H](C)/C(=N/NC(=S)Nc3ccccc3)[C@H]2C)c1	100	2
CHEMBL176273	407.87	CN(C)CC1CCN(c2c(F)cc3c(=O)c(C(=O)O)cn(C4CC4)c3c2Cl)C1	0.1	-1
CHEMBL176409	688.71	CCN1CCN(C(=O)NC(C(=O)NC2C(=O)N3C(C(=O)O)=C(CSc4nnnn4C)CSC23)c2ccc(OC(N)=O)cc2)C(=O)C1=O	0.05	-1.30103
CHEMBL176460	462.51	Cn1nnnc1SCC1=C(C(=O)O)N2C(=O)C(NC(=O)Cc3ccc(O)cc3)C2SC1	100	2
CHEMBL176464	349.61	Cc1ccc2c(c1)C=NN(S(=O)(=O)c1ccc(N)cc1Cl)B2O	0.78	-0.107905
CHEMBL176468	319.39	C[C@H]1C(SCc2cccnc2)=C(C(=O)O)N2C(=O)[C@H](CN)[C@@H]12	0.03	-1.52288
CHEMBL1765639	744.73	CC(C)(C)c1ccc(NC(=O)CCN)c(-c2ccc(-c3cc(C(C)(C)C)ccc3NC(=O)CCN)nn2)c1.O=C(O)C(F)(F)F.O=C(O)C(F)(F)F	100	2
CHEMBL1765640	743.75	CC(C)(C)c1ccc(NC(=O)CCN)c(-c2ccc(-c3cc(C(C)(C)C)ccc3NC(=O)CCN)nc2)c1.O=C(O)C(F)(F)F.O=C(O)C(F)(F)F	25	1.39794
CHEMBL1765641	742.76	CC(C)(C)c1ccc(NC(=O)CCN)c(-c2ccc(-c3cc(C(C)(C)C)ccc3NC(=O)CCN)cc2)c1.O=C(O)C(F)(F)F.O=C(O)C(F)(F)F	12.5	1.09691
CHEMBL1765642	768.51	NCCC(=O)Nc1ccc(C(F)(F)F)cc1-c1ccc(-c2cc(C(F)(F)F)ccc2NC(=O)CCN)nn1.O=C(O)C(F)(F)F.O=C(O)C(F)(F)F	50	1.69897
CHEMBL1765643	767.52	NCCC(=O)Nc1ccc(C(F)(F)F)cc1-c1ccc(-c2cc(C(F)(F)F)ccc2NC(=O)CCN)nc1.O=C(O)C(F)(F)F.O=C(O)C(F)(F)F	100	2
CHEMBL1765644	632.52	NCCC(=O)Nc1ccccc1-c1ccc(-c2ccccc2NC(=O)CCN)nn1.O=C(O)C(F)(F)F.O=C(O)C(F)(F)F	50	1.69897
CHEMBL1765645	766.54	NCCC(=O)Nc1ccc(C(F)(F)F)cc1-c1ccc(-c2cc(C(F)(F)F)ccc2NC(=O)CCN)cc1.O=C(O)C(F)(F)F.O=C(O)C(F)(F)F	25	1.39794
CHEMBL1765646	572.8	CC(C)(C)c1ccc(NC(=O)CCCCN)c(-c2ccc(-c3cc(C(C)(C)C)ccc3NC(=O)CCCCN)nn2)c1	25	1.39794
CHEMBL1765647	798.87	CC(C)(C)c1ccc(NC(=O)CCCCN)c(-c2ccc(-c3cc(C(C)(C)C)ccc3NC(=O)CCCCN)cc2)c1.O=C(O)C(F)(F)F.O=C(O)C(F)(F)F	12.5	1.09691
CHEMBL1765648	882.95	CC(C)(C)c1ccc(NC(=O)CCCCNC(=N)N)c(-c2ccc(-c3cc(C(C)(C)C)ccc3NC(=O)CCCCNC(=N)N)cc2)c1.O=C(O)C(F)(F)F.O=C(O)C(F)(F)F	12.5	1.09691
CHEMBL176690	320.37	C[C@H]1C(SCc2cccnc2)=C(C(=O)O)N2C(=O)[C@H](CO)[C@@H]12	0.06	-1.22185
CHEMBL176755	417.42	CC(=O)NC1CCN(c2c(F)cc3c(=O)c(C(=O)O)c4scc5n4c3c2OC5)C1	1.56	0.193125
CHEMBL176909	672.64	CCN1CCN(C(=O)NC(C(=O)NC2C(=O)N3C(C(=O)O)=C(CSc4nnnn4C)COC23)c2ccc(OC(N)=O)cc2)C(=O)C1=O	12.5	1.09691
CHEMBL177	585.61	NCC[C@H](O)C(=O)N[C@@H]1C[C@H](N)[C@@H](O[C@H]2O[C@H](CN)[C@@H](O)[C@H](O)[C@H]2O)[C@H](O)[C@H]1O[C@H]1O[C@H](CO)[C@@H](O)[C@H](N)[C@H]1O	1	0
CHEMBL177027	255.11	CCCS(=O)(=O)N1N=Cc2c(ccn2C)B1O	25	1.39794
CHEMBL1770314	436.46	CC1(C)C=Cc2c(cc(O)c3c(=O)c4c(oc23)-c2ccc(O)cc2OC(C(C)(C)O)C4)O1	4	0.60206
CHEMBL177049	328.2	Cc1ccc(S(=O)(=O)N2N=Cc3c(C)ccc(C)c3B2O)cc1	50	1.69897
CHEMBL1771224	400.82	Cc1nn(-c2ccccc2)c(Cl)c1/C=C/C(=O)C1C(=O)N(C)C(=O)N(C)C1=O	50	1.69897
CHEMBL1771225	372.77	Cc1nn(-c2ccccc2)c(Cl)c1/C=C/C(=O)C1C(=O)NC(=O)NC1=O	12.5	1.09691
CHEMBL1771226	388.84	Cc1nn(-c2ccccc2)c(Cl)c1/C=C/C(=O)C1C(=O)NC(=S)NC1=O	25	1.39794
CHEMBL1771227	414.85	Cc1nn(-c2ccccc2)c(Cl)c1C1CC(C2C(=O)N(C)C(=O)N(C)C2=O)=NN1	50	1.69897
CHEMBL1771228	386.8	Cc1nn(-c2ccccc2)c(Cl)c1C1CC(C2C(=O)NC(=O)NC2=O)=NN1	50	1.69897
CHEMBL1771229	402.87	Cc1nn(-c2ccccc2)c(Cl)c1C1CC(C2C(=O)NC(=S)NC2=O)=NN1	50	1.69897
CHEMBL177128	354.65	CCc1cc2c(s1)C=NN(S(=O)(=O)c1ccccc1Cl)B2O	0.31	-0.508638
CHEMBL177139	353.66	CCc1cc2c(s1)B(O)N(S(=O)(=O)c1ccccc1Cl)C=C2	1.25	0.09691
CHEMBL177140	404.5	O=S(=O)(c1ccccc1Cl)N1C=Cc2cc(Br)sc2B1O	50	1.69897
CHEMBL1771499	313.39	C/C(=N\N=C1\NC(=O)CS1)c1nc(-c2ccccc2)[nH]c1C	21.9	1.34044
CHEMBL177163	361.37	CC1COc2c(N3CCC(CN)C3)c(F)cc3c(=O)c(C(=O)O)cn1c23	0.4	-0.39794
CHEMBL177306	334.4	C[C@@H](O)[C@H]1C(=O)N2C(C(=O)O)=C(SCc3cccnc3)[C@H](C)[C@H]12	0.13	-0.886057
CHEMBL1773469	373.46	CC1C(=O)CC(c2ccccc2)N(C(=O)Cn2ccnc2)C1c1ccccc1	50	1.69897
CHEMBL1773470	387.48	CCC1C(=O)CC(c2ccccc2)N(C(=O)Cn2ccnc2)C1c1ccccc1	100	2
CHEMBL1773472	387.48	CC1C(=O)C(C)C(c2ccccc2)N(C(=O)Cn2ccnc2)C1c1ccccc1	100	2
CHEMBL1773473	423.46	CC1C(=O)C(C)C(c2cccc(F)c2)N(C(=O)Cn2ccnc2)C1c1cccc(F)c1	200	2.30103
CHEMBL1773474	447.54	COc1ccc(C2C(C)C(=O)C(C)C(c3ccc(OC)cc3)N2C(=O)Cn2ccnc2)cc1	200	2.30103
CHEMBL1773475	473.52	CC1C(=O)C(C)C(c2cccc(F)c2)N(C(=O)Cn2cnc3ccccc32)C1c1cccc(F)c1	25	1.39794
CHEMBL1773477	473.52	CCC1C(=O)CC(c2ccc(F)cc2)N(C(=O)Cn2cnc3ccccc32)C1c1ccc(F)cc1	100	2
CHEMBL1778374	420.42	CO/N=C1\CCN(c2c(F)cc3c(=O)c(C(=O)O)cn(C4CC4)c3c2F)CC1CN	16	1.20412
CHEMBL1778375	434.44	CCO/N=C1\CCN(c2c(F)cc3c(=O)c(C(=O)O)cn(C4CC4)c3c2F)CC1CN	32	1.50515
CHEMBL1778376	468.43	CO/N=C1\CCN(c2c(F)cc3c(=O)c(C(=O)O)cn(C4CC4)c3c2OC(F)F)CC1CN	32	1.50515
CHEMBL1778377	482.46	CCO/N=C1\CCN(c2c(F)cc3c(=O)c(C(=O)O)cn(C4CC4)c3c2OC(F)F)CC1CN	64	1.80618
CHEMBL1778378	408.41	CCn1cc(C(=O)O)c(=O)c2cc(F)c(N3CC/C(=N\OC)C(CN)C3)c(F)c21	128	2.10721
CHEMBL1778379	422.43	CCO/N=C1\CCN(c2c(F)cc3c(=O)c(C(=O)O)cn(CC)c3c2F)CC1CN	128	2.10721
CHEMBL1778380	426.4	CO/N=C1\CCN(c2c(F)cc3c(=O)c(C(=O)O)cn(CCF)c3c2F)CC1CN	128	2.10721
CHEMBL1778381	440.42	CCO/N=C1\CCN(c2c(F)cc3c(=O)c(C(=O)O)cn(CCF)c3c2F)CC1CN	128	2.10721
CHEMBL1778382	475.43	CO/N=C1\CCN(c2nc3c(cc2F)c(=O)c(C(=O)O)cn3-c2ccc(F)cc2F)CC1CN	32	1.50515
CHEMBL1778383	489.45	CCO/N=C1\CCN(c2nc3c(cc2F)c(=O)c(C(=O)O)cn3-c2ccc(F)cc2F)CC1CN	32	1.50515
CHEMBL1778384	432.45	CO/N=C1\CCN(c2c(F)cc3c(=O)c(C(=O)O)cn(C4CC4)c3c2OC)CC1CN	64	1.80618
CHEMBL1778385	446.48	CCO/N=C1\CCN(c2c(F)cc3c(=O)c(C(=O)O)cn(C4CC4)c3c2OC)CC1CN	128	2.10721
CHEMBL1778386	434.47	COC[C@H](C)c1c(N2CC/C(=N\OC)C(CN)C2)c(F)cc2c(=O)c(C(=O)O)c[nH]c12	128	2.10721
CHEMBL177892	366.39	O=C(O)c1cn(C2CC2)c2c(F)c(N3CCSCC3)c(F)cc2c1=O	0.008	-2.09691
CHEMBL1779021	717.94	CC[C@@H](O)[C@@](C)(O)[C@@H]1OC(=O)[C@H](C)[C@@H](O[C@H]2C[C@@](C)(OC)[C@@H](O)[C@H](C)O2)[C@H](C)[C@@H](O[C@@H]2O[C@H](C)C[C@H](N(C)C)[C@H]2O)[C@@]2(C)C[C@@H](C)[C@H](O2)[C@@H]1C	128	2.10721
CHEMBL178077	375.38	O=C(O)c1c(=O)c2cc(F)c(N3CCNCC3)c3c2n2c(csc12)CO3	0.05	-1.30103
CHEMBL1782068	511.41	COc1ccc2nc(C)cc(-n3cc(CN4CCN(C(=O)c5ccc(Cl)c(Cl)c5)CC4)nn3)c2c1	0.8	-0.09691
CHEMBL1782456	539.56	CN(C)Cc1ccc2c(F)c3c(c(O)c2c1)C(=O)C1=C(O)[C@]2(O)C(=O)C(C(N)=O)=C(O)[C@@H](N(C)C)[C@@H]2C[C@@H]1C3	4	0.60206
CHEMBL1782457	561.63	CN(C)[C@@H]1C(O)=C(C(N)=O)C(=O)[C@@]2(O)C(O)=C3C(=O)c4c(cc5ccc(CN6CCCCC6)cc5c4O)C[C@H]3C[C@@H]12	8	0.90309
CHEMBL1782458	549.58	CN(C)[C@@H]1C(O)=C(C(N)=O)C(=O)[C@@]2(O)C(O)=C3C(=O)c4c(cc5ccc(CN6CC(O)C6)cc5c4O)C[C@H]3C[C@@H]12	8	0.90309
CHEMBL1782459	563.61	COC1CN(Cc2ccc3cc4c(c(O)c3c2)C(=O)C2=C(O)[C@]3(O)C(=O)C(C(N)=O)=C(O)[C@@H](N(C)C)[C@@H]3C[C@@H]2C4)C1	16	1.20412
CHEMBL1782460	576.65	CN(C)C1CN(Cc2ccc3cc4c(c(O)c3c2)C(=O)C2=C(O)[C@]3(O)C(=O)C(C(N)=O)=C(O)[C@@H](N(C)C)[C@@H]3C[C@@H]2C4)C1	8	0.90309
CHEMBL1782461	590.63	CC(=O)NC1CN(Cc2ccc3cc4c(c(O)c3c2)C(=O)C2=C(O)[C@]3(O)C(=O)C(C(N)=O)=C(O)[C@@H](N(C)C)[C@@H]3C[C@@H]2C4)C1	16	1.20412
CHEMBL1782462	558.59	CN(C)[C@@H]1C(O)=C(C(N)=O)C(=O)[C@@]2(O)C(O)=C3C(=O)c4c(cc5ccc(CN6CC(C#N)C6)cc5c4O)C[C@H]3C[C@@H]12	8	0.90309
CHEMBL1782463	551.57	CN(C)[C@@H]1C(O)=C(C(N)=O)C(=O)[C@@]2(O)C(O)=C3C(=O)c4c(cc5ccc(CN6CC(F)C6)cc5c4O)C[C@H]3C[C@@H]12	8	0.90309
CHEMBL1782464	569.56	CN(C)[C@@H]1C(O)=C(C(N)=O)C(=O)[C@@]2(O)C(O)=C3C(=O)c4c(cc5ccc(CN6CC(F)(F)C6)cc5c4O)C[C@H]3C[C@@H]12	32	1.50515
CHEMBL1782465	585.64	CN(C)[C@@H]1C(O)=C(C(N)=O)C(=O)[C@@]2(O)C(O)=C3C(=O)c4c(cc5ccc(CN(C)S(C)(=O)=O)cc5c4O)C[C@H]3C[C@@H]12	32	1.50515
CHEMBL1782466	539.56	CCNCc1ccc2c(F)c3c(c(O)c2c1)C(=O)C1=C(O)[C@]2(O)C(=O)C(C(N)=O)=C(O)[C@@H](N(C)C)[C@@H]2C[C@@H]1C3	4	0.60206
CHEMBL1782467	551.57	CN(C)[C@@H]1C(O)=C(C(N)=O)C(=O)[C@@]2(O)C(O)=C3C(=O)c4c(c(F)c5ccc(CNC6CC6)cc5c4O)C[C@H]3C[C@@H]12	8	0.90309
CHEMBL1782468	567.61	CN(C)[C@@H]1C(O)=C(C(N)=O)C(=O)[C@@]2(O)C(O)=C3C(=O)c4c(c(F)c5ccc(CNC(C)(C)C)cc5c4O)C[C@H]3C[C@@H]12	2	0.30103
CHEMBL1782469	569.56	CN(C)[C@@H]1C(O)=C(C(N)=O)C(=O)[C@@]2(O)C(O)=C3C(=O)c4c(c(F)c5ccc(CN6CC(F)C6)cc5c4O)C[C@H]3C[C@@H]12	8	0.90309
CHEMBL1782470	565.6	CN(C)[C@@H]1C(O)=C(C(N)=O)C(=O)[C@@]2(O)C(O)=C3C(=O)c4c(c(F)c5ccc(CN6CCCC6)cc5c4O)C[C@H]3C[C@@H]12	2	0.30103
CHEMBL1782471	565.62	CCCNCc1ccc2c(OC)c3c(c(O)c2c1)C(=O)C1=C(O)[C@]2(O)C(=O)C(C(N)=O)=C(O)[C@@H](N(C)C)[C@@H]2C[C@@H]1C3	8	0.90309
CHEMBL1782472	563.61	COc1c2c(c(O)c3cc(CNC4CC4)ccc13)C(=O)C1=C(O)[C@]3(O)C(=O)C(C(N)=O)=C(O)[C@@H](N(C)C)[C@@H]3C[C@@H]1C2	2	0.30103
CHEMBL1782473	579.65	COc1c2c(c(O)c3cc(CNCC(C)C)ccc13)C(=O)C1=C(O)[C@]3(O)C(=O)C(C(N)=O)=C(O)[C@@H](N(C)C)[C@@H]3C[C@@H]1C2	1	0
CHEMBL1782474	579.65	COc1c2c(c(O)c3cc(CNC(C)(C)C)ccc13)C(=O)C1=C(O)[C@]3(O)C(=O)C(C(N)=O)=C(O)[C@@H](N(C)C)[C@@H]3C[C@@H]1C2	2	0.30103
CHEMBL1782475	551.6	COc1c2c(c(O)c3cc(CN(C)C)ccc13)C(=O)C1=C(O)[C@]3(O)C(=O)C(C(N)=O)=C(O)[C@@H](N(C)C)[C@@H]3C[C@@H]1C2	4	0.60206
CHEMBL1782476	581.6	COc1c2c(c(O)c3cc(CN4CC(F)C4)ccc13)C(=O)C1=C(O)[C@]3(O)C(=O)C(C(N)=O)=C(O)[C@@H](N(C)C)[C@@H]3C[C@@H]1C2	8	0.90309
CHEMBL1782477	577.63	COc1c2c(c(O)c3cc(CN4CCCC4)ccc13)C(=O)C1=C(O)[C@]3(O)C(=O)C(C(N)=O)=C(O)[C@@H](N(C)C)[C@@H]3C[C@@H]1C2	4	0.60206
CHEMBL1782478	550.61	CNCc1ccc2c(N(C)C)c3c(c(O)c2c1)C(=O)C1=C(O)[C@]2(O)C(=O)C(C(N)=O)=C(O)[C@@H](N(C)C)[C@@H]2C[C@@H]1C3	4	0.60206
CHEMBL1782479	594.66	COCCNCc1ccc2c(N(C)C)c3c(c(O)c2c1)C(=O)C1=C(O)[C@]2(O)C(=O)C(C(N)=O)=C(O)[C@@H](N(C)C)[C@@H]2C[C@@H]1C3	32	1.50515
CHEMBL1782480	564.64	CN(C)Cc1ccc2c(N(C)C)c3c(c(O)c2c1)C(=O)C1=C(O)[C@]2(O)C(=O)C(C(N)=O)=C(O)[C@@H](N(C)C)[C@@H]2C[C@@H]1C3	16	1.20412
CHEMBL1782481	590.68	CN(C)c1c2c(c(O)c3cc(CN4CCCC4)ccc13)C(=O)C1=C(O)[C@]3(O)C(=O)C(C(N)=O)=C(O)[C@@H](N(C)C)[C@@H]3C[C@@H]1C2	8	0.90309
CHEMBL1782482	482.46	CN(C)[C@@H]1C(O)=C(C(N)=O)C(=O)[C@@]2(O)C(O)=C3C(=O)c4c(cc5ccc(F)cc5c4O)C[C@H]3C[C@@H]12	32	1.50515
CHEMBL1782483	516.91	CN(C)[C@@H]1C(O)=C(C(N)=O)C(=O)[C@@]2(O)C(O)=C3C(=O)c4c(c(Cl)c5ccc(F)cc5c4O)C[C@H]3C[C@@H]12	32	1.50515
CHEMBL1782484	512.49	COc1c2c(c(O)c3cc(F)ccc13)C(=O)C1=C(O)[C@]3(O)C(=O)C(C(N)=O)=C(O)[C@@H](N(C)C)[C@@H]3C[C@@H]1C2	32	1.50515
CHEMBL1782485	525.53	CN(C)c1c2c(c(O)c3cc(F)ccc13)C(=O)C1=C(O)[C@]3(O)C(=O)C(C(N)=O)=C(O)[C@@H](N(C)C)[C@@H]3C[C@@H]1C2	32	1.50515
CHEMBL1782486	533.58	CN(C)[C@@H]1C(O)=C(C(N)=O)C(=O)[C@@]2(O)C(O)=C3C(=O)c4c(cc5c(CNC6CC6)cccc5c4O)C[C@H]3C[C@@H]12	32	1.50515
CHEMBL1782487	521.57	CN(C)Cc1cccc2c(O)c3c(cc12)C[C@H]1C[C@H]2[C@H](N(C)C)C(O)=C(C(N)=O)C(=O)[C@@]2(O)C(O)=C1C3=O	32	1.50515
CHEMBL1782488	533.58	CN(C)[C@@H]1C(O)=C(C(N)=O)C(=O)[C@@]2(O)C(O)=C3C(=O)c4c(cc5c(CN6CCC6)cccc5c4O)C[C@H]3C[C@@H]12	16	1.20412
CHEMBL1782489	479.49	CN(C)[C@@H]1C(O)=C(C(N)=O)C(=O)[C@@]2(O)C(O)=C3C(=O)c4c(cc5c(N)cccc5c4O)C[C@H]3C[C@@H]12	32	1.50515
CHEMBL1782490	493.52	CNc1cccc2c(O)c3c(cc12)C[C@H]1C[C@H]2[C@H](N(C)C)C(O)=C(C(N)=O)C(=O)[C@@]2(O)C(O)=C1C3=O	32	1.50515
CHEMBL1782491	507.54	CN(C)c1cccc2c(O)c3c(cc12)C[C@H]1C[C@H]2[C@H](N(C)C)C(O)=C(C(N)=O)C(=O)[C@@]2(O)C(O)=C1C3=O	32	1.50515
CHEMBL1782492	494.5	COc1cccc2c(O)c3c(cc12)C[C@H]1C[C@H]2[C@H](N(C)C)C(O)=C(C(N)=O)C(=O)[C@@]2(O)C(O)=C1C3=O	32	1.50515
CHEMBL1782493	479.49	CN(C)[C@@H]1C(O)=C(C(N)=O)C(=O)[C@@]2(O)C(O)=C3C(=O)c4c(cc5cc(N)ccc5c4O)C[C@H]3C[C@@H]12	32	1.50515
CHEMBL1782970	403.41	CO/N=C1\CN(c2nc3c(cc2F)c(=O)c(C(=O)O)cn3C2CC2)CCC1(C)N	2	0.30103
CHEMBL1782971	417.44	CCO/N=C1\CN(c2nc3c(cc2F)c(=O)c(C(=O)O)cn3C2CC2)CCC1(C)N	128	2.10721
CHEMBL1782972	475.43	CO/N=C1\CN(c2nc3c(cc2F)c(=O)c(C(=O)O)cn3-c2ccc(F)cc2F)CCC1(C)N	64	1.80618
CHEMBL1782973	489.45	CCO/N=C1\CN(c2nc3c(cc2F)c(=O)c(C(=O)O)cn3-c2ccc(F)cc2F)CCC1(C)N	32	1.50515
CHEMBL1782974	408.41	CCn1cc(C(=O)O)c(=O)c2cc(F)c(N3CCC(C)(N)/C(=N/OC)C3)c(F)c21	32	1.50515
CHEMBL1782975	422.43	CCO/N=C1\CN(c2c(F)cc3c(=O)c(C(=O)O)cn(CC)c3c2F)CCC1(C)N	128	2.10721
CHEMBL1782976	426.4	CO/N=C1\CN(c2c(F)cc3c(=O)c(C(=O)O)cn(CCF)c3c2F)CCC1(C)N	16	1.20412
CHEMBL1782977	434.44	CCO/N=C1\CN(c2c(F)cc3c(=O)c(C(=O)O)cn(C4CC4)c3c2F)CCC1(C)N	128	2.10721
CHEMBL1782978	468.43	CO/N=C1\CN(c2c(F)cc3c(=O)c(C(=O)O)cn(C4CC4)c3c2OC(F)F)CCC1(C)N	128	2.10721
CHEMBL1782979	482.46	CCO/N=C1\CN(c2c(F)cc3c(=O)c(C(=O)O)cn(C4CC4)c3c2OC(F)F)CCC1(C)N	8	0.90309
CHEMBL1782980	432.45	CO/N=C1\CN(c2c(F)cc3c(=O)c(C(=O)O)cn(C4CC4)c3c2OC)CCC1(C)N	128	2.10721
CHEMBL1782981	446.48	CCO/N=C1\CN(c2c(F)cc3c(=O)c(C(=O)O)cn(C4CC4)c3c2OC)CCC1(C)N	1	0
CHEMBL1782982	418.43	CO/N=C1\CN(c2c(F)cc3c(=O)c(C(=O)O)cn4c3c2OC[C@@H]4C)CCC1(C)N	2	0.30103
CHEMBL1782983	432.45	CCO/N=C1\CN(c2c(F)cc3c(=O)c(C(=O)O)cn4c3c2OC[C@@H]4C)CCC1(C)N	2	0.30103
CHEMBL1783088	391.41	COc1ccc2nc(C)cc(-n3cc(CNC(=O)c4ccccc4F)nn3)c2c1	0.2	-0.69897
CHEMBL1783112	311.35	COc1ccc2nc(C)cc(-n3cc(CNC(C)=O)nn3)c2c1	0.1	-1
CHEMBL1783113	337.38	COc1ccc2nc(C)cc(-n3cc(CNC(=O)C4CC4)nn3)c2c1	0.2	-0.69897
CHEMBL1783114	351.41	COc1ccc2nc(C)cc(-n3cc(CNC(=O)C4CCC4)nn3)c2c1	1.6	0.20412
CHEMBL1783115	391.41	COc1ccc2nc(C)cc(-n3cc(CNC(=O)c4ccc(F)cc4)nn3)c2c1	0.2	-0.69897
CHEMBL1783116	407.86	COc1ccc2nc(C)cc(-n3cc(CNC(=O)c4ccccc4Cl)nn3)c2c1	3.12	0.494155
CHEMBL1783117	401.47	CCc1ccc(C(=O)NCc2cn(-c3cc(C)nc4ccc(OC)cc34)nn2)cc1	3.12	0.494155
CHEMBL1783118	387.44	COc1ccc2nc(C)cc(-n3cc(CNC(=O)c4ccc(C)cc4)nn3)c2c1	3.12	0.494155
CHEMBL1783119	403.44	COc1ccc(C(=O)NCc2cn(-c3cc(C)nc4ccc(OC)cc34)nn2)cc1	0.1	-1
CHEMBL1783120	441.41	COc1ccc2nc(C)cc(-n3cc(CNC(=O)c4ccc(C(F)(F)F)cc4)nn3)c2c1	0.2	-0.69897
CHEMBL1783121	427.46	COc1ccc2nc(C)cc(-n3cc(CNS(=O)(=O)c4ccc(F)cc4)nn3)c2c1	3.12	0.494155
CHEMBL1783122	477.47	COc1ccc2nc(C)cc(-n3cc(CNS(=O)(=O)c4ccccc4C(F)(F)F)nn3)c2c1	0.4	-0.39794
CHEMBL1783123	478.36	COc1ccc2nc(C)cc(-n3cc(CNS(=O)(=O)c4ccc(Cl)c(Cl)c4)nn3)c2c1	3.12	0.494155
CHEMBL1783124	423.5	COc1ccc2nc(C)cc(-n3cc(CNS(=O)(=O)c4ccc(C)cc4)nn3)c2c1	6.25	0.79588
CHEMBL1783125	439.5	COc1ccc(S(=O)(=O)NCc2cn(-c3cc(C)nc4ccc(OC)cc34)nn2)cc1	1.6	0.20412
CHEMBL1783126	437.53	CCc1ccc(S(=O)(=O)NCc2cn(-c3cc(C)nc4ccc(OC)cc34)nn2)cc1	6.25	0.79588
CHEMBL1783127	409.47	COc1ccc2nc(C)cc(-n3cc(CNS(=O)(=O)c4ccccc4)nn3)c2c1	6.25	0.79588
CHEMBL1783128	406.49	COc1ccc2nc(C)cc(-n3cc(CN4CCN(C(=O)C5CC5)CC4)nn3)c2c1	0.2	-0.69897
CHEMBL1783129	420.52	COc1ccc2nc(C)cc(-n3cc(CN4CCN(C(=O)C5CCC5)CC4)nn3)c2c1	3.12	0.494155
CHEMBL1783130	460.51	COc1ccc2nc(C)cc(-n3cc(CN4CCN(C(=O)c5ccc(F)cc5)CC4)nn3)c2c1	0.8	-0.09691
CHEMBL1783131	460.51	COc1ccc2nc(C)cc(-n3cc(CN4CCN(C(=O)c5ccccc5F)CC4)nn3)c2c1	1.6	0.20412
CHEMBL1783132	476.97	COc1ccc2nc(C)cc(-n3cc(CN4CCN(C(=O)c5ccccc5Cl)CC4)nn3)c2c1	3.12	0.494155
CHEMBL1783133	470.58	CCc1ccc(C(=O)N2CCN(Cc3cn(-c4cc(C)nc5ccc(OC)cc45)nn3)CC2)cc1	3.12	0.494155
CHEMBL1783134	456.55	COc1ccc2nc(C)cc(-n3cc(CN4CCN(C(=O)c5ccc(C)cc5)CC4)nn3)c2c1	12.5	1.09691
CHEMBL1783135	472.55	COc1ccc(C(=O)N2CCN(Cc3cn(-c4cc(C)nc5ccc(OC)cc45)nn3)CC2)cc1	1.6	0.20412
CHEMBL1783136	442.52	COc1ccc2nc(C)cc(-n3cc(CN4CCN(C(=O)c5ccccc5)CC4)nn3)c2c1	0.4	-0.39794
CHEMBL1783197	507.54	CN(C)c1ccc2c(O)c3c(cc2c1)C[C@H]1C[C@H]2[C@H](N(C)C)C(O)=C(C(N)=O)C(=O)[C@@]2(O)C(O)=C1C3=O	32	1.50515
CHEMBL1783288	533.58	CN(C)[C@@H]1C(O)=C(C(N)=O)C(=O)[C@@]2(O)C(O)=C3C(=O)c4c(cc5ccc(CN6CCC6)cc5c4O)C[C@H]3C[C@@H]12	4	0.60206
CHEMBL1783289	551.57	CN(C)[C@@H]1C(O)=C(C(N)=O)C(=O)[C@@]2(O)C(O)=C3C(=O)c4c(c(F)c5ccc(CN6CCC6)cc5c4O)C[C@H]3C[C@@H]12	2	0.30103
CHEMBL1783290	568.03	CN(C)[C@@H]1C(O)=C(C(N)=O)C(=O)[C@@]2(O)C(O)=C3C(=O)c4c(c(Cl)c5ccc(CN6CCC6)cc5c4O)C[C@H]3C[C@@H]12	8	0.90309
CHEMBL1783291	563.61	COc1c2c(c(O)c3cc(CN4CCC4)ccc13)C(=O)C1=C(O)[C@]3(O)C(=O)C(C(N)=O)=C(O)[C@@H](N(C)C)[C@@H]3C[C@@H]1C2	1	0
CHEMBL1783292	591.66	CCCOc1c2c(c(O)c3cc(CN4CCC4)ccc13)C(=O)C1=C(O)[C@]3(O)C(=O)C(C(N)=O)=C(O)[C@@H](N(C)C)[C@@H]3C[C@@H]1C2	32	1.50515
CHEMBL1783293	591.66	CC(C)Oc1c2c(c(O)c3cc(CN4CCC4)ccc13)C(=O)C1=C(O)[C@]3(O)C(=O)C(C(N)=O)=C(O)[C@@H](N(C)C)[C@@H]3C[C@@H]1C2	16	1.20412
CHEMBL1783294	607.66	COCCOc1c2c(c(O)c3cc(CN4CCC4)ccc13)C(=O)C1=C(O)[C@]3(O)C(=O)C(C(N)=O)=C(O)[C@@H](N(C)C)[C@@H]3C[C@@H]1C2	8	0.90309
CHEMBL1783295	623.66	CN(C)[C@@H]1C(O)=C(C(N)=O)C(=O)[C@@]2(O)C(O)=C3C(=O)c4c(c(OCC(O)CO)c5ccc(CN6CCC6)cc5c4O)C[C@H]3C[C@@H]12	32	1.50515
CHEMBL1783296	620.7	CN(C)CCOc1c2c(c(O)c3cc(CN4CCC4)ccc13)C(=O)C1=C(O)[C@]3(O)C(=O)C(C(N)=O)=C(O)[C@@H](N(C)C)[C@@H]3C[C@@H]1C2	32	1.50515
CHEMBL1783297	606.63	CNC(=O)Oc1c2c(c(O)c3cc(CN4CCC4)ccc13)C(=O)C1=C(O)[C@]3(O)C(=O)C(C(N)=O)=C(O)[C@@H](N(C)C)[C@@H]3C[C@@H]1C2	32	1.50515
CHEMBL1783298	562.62	CNc1c2c(c(O)c3cc(CN4CCC4)ccc13)C(=O)C1=C(O)[C@]3(O)C(=O)C(C(N)=O)=C(O)[C@@H](N(C)C)[C@@H]3C[C@@H]1C2	32	1.50515
CHEMBL1783299	576.65	CN(C)c1c2c(c(O)c3cc(CN4CCC4)ccc13)C(=O)C1=C(O)[C@]3(O)C(=O)C(C(N)=O)=C(O)[C@@H](N(C)C)[C@@H]3C[C@@H]1C2	4	0.60206
CHEMBL1783300	590.68	CCCNc1c2c(c(O)c3cc(CN4CCC4)ccc13)C(=O)C1=C(O)[C@]3(O)C(=O)C(C(N)=O)=C(O)[C@@H](N(C)C)[C@@H]3C[C@@H]1C2	32	1.50515
CHEMBL1783354	365.39	CCOC(=O)c1c(C(=O)OCC)c2ccccn2c1C(=O)c1ccccc1	500	2.69897
CHEMBL1783355	387.39	COC(=O)c1c(C(=O)OC)c2ccc3ccccc3n2c1C(=O)c1ccccc1	64	1.80618
CHEMBL1783356	415.45	CCOC(=O)c1c(C(=O)OCC)c2ccc3ccccc3n2c1C(=O)c1ccccc1	256	2.40824
CHEMBL1783358	387.39	COC(=O)c1c(C(=O)OC)c2c3ccccc3ccn2c1C(=O)c1ccccc1	500	2.69897
CHEMBL1783359	415.45	CCOC(=O)c1c(C(=O)OCC)c2c3ccccc3ccn2c1C(=O)c1ccccc1	128	2.10721
CHEMBL1783360	246.27	N#Cc1cc2ccccn2c1C(=O)c1ccccc1	64	1.80618
CHEMBL1783361	279.3	COC(=O)c1cc2ccccn2c1C(=O)c1ccccc1	500	2.69897
CHEMBL1783362	293.32	CCOC(=O)c1cc2ccccn2c1C(=O)c1ccccc1	500	2.69897
CHEMBL1783363	329.36	COC(=O)c1cc2ccc3ccccc3n2c1C(=O)c1ccccc1	500	2.69897
CHEMBL1783364	343.38	CCOC(=O)c1cc2ccc3ccccc3n2c1C(=O)c1ccccc1	500	2.69897
CHEMBL1783365	296.33	N#Cc1cc(C(=O)c2ccccc2)n2ccc3ccccc3c12	32	1.50515
CHEMBL1783366	329.36	COC(=O)c1cc(C(=O)c2ccccc2)n2ccc3ccccc3c12	256	2.40824
CHEMBL1783367	343.38	CCOC(=O)c1cc(C(=O)c2ccccc2)n2ccc3ccccc3c12	256	2.40824
CHEMBL1783368	347.42	O=C(c1ccccc1)c1c(-c2ccccc2)cc2c3ccccc3ccn12	64	1.80618
CHEMBL1783655	632.76	CCCN(CCC)c1c2c(c(O)c3cc(CN4CCC4)ccc13)C(=O)C1=C(O)[C@]3(O)C(=O)C(C(N)=O)=C(O)[C@@H](N(C)C)[C@@H]3C[C@@H]1C2	32	1.50515
CHEMBL1783657	540.57	CN(C)[C@@H]1C(O)=C(C(N)=O)C(=O)[C@@]2(O)C(O)=C3C(=O)c4c(cc5ccc(-c6ccccc6)cc5c4O)C[C@H]3C[C@@H]12	32	1.50515
CHEMBL1783658	541.56	CN(C)[C@@H]1C(O)=C(C(N)=O)C(=O)[C@@]2(O)C(O)=C3C(=O)c4c(cc5ccc(-c6cccnc6)cc5c4O)C[C@H]3C[C@@H]12	32	1.50515
CHEMBL1783659	583.64	CN(C)c1ccc(-c2ccc3cc4c(c(O)c3c2)C(=O)C2=C(O)[C@]3(O)C(=O)C(C(N)=O)=C(O)[C@@H](N(C)C)[C@@H]3C[C@@H]2C4)cc1	32	1.50515
CHEMBL1783660	507.54	CNCc1ccc2cc3c(c(O)c2c1)C(=O)C1=C(O)[C@]2(O)C(=O)C(C(N)=O)=C(O)[C@@H](N(C)C)[C@@H]2C[C@@H]1C3	4	0.60206
CHEMBL1783661	535.6	CCCNCc1ccc2cc3c(c(O)c2c1)C(=O)C1=C(O)[C@]2(O)C(=O)C(C(N)=O)=C(O)[C@@H](N(C)C)[C@@H]2C[C@@H]1C3	2	0.30103
CHEMBL1783662	549.62	CC(C)CNCc1ccc2cc3c(c(O)c2c1)C(=O)C1=C(O)[C@]2(O)C(=O)C(C(N)=O)=C(O)[C@@H](N(C)C)[C@@H]2C[C@@H]1C3	4	0.60206
CHEMBL1783663	551.6	COCCNCc1ccc2cc3c(c(O)c2c1)C(=O)C1=C(O)[C@]2(O)C(=O)C(C(N)=O)=C(O)[C@@H](N(C)C)[C@@H]2C[C@@H]1C3	4	0.60206
CHEMBL1783664	521.57	CN(C)Cc1ccc2cc3c(c(O)c2c1)C(=O)C1=C(O)[C@]2(O)C(=O)C(C(N)=O)=C(O)[C@@H](N(C)C)[C@@H]2C[C@@H]1C3	2	0.30103
CHEMBL1783665	535.6	CCN(C)Cc1ccc2cc3c(c(O)c2c1)C(=O)C1=C(O)[C@]2(O)C(=O)C(C(N)=O)=C(O)[C@@H](N(C)C)[C@@H]2C[C@@H]1C3	8	0.90309
CHEMBL1783666	583.64	CN(Cc1ccc2cc3c(c(O)c2c1)C(=O)C1=C(O)[C@]2(O)C(=O)C(C(N)=O)=C(O)[C@@H](N(C)C)[C@@H]2C[C@@H]1C3)c1ccccc1	32	1.50515
CHEMBL1783667	547.61	CN(C)[C@@H]1C(O)=C(C(N)=O)C(=O)[C@@]2(O)C(O)=C3C(=O)c4c(cc5ccc(CN6CCCC6)cc5c4O)C[C@H]3C[C@@H]12	4	0.60206
CHEMBL178480	375.4	CNCC1CCN(c2c(F)cc3c(=O)c(C(=O)O)cn4c3c2OCC4C)C1	0.4	-0.39794
CHEMBL178594	419.57	CC1C(=O)C(C)C(c2ccccc2)N(C(=O)CN2CCN(C)CC2)C1c1ccccc1	12.5	1.09691
CHEMBL178762	149.53	N=C1C(Cl)=C(O)OC1O	128	2.10721
CHEMBL1788110	362.41	C[C@@H]1CN(c2nc3c(cc2F)c(=O)c(C(=O)O)cn3C(C)(C)C)C[C@@H]1N	0.06	-1.22185
CHEMBL1788210	433.46	COC[C@H]1CN(c2c(F)cc3c(=O)c(C(=O)O)c4scc5n4c3c2N(C)C5)CCO1	0.39	-0.408935
CHEMBL1788253	194.23	C#CC#CC#CC#C/C=C/C=C/[C@H](C)O	25	1.39794
CHEMBL1794952	383.78	N[C@H]1CCN(c2c(F)cc3c(=O)c(C(=O)O)cn([C@H]4C[C@H]4F)c3c2Cl)C1	0.05	-1.30103
CHEMBL1794953	383.78	N[C@H]1CCN(c2c(F)cc3c(=O)c(C(=O)O)cn([C@@H]4C[C@@H]4F)c3c2Cl)C1	0.05	-1.30103
CHEMBL1795363	295.22	C1=[N+](Cc2ccccc2)CC2CCCCN12.[Br-]	400	2.60206
CHEMBL1795364	282.13	CC1(C)O[C@H]2O[C@@H]3COB(c4ccsc4)O[C@@H]3[C@H]2O1	75	1.87506
CHEMBL1797144	351.33	CC(C)(C)c1ccc(C[N+]2=CN3CCCCC3C2)cc1.[Br-]	200	2.30103
CHEMBL1797145	309.25	Cc1ccc(C[N+]2=CN3CCCCC3C2)cc1.[Br-]	0.78	-0.107905
CHEMBL1797146	337.31	Cc1cc(C)c(C[N+]2=CN3CCCCC3C2)c(C)c1.[Br-]	200	2.30103
CHEMBL1797147	351.33	Cc1cc(C)c(C)c(C[N+]2=CN3CCCCC3C2)c1C.[Br-]	200	2.30103
CHEMBL1797148	365.36	Cc1c(C)c(C)c(C[N+]2=CN3CCCCC3C2)c(C)c1C.[Br-]	50	1.69897
CHEMBL1797149	385.17	Fc1c(F)c(F)c(C[N+]2=CN3CCCCC3C2)c(F)c1F.[Br-]	12.5	1.09691
CHEMBL1797150	363.22	FC(F)(F)c1ccc(C[N+]2=CN3CCCCC3C2)cc1.[Br-]	12.5	1.09691
CHEMBL1797151	329.67	Clc1ccc(C[N+]2=CN3CCCCC3C2)cc1.[Br-]	12.5	1.09691
CHEMBL1797152	364.11	Clc1ccc(C[N+]2=CN3CCCCC3C2)c(Cl)c1.[Br-]	12.5	1.09691
CHEMBL1797153	320.23	N#Cc1ccc(C[N+]2=CN3CCCCC3C2)cc1.[Br-]	12.5	1.09691
CHEMBL1797240	276.1	CC1(C)O[C@H]2O[C@@H]3COB(c4ccccc4)O[C@@H]3[C@H]2O1	75	1.87506
CHEMBL1797241	294.09	CC1(C)O[C@H]2O[C@@H]3COB(c4ccc(F)cc4)O[C@@H]3[C@H]2O1	37.5	1.57403
CHEMBL1797242	302.14	C=Cc1ccc(B2OC[C@H]3O[C@@H]4OC(C)(C)O[C@@H]4[C@H]3O2)cc1	150	2.17609
CHEMBL1797243	306.12	COc1ccc(B2OC[C@H]3O[C@@H]4OC(C)(C)O[C@@H]4[C@H]3O2)cc1	75	1.87506
CHEMBL1797244	290.12	Cc1ccc(B2OC[C@H]3O[C@@H]4OC(C)(C)O[C@@H]4[C@H]3O2)cc1	150	2.17609
CHEMBL1797245	304.11	CC1(C)O[C@H]2O[C@@H]3COB(c4ccc(C=O)cc4)O[C@@H]3[C@H]2O1	4.68	0.670246
CHEMBL1797246	321.09	CC1(C)O[C@H]2O[C@@H]3COB(c4cccc([N+](=O)[O-])c4)O[C@@H]3[C@H]2O1	4.68	0.670246
CHEMBL1797247	282.13	CC1(C)O[C@H]2O[C@@H]3COB(c4cccs4)O[C@@H]3[C@H]2O1	150	2.17609
CHEMBL1797248	326.16	CC1(C)O[C@H]2O[C@@H]3COB(c4ccc5ccccc5c4)O[C@@H]3[C@H]2O1	150	2.17609
CHEMBL1798027	329.47	CCCCc1ccc(-c2nc(C)c(/C(C)=N/NC(=N)N)s2)cc1	1	0
CHEMBL1798093	571.16	C[C@H](CO)[C@H]1CC[C@H]2[C@@H]3CC[C@H]4C[C@H](NCCCNCCCCN)CC[C@]4(C)[C@H]3CC[C@]12C.Cl.Cl.Cl	32	1.50515
CHEMBL1798094	571.16	C[C@H](CO)[C@H]1CC[C@H]2[C@@H]3CC[C@H]4C[C@@H](NCCCNCCCCN)CC[C@]4(C)[C@H]3CC[C@]12C.Cl.Cl.Cl	32	1.50515
CHEMBL1798095	571.16	C[C@H](CO)[C@H]1CC[C@H]2[C@@H]3CC[C@@H]4C[C@H](NCCCNCCCCN)CC[C@]4(C)[C@H]3CC[C@]12C.Cl.Cl.Cl	32	1.50515
CHEMBL1798096	571.16	C[C@H](CO)[C@H]1CC[C@H]2[C@@H]3CC[C@@H]4C[C@@H](NCCCNCCCCN)CC[C@]4(C)[C@H]3CC[C@]12C.Cl.Cl.Cl	32	1.50515
CHEMBL1798097	664.72	C[C@H](CO)[C@H]1CC[C@H]2[C@@H]3CC[C@H]4C[C@H](NCCCNCCCCNCCCN)CC[C@]4(C)[C@H]3CC[C@]12C.Cl.Cl.Cl.Cl	32	1.50515
CHEMBL1798098	664.72	C[C@H](CO)[C@H]1CC[C@H]2[C@@H]3CC[C@H]4C[C@@H](NCCCNCCCCNCCCN)CC[C@]4(C)[C@H]3CC[C@]12C.Cl.Cl.Cl.Cl	32	1.50515
CHEMBL1798099	664.72	C[C@H](CO)[C@H]1CC[C@H]2[C@@H]3CC[C@@H]4C[C@H](NCCCNCCCCNCCCN)CC[C@]4(C)[C@H]3CC[C@]12C.Cl.Cl.Cl.Cl	32	1.50515
CHEMBL1798100	664.72	C[C@H](CO)[C@H]1CC[C@H]2[C@@H]3CC[C@@H]4C[C@@H](NCCCNCCCCNCCCN)CC[C@]4(C)[C@H]3CC[C@]12C.Cl.Cl.Cl.Cl	32	1.50515
CHEMBL1798101	586.18	C[C@H](CO)[C@H]1CC[C@H]2[C@@H]3[C@H](N)C[C@H]4C[C@@H](NCCCNCCCCN)CC[C@]4(C)[C@H]3CC[C@]12C.Cl.Cl.Cl	32	1.50515
CHEMBL1806679	545.33	O=C(c1ccccc1F)N(/N=N/c1ccc([N+](=O)[O-])cc1C(F)(F)F)c1ccc([N+](=O)[O-])cc1C(F)(F)F	128	2.10721
CHEMBL1806685	499.71	O=C(CCl)N(/N=N/c1ccc([N+](=O)[O-])cc1C(F)(F)F)c1ccc([N+](=O)[O-])cc1C(F)(F)F	128	2.10721
CHEMBL1807074	402.12	FC(F)(F)c1cc(Cl)ccc1/N=N/Nc1ccc(Cl)cc1C(F)(F)F	128	2.10721
CHEMBL1807125	465.27	CC(=O)N(/N=N/c1ccc([N+](=O)[O-])cc1C(F)(F)F)c1ccc([N+](=O)[O-])cc1C(F)(F)F	128	2.10721
CHEMBL1807126	527.34	O=C(c1ccccc1)N(/N=N/c1ccc([N+](=O)[O-])cc1C(F)(F)F)c1ccc([N+](=O)[O-])cc1C(F)(F)F	128	2.10721
CHEMBL1807146	300.31	COc1cc(O)c(C)c(-c2cc3c(O)cc(OC)cc3o2)c1	62.5	1.79588
CHEMBL1807147	314.34	COc1cc(OC)c(C)c(-c2cc3c(O)cc(OC)cc3o2)c1	125	2.09691
CHEMBL1807148	328.36	COc1cc(O)c2cc(-c3cc(OC)c(C)c(OC)c3C)oc2c1	62.5	1.79588
CHEMBL1807727	299.81	Cl.Nc1ncc(Cc2ccccc2)n1Cc1ccccc1	128	2.10721
CHEMBL1807728	327.86	Cl.Nc1ncc(Cc2ccccc2)n1CCCc1ccccc1	128	2.10721
CHEMBL1807729	279.82	CCCCCn1c(Cc2ccccc2)cnc1N.Cl	128	2.10721
CHEMBL1807730	321.9	CCCCCCCCn1c(Cc2ccccc2)cnc1N.Cl	128	2.10721
CHEMBL1807731	285.78	Cl.Nc1ncc(-c2ccccc2)n1Cc1ccccc1	128	2.10721
CHEMBL1807732	313.83	Cl.Nc1ncc(-c2ccccc2)n1CCCc1ccccc1	128	2.10721
CHEMBL1807733	265.79	CCCCCn1c(-c2ccccc2)cnc1N.Cl	128	2.10721
CHEMBL1807734	307.87	CCCCCCCCn1c(-c2ccccc2)cnc1N.Cl	128	2.10721
CHEMBL1807735	265.79	CC(C)Cc1cnc(N)n1Cc1ccccc1.Cl	128	2.10721
CHEMBL1807736	293.84	CC(C)Cc1cnc(N)n1CCCc1ccccc1.Cl	128	2.10721
CHEMBL1807737	245.8	CCCCCn1c(CC(C)C)cnc1N.Cl	128	2.10721
CHEMBL1807738	287.88	CCCCCCCCn1c(CC(C)C)cnc1N.Cl	64	1.80618
CHEMBL1807739	293.84	CCCCCCc1cnc(N)n1Cc1ccccc1.Cl	64	1.80618
CHEMBL1807740	321.9	CCCCCCc1cnc(N)n1CCCc1ccccc1.Cl	64	1.80618
CHEMBL1807741	273.85	CCCCCCc1cnc(N)n1CCCCC.Cl	64	1.80618
CHEMBL1807742	315.93	CCCCCCCCn1c(CCCCCC)cnc1N.Cl	32	1.50515
CHEMBL1807743	414.94	Cl.Nc1ncc(CCCCNC(=O)OCc2ccccc2)n1Cc1ccccc1	128	2.10721
CHEMBL1807744	442.99	Cl.Nc1ncc(CCCCNC(=O)OCc2ccccc2)n1CCCc1ccccc1	128	2.10721
CHEMBL1807745	394.95	CCCCCn1c(CCCCNC(=O)OCc2ccccc2)cnc1N.Cl	128	2.10721
CHEMBL1807746	437.03	CCCCCCCCn1c(CCCCNC(=O)OCc2ccccc2)cnc1N.Cl	128	2.10721
CHEMBL1807747	343.99	CCCCCCCCCCn1c(CCCCCC)cnc1N.Cl	32	1.50515
CHEMBL1807748	372.04	CCCCCCCCCCCCn1c(CCCCCC)cnc1N.Cl	128	2.10721
CHEMBL1807849	353.35	Nc1nc(OCC2CCC2)nc2c1ncn2[C@@H]1O[C@H](CF)[C@@H](O)[C@H]1O	8	0.90309
CHEMBL1812781	274.35	Cc1ccc(NC(=S)NC(=O)c2cnn(C)c2)cc1	1000	3
CHEMBL1813395	405.52	CCCCOc1ccc2cc(S(=O)(=O)N[C@H]3CCCC[C@H]3C(=O)O)ccc2c1	512	2.70927
CHEMBL1813396	405.52	CCCCOc1ccc2cc(S(=O)(=O)N[C@@H]3CCCC[C@H]3C(=O)O)ccc2c1	512	2.70927
CHEMBL1813397	449.53	CCCCOc1ccc2cc(S(=O)(=O)NC3CCC(C(=O)O)CC3C(=O)O)ccc2c1	512	2.70927
CHEMBL1813398	413.5	CCCCOc1ccc2cc(S(=O)(=O)Nc3ccc(CC(=O)O)cc3)ccc2c1	512	2.70927
CHEMBL1813399	415.47	CCCCOc1ccc2cc(S(=O)(=O)Nc3ccc(O)cc3C(=O)O)ccc2c1	512	2.70927
CHEMBL1813400	443.48	CCCCOc1ccc2cc(S(=O)(=O)Nc3cc(C(=O)O)ccc3C(=O)O)ccc2c1	512	2.70927
CHEMBL1813401	443.48	CCCCOc1ccc2cc(S(=O)(=O)Nc3cc(C(=O)O)cc(C(=O)O)c3)ccc2c1	512	2.70927
CHEMBL1813404	482.53	N#Cc1ccc(COc2ccc3cc(S(=O)(=O)N[C@H]4CCCC[C@H]4C(=O)O)ccc3c2)c(F)c1	512	2.70927
CHEMBL1813405	482.53	N#Cc1ccc(COc2ccc3cc(S(=O)(=O)N[C@@H]4CCCC[C@H]4C(=O)O)ccc3c2)c(F)c1	512	2.70927
CHEMBL1813406	526.54	N#Cc1ccc(COc2ccc3cc(S(=O)(=O)NC4CCC(C(=O)O)CC4C(=O)O)ccc3c2)c(F)c1	512	2.70927
CHEMBL1813407	490.51	N#Cc1ccc(COc2ccc3cc(S(=O)(=O)Nc4ccc(CC(=O)O)cc4)ccc3c2)c(F)c1	512	2.70927
CHEMBL1813408	492.48	N#Cc1ccc(COc2ccc3cc(S(=O)(=O)Nc4ccc(O)cc4C(=O)O)ccc3c2)c(F)c1	512	2.70927
CHEMBL1813409	520.49	N#Cc1ccc(COc2ccc3cc(S(=O)(=O)Nc4cc(C(=O)O)ccc4C(=O)O)ccc3c2)c(F)c1	512	2.70927
CHEMBL1813410	520.49	N#Cc1ccc(COc2ccc3cc(S(=O)(=O)Nc4cc(C(=O)O)cc(C(=O)O)c4)ccc3c2)c(F)c1	512	2.70927
CHEMBL1814544	1582.06	CC(C)C[C@@H]1NC(=O)[C@H](CCCN)NC(=O)[C@H](C(C)C)NC(=O)[C@@H]2CCCN2C(=O)[C@@H](Cc2ccccc2)NC(=O)[C@H](CC(C)C)NC(=O)[C@H](CCCN)NC(=O)[C@H](C(C)C)NC(=O)[C@H](CCCN)NC(=O)[C@H](CC(C)C)NC(=O)[C@@H]2CCCN2C(=O)[C@@H](Cc2ccccc2)NC(=O)[C@H](C(C)C)NC(=O)[C@@H](CCCN)NC1=O	32	1.50515
CHEMBL1814545	1677.16	CC(C)C[C@@H]1NC(=O)[C@H](CCCN)NC(=O)[C@H](C(C)C)NC(=O)[C@@H]2CCCN2C(=O)[C@@H](Cc2ccccc2)NC(=O)[C@H](CC(C)C)NC(=O)[C@H](CCCN)NC(=O)[C@H](C(C)C)NC(=O)[C@H](CCCN)NC(=O)[C@H](CC(C)C)NC(=O)[C@@H]2O[C@H](CNC(=O)[C@H](C(C)C)NC(=O)[C@H](CCCN)NC1=O)[C@@H](OCc1ccccc1)[C@@H]2OCc1ccccc1	32	1.50515
CHEMBL1814546	1587.03	CC(C)C[C@@H]1NC(=O)[C@H](CCCN)NC(=O)[C@H](C(C)C)NC(=O)[C@@H]2CCCN2C(=O)[C@@H](Cc2ccccc2)NC(=O)[C@H](CC(C)C)NC(=O)[C@H](CCCN)NC(=O)[C@H](C(C)C)NC(=O)[C@H](CCCN)NC(=O)[C@H](CC(C)C)NC(=O)[C@@H]2O[C@H](CNC(=O)[C@H](C(C)C)NC(=O)[C@H](CCCN)NC1=O)[C@@H](OCc1ccccc1)[C@@H]2O	16	1.20412
CHEMBL1814547	1496.91	CC(C)C[C@@H]1NC(=O)[C@H](CCCN)NC(=O)[C@H](C(C)C)NC(=O)[C@@H]2CCCN2C(=O)[C@@H](Cc2ccccc2)NC(=O)[C@H](CC(C)C)NC(=O)[C@H](CCCN)NC(=O)[C@H](C(C)C)NC(=O)[C@H](CCCN)NC(=O)[C@H](CC(C)C)NC(=O)[C@@H]2O[C@H](CNC(=O)[C@H](C(C)C)NC(=O)[C@H](CCCN)NC1=O)[C@@H](O)[C@@H]2O	16	1.20412
CHEMBL1814548	1677.16	CC(C)C[C@@H]1NC(=O)[C@H](CCCN)NC(=O)[C@H](C(C)C)NC(=O)[C@@H]2CCCN2C(=O)[C@@H](Cc2ccccc2)NC(=O)[C@H](CC(C)C)NC(=O)[C@H](CCCN)NC(=O)[C@H](C(C)C)NC(=O)[C@H](CCCN)NC(=O)[C@H](CC(C)C)NC(=O)[C@@H]2O[C@H](CNC(=O)[C@H](C(C)C)NC(=O)[C@@H](CCCN)NC1=O)[C@@H](OCc1ccccc1)[C@@H]2OCc1ccccc1	32	1.50515
CHEMBL1814549	1587.03	CC(C)C[C@@H]1NC(=O)[C@H](CCCN)NC(=O)[C@H](C(C)C)NC(=O)[C@@H]2CCCN2C(=O)[C@@H](Cc2ccccc2)NC(=O)[C@H](CC(C)C)NC(=O)[C@H](CCCN)NC(=O)[C@H](C(C)C)NC(=O)[C@H](CCCN)NC(=O)[C@H](CC(C)C)NC(=O)[C@@H]2O[C@H](CNC(=O)[C@H](C(C)C)NC(=O)[C@@H](CCCN)NC1=O)[C@@H](OCc1ccccc1)[C@@H]2O	32	1.50515
CHEMBL1814550	1496.91	CC(C)C[C@@H]1NC(=O)[C@H](CCCN)NC(=O)[C@H](C(C)C)NC(=O)[C@@H]2CCCN2C(=O)[C@@H](Cc2ccccc2)NC(=O)[C@H](CC(C)C)NC(=O)[C@H](CCCN)NC(=O)[C@H](C(C)C)NC(=O)[C@H](CCCN)NC(=O)[C@H](CC(C)C)NC(=O)[C@@H]2O[C@H](CNC(=O)[C@H](C(C)C)NC(=O)[C@@H](CCCN)NC1=O)[C@@H](O)[C@@H]2O	64	1.80618
CHEMBL181703	474.58	CC(=O)Nc1ccc(Sc2ccc(N3C[C@H](C/N=C(/S)NC4CC4)OC3=O)cc2F)cc1	16	1.20412
CHEMBL1817677	332.88	Cc1ccc(NC(=O)NCC23CC4CC(CC(C4)C2)C3)cc1Cl	200	2.30103
CHEMBL1818384	324.35	O=C(Nc1ccc(F)c(F)c1F)NC1C2CC3CC(C2)CC1C3	200	2.30103
CHEMBL1818385	324.35	O=C(Nc1ccc(F)c(F)c1F)NC12CC3CC(CC(C3)C1)C2	200	2.30103
CHEMBL1818386	338.37	O=C(NCC12CC3CC(CC(C3)C1)C2)Nc1ccc(F)c(F)c1F	200	2.30103
CHEMBL1818387	288.31	CCCCCCCNC(=O)Nc1ccc(F)c(F)c1F	200	2.30103
CHEMBL1818388	326.36	CC1C(NC(=O)Nc2ccc(F)c(F)c2F)CC2CC1C2(C)C	200	2.30103
CHEMBL1818389	326.36	CC1(C)C2CCC(CNC(=O)Nc3ccc(F)c(F)c3F)C1C2	200	2.30103
CHEMBL1818390	300.32	O=C(Nc1ccc(F)c(F)c1F)NC1CCCCCCC1	200	2.30103
CHEMBL1818391	272.27	O=C(Nc1ccc(F)c(F)c1F)NC1CCCCC1	200	2.30103
CHEMBL1818392	258.24	O=C(Nc1ccc(F)c(F)c1F)NC1CCCC1	200	2.30103
CHEMBL1818393	295.39	N#Cc1ccc(NC(=O)NC2C3CC4CC(C3)CC2C4)cc1	200	2.30103
CHEMBL1818394	298.43	O=C(NCCc1ccccc1)NC1C2CC3CC(C2)CC1C3	200	2.30103
CHEMBL1818395	312.41	CC(=O)c1cccc(NC(=O)NC2C3CC4CC(C3)CC2C4)c1	200	2.30103
CHEMBL1818396	284.4	O=C(NCc1ccccc1)NC1C2CC3CC(C2)CC1C3	200	2.30103
CHEMBL1818397	318.85	Cc1c(Cl)cccc1NC(=O)NC1C2CC3CC(C2)CC1C3	200	2.30103
CHEMBL1818398	250.39	CC(C)(C)NC(=O)NC1C2CC3CC(C2)CC1C3	200	2.30103
CHEMBL1818399	236.36	CCCNC(=O)NC1C2CC3CC(C2)CC1C3	200	2.30103
CHEMBL1818400	264.41	CCCCCNC(=O)NC1C2CC3CC(C2)CC1C3	200	2.30103
CHEMBL1818401	278.44	CCCCCCNC(=O)NC1C2CC3CC(C2)CC1C3	200	2.30103
CHEMBL1818402	292.47	CCCCCCCNC(=O)NC1C2CC3CC(C2)CC1C3	200	2.30103
CHEMBL1818403	282.81	CCCCCCCNC(=O)Nc1ccc(C)c(Cl)c1	200	2.30103
CHEMBL1818404	294.83	Cc1ccc(NC(=O)NC2CCCCCCC2)cc1Cl	200	2.30103
CHEMBL1818405	292.74	Cc1ccc(NC(=O)NCc2cccc(F)c2)cc1Cl	200	2.30103
CHEMBL1818406	316.83	Cc1ccc(NC(=O)NC(C)CCc2ccccc2)cc1Cl	200	2.30103
CHEMBL1818407	320.33	CCCCCCCNC(=O)Nc1cccc(C(F)(F)F)c1F	200	2.30103
CHEMBL1818408	332.34	O=C(Nc1cccc(C(F)(F)F)c1F)NC1CCCCCCC1	200	2.30103
CHEMBL1818409	354.35	CC(CCc1ccccc1)NC(=O)Nc1cccc(C(F)(F)F)c1F	200	2.30103
CHEMBL1818410	346.71	O=C(NCc1cccc(Cl)c1)Nc1cccc(C(F)(F)F)c1F	200	2.30103
CHEMBL1818411	340.41	Fc1ccc(NC(=S)NC2C3CC4CC(C3)CC2C4)c(F)c1F	200	2.30103
CHEMBL1818412	325.33	O=C(Nc1ccc(F)c(F)c1F)OC1C2CC3CC(C2)CC1C3	200	2.30103
CHEMBL1818413	338.37	CN(C(=O)NC1C2CC3CC(C2)CC1C3)c1ccc(F)c(F)c1F	200	2.30103
CHEMBL1818414	352.4	CN(C(=O)N(C)C1C2CC3CC(C2)CC1C3)c1ccc(F)c(F)c1F	200	2.30103
CHEMBL1818415	300.4	COc1ccc(NC(=O)NC2C3CC4CC(C3)CC2C4)cc1	200	2.30103
CHEMBL1818416	266.38	CCOCCNC(=O)NC12CC3CC(CC(C3)C1)C2	200	2.30103
CHEMBL1818417	266.38	COCCCNC(=O)NC12CC3CC(CC(C3)C1)C2	200	2.30103
CHEMBL1818418	280.41	CC(C)OCCNC(=O)NC12CC3CC(CC(C3)C1)C2	200	2.30103
CHEMBL1818419	280.41	CCCOCCNC(=O)NC12CC3CC(CC(C3)C1)C2	200	2.30103
CHEMBL1818420	384.52	CC(C)CCOc1ccc(NC(=O)Nc2ccc(OCCC(C)C)cc2)cc1	200	2.30103
CHEMBL1818704	414.44	COc1c(N2CCN(CC#N)C(C)C2)c(F)cc2c(=O)c(C(=O)O)cn(C3CC3)c12	2	0.30103
CHEMBL1818705	428.46	COc1c(N2CCN(CCC#N)C(C)C2)c(F)cc2c(=O)c(C(=O)O)cn(C3CC3)c12	32	1.50515
CHEMBL1818706	447.46	COC(=O)CN1CCN(c2c(F)cc3c(=O)c(C(=O)O)cn(C4CC4)c3c2OC)CC1C	128	2.10721
CHEMBL1818707	461.49	COC(=O)CCN1CCN(c2c(F)cc3c(=O)c(C(=O)O)cn(C4CC4)c3c2OC)CC1C	128	2.10721
CHEMBL1818708	461.49	CCOC(=O)CN1CCN(c2c(F)cc3c(=O)c(C(=O)O)cn(C4CC4)c3c2OC)CC1C	128	2.10721
CHEMBL1818709	475.52	CCOC(=O)CCN1CCN(c2c(F)cc3c(=O)c(C(=O)O)cn(C4CC4)c3c2OC)CC1C	128	2.10721
CHEMBL1818710	431.46	COc1c(N2CCN(CC(C)=O)C(C)C2)c(F)cc2c(=O)c(C(=O)O)cn(C3CC3)c12	16	1.20412
CHEMBL1818711	445.49	COc1c(N2CCN(CCC(C)=O)C(C)C2)c(F)cc2c(=O)c(C(=O)O)cn(C3CC3)c12	0.5	-0.30103
CHEMBL1818712	460.51	CO/N=C(\C)CN1CCN(c2c(F)cc3c(=O)c(C(=O)O)cn(C4CC4)c3c2OC)CC1C	128	2.10721
CHEMBL1818713	474.53	CCO/N=C(\C)CN1CCN(c2c(F)cc3c(=O)c(C(=O)O)cn(C4CC4)c3c2OC)CC1C	128	2.10721
CHEMBL1818714	488.52	COc1c(N2CCN(C/C(C)=N/NC(N)=O)C(C)C2)c(F)cc2c(=O)c(C(=O)O)cn(C3CC3)c12	128	2.10721
CHEMBL1818715	487.53	COc1c(N2CCN(C/C(C)=N/NC(C)=O)C(C)C2)c(F)cc2c(=O)c(C(=O)O)cn(C3CC3)c12	0.25	-0.60206
CHEMBL1818716	550.59	COc1c(N2CCN(C/C(C)=N/NC(=O)c3ccncc3)C(C)C2)c(F)cc2c(=O)c(C(=O)O)cn(C3CC3)c12	16	1.20412
CHEMBL1818717	521.59	COc1c(N2CCN(C/C(C)=N/Nc3ccccc3)C(C)C2)c(F)cc2c(=O)c(C(=O)O)cn(C3CC3)c12	0.25	-0.60206
CHEMBL1818718	446.48	COc1c(N2CCN(C/C(C)=N/O)C(C)C2)c(F)cc2c(=O)c(C(=O)O)cn(C3CC3)c12	128	2.10721
CHEMBL1818719	460.51	COc1c(N2CCN(CC/C(C)=N/O)C(C)C2)c(F)cc2c(=O)c(C(=O)O)cn(C3CC3)c12	64	1.80618
CHEMBL1818720	474.53	CO/N=C(\C)CCN1CCN(c2c(F)cc3c(=O)c(C(=O)O)cn(C4CC4)c3c2OC)CC1C	128	2.10721
CHEMBL1818721	488.56	CCO/N=C(\C)CCN1CCN(c2c(F)cc3c(=O)c(C(=O)O)cn(C4CC4)c3c2OC)CC1C	128	2.10721
CHEMBL1818722	502.55	COc1c(N2CCN(CC/C(C)=N/NC(N)=O)C(C)C2)c(F)cc2c(=O)c(C(=O)O)cn(C3CC3)c12	1	0
CHEMBL1818723	535.62	COc1c(N2CCN(CC/C(C)=N/Nc3ccccc3)C(C)C2)c(F)cc2c(=O)c(C(=O)O)cn(C3CC3)c12	1	0
CHEMBL1818724	391.4	COc1c(N2CCN(O)C(C)C2)c(F)cc2c(=O)c(C(=O)O)cn(C3CC3)c12	2	0.30103
CHEMBL1823279	237.21	C=C(C(=O)OC)C(O)c1ccccc1[N+](=O)[O-]	18	1.25527
CHEMBL1825006	363.84	CCOC(=O)C1=C(C)NC(C)=C(C(=O)OCC)C1c1ccc(Cl)cc1	125	2.09691
CHEMBL1825007	345.4	CCOC(=O)C1=C(C)NC(C)=C(C(=O)OCC)C1c1ccccc1O	31.25	1.49485
CHEMBL1825008	345.39	CCOC(=O)C1=C(C)NC(C)=C(C(=O)OCC)C1c1ccc(O)cc1	2500	3.39794
CHEMBL182740	433.47	CC(=O)Nc1ccc(Oc2ccc(N3C[C@H](C/N=C(/S)NN)OC3=O)cc2F)cc1	16	1.20412
CHEMBL1829214	206.2	Cc1ccccc1C(=O)/C=C(\O)C(=O)O	1000	3
CHEMBL1829877	506.49	CN1CCN(c2nc(Nc3ccc(C#N)c(C(F)(F)F)c3)nc(Oc3ccnc4ccccc34)n2)CC1	100	2
CHEMBL1829878	520.52	CCN1CCN(c2nc(Nc3ccc(C#N)c(C(F)(F)F)c3)nc(Oc3ccnc4ccccc34)n2)CC1	100	2
CHEMBL1829879	603.01	N#Cc1ccc(Nc2nc(Oc3ccnc4ccccc34)nc(N3CCN(c4ccccc4Cl)CC3)n2)cc1C(F)(F)F	12.5	1.09691
CHEMBL1829880	637.45	N#Cc1ccc(Nc2nc(Oc3ccnc4ccccc34)nc(N3CCN(c4cccc(Cl)c4Cl)CC3)n2)cc1C(F)(F)F	12.5	1.09691
CHEMBL1829881	491.48	N#Cc1ccc(Nc2nc(Oc3ccnc4ccccc34)nc(N3CCCCC3)n2)cc1C(F)(F)F	100	2
CHEMBL1829882	493.45	N#Cc1ccc(Nc2nc(Oc3ccnc4ccccc34)nc(N3CCOCC3)n2)cc1C(F)(F)F	100	2
CHEMBL1829883	568.56	N#Cc1ccc(Nc2nc(Oc3ccnc4ccccc34)nc(N3CCN(c4ccccc4)CC3)n2)cc1C(F)(F)F	100	2
CHEMBL1829884	534.5	CC(=O)N1CCN(c2nc(Nc3ccc(C#N)c(C(F)(F)F)c3)nc(Oc3ccnc4ccccc34)n2)CC1	50	1.69897
CHEMBL1829885	534.55	CC(C)N1CCN(c2nc(Nc3ccc(C#N)c(C(F)(F)F)c3)nc(Oc3ccnc4ccccc34)n2)CC1	100	2
CHEMBL1829886	569.55	N#Cc1ccc(Nc2nc(Oc3ccnc4ccccc34)nc(N3CCN(c4ccccn4)CC3)n2)cc1C(F)(F)F	100	2
CHEMBL1829887	570.54	N#Cc1ccc(Nc2nc(Oc3ccnc4ccccc34)nc(N3CCN(c4ncccn4)CC3)n2)cc1C(F)(F)F	100	2
[truncated: 10,109 more rows]
