# Supplementary material for: Structure-based virtual screening, molecular docking, and MD simulation studies: An in-silico approach for identifying potential MBL inhibitors
Source: PLoS One. 2025 Jul 31;20(7):e0324836. doi: 10.1371/journal.pone.0324836 (PMC12312920; doi:10.1371/journal.pone.0324836)
Supplement: S3 Table — (XLSX) [file pone.0324836.s003.xlsx]

## Sheet: Sheet1
Table S1. QSAR results
Compounds	SMILES	final_predicted_MIC
SB18-0214	c1(nc(n[nH]1)C)[C@H]1N(Cc2n(ccc2)C)C[C@@H](NC(=O)C2CCOCC2)C1	0.0612484
SB18-0295	c1(nc(n[nH]1)C)[C@H]1N(Cc2cscc2)C[C@@H](NC(=O)C2CCOCC2)C1	0.131617
SB18-0273	c1(c(n(nc1C)C)C)CN1[C@H](c2nc(n[nH]2)C)C[C@H](NC(=O)C2CCOCC2)C1	0.238048
S904-1718	c1(n2c(nn1)CN(CC2)C)[C@H]1N(Cc2cn(c3c2cccc3)C)C[C@H](C1)O	0.241919
SB18-0264	c1(nc(n[nH]1)C)[C@H]1N(Cc2c(nn(c2)CC)C)C[C@@H](NC(=O)C2CCOCC2)C1	0.245294
S596-0776	N1([C@H](C(=O)Nc2cc3c(OCCO3)cc2)C[C@H](C1)O)C1CCN(C(=O)c2cc(OC)ccc2)CC1	0.285531
SB18-0297	c1(nc(n[nH]1)C)[C@H]1N(Cc2sc(cc2)C)C[C@@H](NC(=O)C2CCOCC2)C1	0.295008
S904-0013	c1(n2c(nn1)CN(Cc1oc(cc1)C)CC2)[C@H]1N(C[C@H](C1)O)C(C)C	0.338053
S240-1382	N1(Cc2c(ncs2)C)[C@@H](C[C@H](NC(=O)c2cnccc2)C1)CO	0.40933
S596-1470	N1([C@H](C(=O)NCCOC)C[C@H](C1)O)C1CCN(C(=O)c2cc3c(OCO3)cc2)CC1	0.422299
S904-0065	c1(n2c(nn1)CN(Cc1cnccc1)CC2)[C@H]1N(C[C@H](C1)O)C(C)C	0.497789
S904-0073	c1(n2c(nn1)CN(CC2)Cc1ccncc1)[C@H]1N(C[C@H](C1)O)C(C)C	0.497789
S904-1700	c1(n2c(nn1)CN(CC2)C)[C@H]1N(Cc2cc(OC)ccc2)C[C@H](C1)O	0.525173
S904-0084	c1(n2c(nn1)CN(C1CCN(C(=O)C)CC1)CC2)[C@H]1N(C[C@H](C1)O)C(C)C	0.535502
S904-0034	c1(n2c(nn1)CN(C(=O)c1sccc1)CC2)[C@H]1N(C[C@H](C1)O)C(C)C	0.54601
SB18-0280	N1(C(=O)c2cnc(cc2)C)[C@H](c2nc(n[nH]2)C)C[C@H](NC(=O)C2CCOCC2)C1	0.550927
SB18-1323	N1(C(=O)c2nc(ccc2)C)[C@H](c2nc(n[nH]2)C)C[C@H](NC(=O)C2CCOCC2)C1	0.550927
S904-0937	c1(n2c(nn1)CN(CC2)C)[C@H]1N(Cc2cc(cc(c2)F)F)C[C@H](C1)O	0.551911
S904-1695	c1(n2c(nn1)CN(CC2)C)[C@H]1N(Cc2c(cc(cc2)F)F)C[C@H](C1)O	0.551911
S904-1057	c1(n2c(nn1)CN(CC2)C)[C@H]1N(Cc2c(n(nc2C)C)C)C[C@H](C1)O	0.565858
S625-1721	c1(n2c(nn1)CN(Cc1cn(nc1)C(C)C)CC2)[C@H]1N(C[C@@H](C1)O)C	0.606733
S625-1634	c1(n2c(nn1)CN(CC2)Cc1ccc(Cl)cc1)[C@H]1N(C[C@@H](C1)O)C	0.618527
S904-1060	c1(n2c(nn1)CN(CC2)C)[C@H]1N(Cc2c(nn(c2)CC)C)C[C@H](C1)O	0.674452
S904-0036	c1(n2c(nn1)CN(C(=O)c1c(ccs1)C)CC2)[C@H]1N(C[C@H](C1)O)C(C)C	0.690533
S904-1427	c1(n2c(nn1)CN(C(=O)c1sc(cc1)C)CC2)[C@H]1N(C[C@H](C1)O)C(C)C	0.690533
S904-1585	c1(n2c(nn1)CN(Cc1c(nn(c1)C)C)CC2)[C@H]1N(C[C@H](C1)O)C(C)C	0.693961
S625-1717	c1(n2c(nn1)CN(Cc1c(n(nc1C)CC)C)CC2)[C@H]1N(C[C@@H](C1)O)C	0.698084
S904-0046	c1(n2c(nn1)CN(Cc1cscc1)CC2)[C@H]1N(C[C@H](C1)O)C(C)C	0.704251
SB18-1332	N1(C(=O)c2n(ccc2)C)[C@H](c2nc(n[nH]2)C)C[C@H](NC(=O)C2CCOCC2)C1	0.720656
S904-1698	c1(n2c(nn1)CN(CC2)C)[C@H]1N(Cc2c(ccs2)C)C[C@H](C1)O	0.730879
N106-0764	S(=O)(=O)(N1[C@@H]([C@@H]2[C@@H]3[C@H](C1)CCCN3CCC2)CCCC(=O)NCC1CC1)c1c2nsnc2ccc1	0.733505
S904-0072	c1(n2c(nn1)CN(CC2)CC1CCCCC1)[C@H]1N(C[C@H](C1)O)C(C)C	0.757952
S904-0041	c1(n2c(nn1)CN(C(=O)Cc1sccc1)CC2)[C@H]1N(C[C@H](C1)O)C(C)C	0.803858
S720-2576	S(=O)(=O)(c1c2nsnc2ccc1)N1CCC(N2[C@H](C(=O)NC)C[C@@H](C2)Oc2ccccc2)CC1	0.816497
S904-1271	c1(n2c(nn1)CN(C(=O)C(C)C)CC2)[C@H]1N(Cc2cscc2)C[C@H](C1)O	0.832005
S625-0284	c1(n2c(nn1)CN(C(=O)c1cc(ccc1)C)CC2)[C@H]1N(C[C@@H](C1)O)Cc1ccccc1	0.845164
S904-0121	c1(n2c(nn1)CN(C(=O)CN1CCCCCC1)CC2)[C@H]1N(C[C@H](C1)O)C(C)C	0.870249
S596-1269	N1([C@H](C(=O)NC)C[C@H](C1)O)C1CCN(C(=O)CCc2nc3c(s2)cccc3)CC1	0.880463
S904-1720	c1(n2c(nn1)CN(CC2)C)[C@H]1N(Cc2c3c(n(c2)C)ccc(c3)OC)C[C@H](C1)O	0.884771
SB18-1267	N1(C(=O)c2cocc2)[C@H](c2nc(n[nH]2)C)C[C@H](NC(=O)C2CCOCC2)C1	0.896849
SB18-1330	N1([C@H](c2nc(n[nH]2)C)C[C@H](NC(=O)C2CCOCC2)C1)C(=O)c1occc1	0.896849
S596-0007	N1([C@H](C(=O)NCc2cc(OC)ccc2)C[C@H](C1)O)C1CCN(C(=O)c2c(nc(cc2)OC)OC)CC1	0.99071
S904-0045	c1(n2c(nn1)CN(Cc1c(ncs1)C)CC2)[C@H]1N(C[C@H](C1)O)C(C)C	1.0036
S904-1693	c1(n2c(nn1)CN(CC2)C)[C@H]1N(C[C@H](C1)O)Cc1ccc(C(F)(F)F)cc1	1.00999
S904-0044	c1(n2c(nn1)CN(Cc1cc(cc(c1)F)F)CC2)[C@H]1N(C[C@H](C1)O)C(C)C	1.02889
S904-0064	c1(n2c(nn1)CN(CC2)C1CCOCC1)[C@H]1N(C[C@H](C1)O)C(C)C	1.03888
S904-0934	c1(n2c(nn1)CN(CC2)C)[C@H]1N(C(=O)Cc2sccc2)C[C@H](C1)O	1.03913
N124-0094	c12[C@H]([C@H]([C@@H]([C@H](c1cc1c(c2)OCO1)O)CO)C(=O)NCCOC)c1cc(c(c(c1)OC)OC)OC	1.09502
N124-0072	c12[C@H]([C@H]([C@@H]([C@H](c1cc1c(c2)OCO1)O)CO)C(=O)NCC1CC1)c1cc(c(c(c1)OC)OC)OC	1.10826
N124-0014	[C@H]1([C@@H](c2c([C@@H]([C@H]1CO)O)cc1c(c2)OCO1)c1cc(c(c(c1)OC)OC)OC)C(=O)NC(C)C	1.1232
S720-2604	N1([C@H](C(=O)NC)C[C@@H](C1)Oc1ccccc1)C1CCN(Cc2cn(nc2)C)CC1	1.12488
S625-1730	c1(n2c(nn1)CN(CC2)Cc1ccc(cc1)C(C)C)[C@H]1N(C[C@@H](C1)O)C	1.13485
S904-1412	c1(n2c(nn1)CN(C(=O)C1CCCCC1)CC2)[C@H]1N(C[C@H](C1)O)C(C)C	1.19958
N124-0006	c12[C@H]([C@H]([C@@H]([C@H](c1cc1c(c2)OCO1)O)CO)C(=O)NCC=C)c1cc(c(c(c1)OC)OC)OC	1.20286
T956-0239	c1(n2c(nn1)CCN(C(=O)CC1CCCCC1)CC2)[C@H]1N(C[C@@H](C1)O)C	1.26614
S904-0123	c1(n2c(nn1)CN(Cc1c(nn(c1)CC)C)CC2)[C@H]1N(C[C@H](C1)O)C(C)C	1.28145
S904-1846	c1(n2c(nn1)CN(C(=O)C(C)C)CC2)[C@H]1N(Cc2cc(F)ccc2)C[C@H](C1)O	1.34236
S904-1253	c1(n2c(nn1)CN(C(=O)C(C)C)CC2)[C@H]1N(C[C@H](C1)O)Cc1ccc(Cl)cc1	1.35703
S904-1428	c1(n2c(nn1)CN(C(=O)c1cc(c(cc1)OC)F)CC2)[C@H]1N(C[C@H](C1)O)C(C)C	1.37438
SA24-1181	N1(C2CN(C(=O)CCc3cc(no3)Cl)C2)[C@@H](CC(C1)(F)F)CO	1.40366
S904-1304	c1(n2c(nn1)CN(C(=O)C(C)C)CC2)[C@H]1N(C[C@H](C1)O)CC1CCCCC1	1.40868
S596-0010	N1([C@H](C(=O)NCc2cc(OC)ccc2)C[C@H](C1)O)C1CCN(C(=O)c2sccc2)CC1	1.41033
S596-0054	N1([C@H](C(=O)NCc2cc(OC)ccc2)C[C@H](C1)O)C1CCN(C(=O)c2cscc2)CC1	1.41033
S904-1287	c1(n2c(nn1)CN(C(=O)C(C)C)CC2)[C@H]1N(CC2CC2)C[C@H](C1)O	1.41408
S904-1422	c1(n2c(nn1)CN(C(=O)c1cc(ccc1)C)CC2)[C@H]1N(C[C@H](C1)O)C(C)C	1.4162
S904-1500	c1(n2c(nn1)CN(Cc1c(c(OC)ccc1)OC)CC2)[C@H]1N(C[C@H](C1)O)C(C)C	1.46258
S740-0210	S1(=O)(=O)N(C(=O)[C@H]2N(C[C@@H](NC(=O)c3sc(cc3)C)C2)CC1)CCCOC	1.47009
S740-0260	S1(=O)(=O)N(C(=O)[C@H]2N(C[C@@H](NC(=O)c3c(ccs3)C)C2)CC1)CCCOC	1.47009
S904-1455	c1(n2c(nn1)CN(C(=O)CC1CCCC1)CC2)[C@H]1N(C[C@H](C1)O)C(C)C	1.48689
N124-0091	c12[C@H]([C@H]([C@@H]([C@H](c1cc1c(c2)OCO1)O)CO)C(=O)NCC(C)C)c1cc(c(c(c1)OC)OC)OC	1.48869
S596-0664	N1([C@H](C(=O)NC2CCCCC2)C[C@H](C1)O)C1CCN(C(=O)c2c3nccnc3ccc2)CC1	1.49306
S904-1864	c1(n2c(nn1)CN(C(=O)C(C)C)CC2)[C@H]1N(Cc2cn(c3c2cccc3)C)C[C@H](C1)O	1.51805
S740-0258	S1(=O)(=O)N(C(=O)[C@H]2N(CC1)C[C@H](C2)NC(=O)Cc1sccc1)CCCOC	1.52731
N124-0101	[C@H]1([C@@H](c2c([C@@H]([C@H]1CO)O)cc1c(c2)OCO1)c1cc(c(c(c1)OC)OC)OC)C(=O)N1CCN(CC1)c1ccccc1	1.53258
S904-1452	c1(n2c(nn1)CN(C(=O)CC1CCCCC1)CC2)[C@H]1N(C[C@H](C1)O)C(C)C	1.53986
S625-0285	c1(n2c(nn1)CN(C(=O)c1ccc(cc1)OC)CC2)[C@H]1N(C[C@@H](C1)O)Cc1ccccc1	1.56028
S625-0783	c1(n2c(nn1)CN(CC2)Cc1ccc(C(F)(F)F)cc1)[C@H]1N(C(=O)C(C)C)C[C@@H](C1)O	1.56855
SA24-1296	c1(S(=O)(=O)N2CC(N3[C@@H](CC(C3)(F)F)CO)C2)nc(n(c1)C)C	1.59831
S904-1849	c1(n2c(nn1)CN(C(=O)C(C)C)CC2)[C@H]1N(Cc2c(cc(cc2)F)F)C[C@H](C1)O	1.60142
S596-1441	N1([C@H](C(=O)NCCOC)C[C@H](C1)O)C1CCN(C(=O)c2sccc2)CC1	1.6127
T956-0021	c1(n2c(nn1)CCN(C(=O)C1CCC1)CC2)[C@H]1N(C[C@@H](C1)O)C(C)C	1.63847
S740-1330	S1(=O)(=O)N(C(=O)[C@H]2N(CC1)C[C@H](C2)NC(=O)Nc1cc(OC)ccc1)CCCOC	1.69428
T956-0112	c1(n2c(nn1)CCN(C(=O)Cc1ccccc1)CC2)[C@H]1N(C[C@@H](C1)O)C(C)C	1.72403
S904-1687	c1(n2c(nn1)CN(CC2)C)[C@H]1N(Cc2cc(c(cc2)OC)C)C[C@H](C1)O	1.73277
S904-0052	c1(n2c(nn1)CN(C(=O)CCc1ccc(cc1)OC)CC2)[C@H]1N(C[C@H](C1)O)C(C)C	1.74366
T956-0016	c1(n2c(nn1)CCN(C(=O)CC(C)C)CC2)[C@H]1N(C[C@@H](C1)O)C(C)C	1.76505
S904-1841	c1(n2c(nn1)CN(C(=O)C(C)C)CC2)[C@H]1N(Cc2cc(c(cc2)OC)C)C[C@H](C1)O	1.78874
S596-1012	N1([C@H](C(=O)N2CCN(c3c(F)cccc3)CC2)C[C@H](C1)O)C1CCN(C(=O)c2cc(OC)ccc2)CC1	1.81022
S904-0015	c1(n2c(nn1)CN(C(=O)c1c(OCC)cccc1)CC2)[C@H]1N(C[C@H](C1)O)C(C)C	1.84974
N124-0236	[C@H]1([C@@H](c2c([C@@H]([C@H]1CO)O)cc1c(c2)OCO1)c1cc(c(c(c1)OC)OC)OC)C(=O)NC(CC)CC	1.8524
S904-0989	c1(n2c(nn1)CN(CC2)C)[C@H]1N(C(=O)CC2CCCC2)C[C@H](C1)O	1.90582
S904-1479	c1(n2c(nn1)CN(C(=O)Cc1ccccc1)CC2)[C@H]1N(C[C@H](C1)O)C(C)C	1.91238
S625-0287	c1(n2c(nn1)CN(C(=O)C1CC1)CC2)[C@H]1N(C[C@@H](C1)O)Cc1ccccc1	1.9366
S904-1425	c1(n2c(nn1)CN(C(=O)C1CCC1)CC2)[C@H]1N(C[C@H](C1)O)C(C)C	1.94883
S720-2597	c1(nc2n(c1)cccc2)C(=O)N1CCC(N2[C@H](C(=O)NC)C[C@@H](C2)Oc2ccccc2)CC1	1.96889
S721-0231	N1(C(=O)c2sccc2)[C@H](C(=O)NC)C[C@@H](C1)Oc1cnccc1	1.98389
S721-0262	N1(C(=O)c2cscc2)[C@H](C(=O)NC)C[C@@H](C1)Oc1cnccc1	1.98389
S625-0471	c1(n2c(nn1)CN(Cc1nc(OC)ccc1)CC2)[C@H]1N(C[C@@H](C1)O)C	2.06492
S740-0699	S1(=O)(=O)N(C(=O)[C@H]2N(CC1)C[C@H](C2)NC(=O)Cc1c(F)cccc1)CCOC	2.07688
S740-0768	S1(=O)(=O)N(C(=O)[C@H]2N(CC1)C[C@H](C2)NC(=O)Cc1cc(F)ccc1)CCOC	2.07688
S904-1690	c1(n2c(nn1)CN(CC2)C)[C@H]1N(Cc2c(OCC)cccc2)C[C@H](C1)O	2.12333
S904-1443	c1(n2c(nn1)CN(C(=O)CCC1CCCC1)CC2)[C@H]1N(C[C@H](C1)O)C(C)C	2.14051
N124-0046	[C@H]1([C@@H](c2c([C@@H]([C@H]1CO)O)cc1c(c2)OCO1)c1cc(c(c(c1)OC)OC)OC)C(=O)N1CCN(c2c(F)cccc2)CC1	2.15954
N124-0097	[C@H]1([C@@H](c2c([C@@H]([C@H]1CO)O)cc1c(c2)OCO1)c1cc(c(c(c1)OC)OC)OC)C(=O)N1CCN(c2ccc(cc2)F)CC1	2.15954
S721-0521	N1([C@H](C(=O)NCCOC)C[C@@H](C1)Oc1cnccc1)C(=O)COc1ccc(F)cc1	2.1925
D751-0140	N12[C@H](c3n(c4c(c3CC2)cccc4)CC(=O)Nc2nn(cc2)C)N(c2c(C1=O)cccc2)C	2.21135
N124-0045	c12[C@H]([C@H]([C@@H]([C@H](c1cc1c(c2)OCO1)O)CO)C(=O)NCCCOC)c1cc(c(c(c1)OC)OC)OC	2.22071
T956-0092	c1(n2c(nn1)CCN(C(=O)CCc1ccccc1)CC2)[C@H]1N(C[C@@H](C1)O)C(C)C	2.2391
S240-1072	N1(Cc2c(ncs2)C)[C@@H](C[C@@H](C1)NC(=O)COC)CO	2.24142
N124-0075	[C@H]1([C@@H](c2c([C@@H]([C@H]1CO)O)cc1c(c2)OCO1)c1cc(c(c(c1)OC)OC)OC)C(=O)NC1CCCC1	2.24236
S904-1461	c1(n2c(nn1)CN(C(=O)CCc1ccccc1)CC2)[C@H]1N(C[C@H](C1)O)C(C)C	2.27332
S625-0626	c1(n2c(nn1)CN(CC2)C1CCCCC1)[C@H]1N(C[C@@H](C1)O)Cc1ccccc1	2.2761
SB41-0985	N12C(=O)N(C[C@@H]2CN(C(=O)[C@@H]1CC(C)C)CCOC)CC(=O)NCCN1CCOCC1	2.3134
S904-0055	c1(n2c(nn1)CN(C(=O)COc1ccc(F)cc1)CC2)[C@H]1N(C[C@H](C1)O)C(C)C	2.36538
S596-0569	N1([C@H](C(=O)NC2CCCCC2)C[C@H](C1)O)C1CCN(C(=O)c2ncc(nc2)C)CC1	2.36765
S720-2601	c1(c(nn(c1)C)C)CN1CCC(N2[C@H](C(=O)NC)C[C@@H](C2)Oc2ccccc2)CC1	2.43344
S740-0896	S1(=O)(=O)N(C(=O)[C@H]2N(CC1)C[C@H](C2)NC(=O)COc1ccc(F)cc1)CCC	2.47469
N124-0070	[C@H]1([C@@H](c2c([C@@H]([C@H]1CO)O)cc1c(c2)OCO1)c1cc(c(c(c1)OC)OC)OC)C(=O)N1CCN(CC1)C	2.48139
S596-0529	N1([C@H](C(=O)NC2CCCCC2)C[C@H](C1)O)C1CCN(C(=O)c2c(cc(cc2)OC)OC)CC1	2.48708
S596-0581	N1([C@H](C(=O)NC2CCCCC2)C[C@H](C1)O)C1CCN(C(=O)c2cc(c(cc2)OC)OC)CC1	2.48708
S596-0081	N1([C@H](C(=O)NCc2cc(OC)ccc2)C[C@H](C1)O)C1CCN(C(=O)CCc2c(OC)cccc2)CC1	2.53191
N124-0039	[C@H]1([C@@H](c2c([C@@H]([C@H]1CO)O)cc1c(c2)OCO1)c1cc(c(c(c1)OC)OC)OC)C(=O)N1CCN(Cc2ccccc2)CC1	2.55374
S740-0703	S1(=O)(=O)N(C(=O)[C@H]2N(C[C@@H](NC(=O)c3c(ccc(c3)F)F)C2)CC1)CCOC	2.56955
S740-0716	S1(=O)(=O)N(C(=O)[C@H]2N(C[C@@H](NC(=O)c3cc(c(cc3)C)F)C2)CC1)CCOC	2.58919
N106-0758	S(=O)(=O)(N1[C@@H]([C@@H]2[C@@H]3[C@H](C1)CCCN3CCC2)CCCC(=O)NCC1CC1)c1cc2oc(=O)n(c2cc1)C	2.60031
S625-1336	c1(n2c(nn1)CN(CC2)CCCC)[C@H]1N(C[C@@H](C1)O)Cc1ccncc1	2.62233
S904-1043	c1(n2c(nn1)CN(CC2)C)[C@H]1N(Cc2cn(nc2)CC)C[C@H](C1)O	2.65644
S596-0060	N1([C@H](C(=O)NCc2cc(OC)ccc2)C[C@H](C1)O)C1CCN(C(=O)c2cnc(cc2)OC)CC1	2.66076
S904-0131	c1(n2c(nn1)CN(Cc1cocc1)CC2)[C@H]1N(C[C@H](C1)O)C(C)C	2.66459
N118-0004	N1(C(=O)N2CCC(NC(=O)c3c(nc(cc3)OC)OC)CC2)C[C@@H]2[C@@H]3N(C(=O)CCC3)C[C@@H](C1)C2	2.67776
SB18-0257	c1(C(=O)N2[C@H](c3nc(n[nH]3)C)C[C@H](NC(=O)C3CCOCC3)C2)c(oc(c1)C)C	2.68126
N121-1107	N1(C(=O)c2cnccc2)[C@@H]([C@@H]2[C@@H]3[C@H](C1)CCCN3CCC2)CCCC(=O)NCCc1nc2c(n1C)cccc2	2.69801
S720-1419	N1([C@H](C(=O)NCCCN2CCOCC2)C[C@@H](C1)Oc1ccccc1)C1CCOCC1	2.70532
T956-0193	c1(n2c(nn1)CCN(C(=O)CCCc1ccccc1)CC2)[C@H]1N(C[C@@H](C1)O)C	2.7232
S973-0008	N1([C@H](C(=O)N(C[C@@H]1CO)C)C)Cc1cc2c(OCCO2)cc1	2.75667
S720-0550	c1(C(=O)N2[C@H](C(=O)NCCOC)C[C@@H](C2)Oc2ccccc2)c(nc(s1)C)C	2.7628
S596-0043	N1([C@H](C(=O)NCc2cc(OC)ccc2)C[C@H](C1)O)C1CCN(C(=O)c2c(cc(cc2)OC)C)CC1	2.7981
S720-2428	n1n(c(c(c1C)CCC(=O)N1CCC(N2[C@H](C(=O)NC)C[C@@H](C2)Oc2ccccc2)CC1)C)C	2.81138
S720-2381	c1(C(=O)N2CCC(N3[C@H](C(=O)NC)C[C@@H](C3)Oc3ccccc3)CC2)c(nc(s1)C)C	2.85718
S720-2566	S(=O)(=O)(c1sccc1)N1CCC(N2[C@H](C(=O)NC)C[C@@H](C2)Oc2ccccc2)CC1	2.86627
S596-0112	N1([C@H](C(=O)NCc2cc(OC)ccc2)C[C@H](C1)O)C1CCN(C(=O)Cc2c(onc2C)C)CC1	2.86912
N124-0082	c12[C@H]([C@H]([C@@H]([C@H](c1cc1c(c2)OCO1)O)CO)C(=O)NCCN1CCOCC1)c1cc(c(c(c1)OC)OC)OC	2.87245
S721-0696	S(=O)(=O)(N1[C@H](C(=O)NCCOC)C[C@@H](C1)Oc1cnccc1)c1sccc1	2.90689
S740-0702	S1(=O)(=O)N(C(=O)[C@H]2N(CC1)C[C@H](C2)NC(=O)Cc1cscc1)CCOC	2.90976
S740-0770	S1(=O)(=O)N(C(=O)[C@H]2N(CC1)C[C@H](C2)NC(=O)Cc1sccc1)CCOC	2.90976
S720-2608	c1(C(=O)N2CCC(N3[C@H](C(=O)NC)C[C@@H](C3)Oc3ccccc3)CC2)c(n(nc1)CC)C	2.92095
S596-0083	C1(C(=O)N2CCC(N3[C@H](C(=O)NCc4cc(OC)ccc4)C[C@H](C3)O)CC2)(CC1)c1ccc(cc1)OC	2.94749
S240-1031	N1(Cc2c(OCC)cccc2)[C@@H](C[C@@H](C1)NC(=O)COC)CO	2.97137
S240-1086	N1([C@@H](C[C@@H](C1)NC(=O)COC)CO)Cc1cc(OCC)ccc1	2.97137
S720-0498	N1(C(=O)c2c(nc(cc2)OC)OC)[C@H](C(=O)NCCOC)C[C@@H](C1)Oc1ccccc1	2.97967
S721-0512	N1(C(=O)c2c(cc(cc2)OC)OC)[C@H](C(=O)NCCOC)C[C@@H](C1)Oc1cnccc1	2.97967
S904-1065	c1(n2c(nn1)CN(CC2)C)[C@H]1N(Cc2n(nc(c2)C)C)C[C@H](C1)O	2.98239
N118-0133	S(=O)(=O)(c1c(onc1C)C)NC1CCN(C(=O)N2C[C@@H]3[C@@H]4N(C(=O)CCC4)C[C@@H](C2)C3)CC1	3.04073
S625-1723	c1(n2c(nn1)CN(Cc1n(nc(c1)C)C)CC2)[C@H]1N(C[C@@H](C1)O)C	3.04336
N124-0027	[C@H]1([C@@H](c2c([C@@H]([C@H]1CO)O)cc1c(c2)OCO1)c1cc(c(c(c1)OC)OC)OC)C(=O)NC1CCCCC1	3.04936
S740-0211	S1(=O)(=O)N(C(=O)[C@H]2N(C[C@@H](NC(=O)c3sccc3)C2)CC1)CCCOC	3.07748
S740-0247	S1(=O)(=O)N(C(=O)[C@H]2N(C[C@@H](NC(=O)c3cscc3)C2)CC1)CCCOC	3.07748
S577-0600	S(=O)(=O)(N1[C@@H](C(=O)NCCOC)C[C@@H](C1)Oc1ccccc1)c1cc(OC)ccc1	3.13621
S596-0088	N1([C@H](C(=O)NCc2cc(OC)ccc2)C[C@H](C1)O)C1CCN(C(=O)COc2cc(ccc2)C)CC1	3.15026
S720-0586	N1([C@H](C(=O)NCCOC)C[C@@H](C1)Oc1ccccc1)C(=O)CCc1c(n(nc1C)C)C	3.15758
S943-0430	N1([C@H](C(=O)NCCn2c(ncc2)C)C[C@@H](C1)Oc1ccccc1)c1cc(C(F)(F)F)c(C#N)cc1	3.16839
S974-0514	N1(C(=O)c2noc(c2)C)[C@H](C(=O)N2[C@H](C1)C[C@@H](C2)N(C)C)CC(C)C	3.18843
S974-0541	N1(C(=O)c2c(nco2)C)[C@H](C(=O)N2[C@H](C1)C[C@@H](C2)N(C)C)CC(C)C	3.18843
T956-0179	c1(n2c(nn1)CCN(C(=O)Cc1cc(F)ccc1)CC2)[C@H]1N(C[C@@H](C1)O)C	3.19709
S825-2241	N1([C@H](C(=O)N(C)C)C[C@H](C1)O)C1CCN(Cc2cc(C#N)ccc2)CC1	3.19913
S596-1362	c1(n[nH]c2c1cccc2)C(=O)N1CCC(N2[C@H](C(=O)NCc3cnccc3)C[C@H](C2)O)CC1	3.20784
S904-1423	c1(n2c(nn1)CN(C(=O)c1ccc(cc1)OC)CC2)[C@H]1N(C[C@H](C1)O)C(C)C	3.21857
S740-0707	S1(=O)(=O)N(C(=O)[C@H]2N(C[C@@H](NC(=O)c3sc(cc3)C)C2)CC1)CCOC	3.25441
S740-0769	S1(=O)(=O)N(C(=O)[C@H]2N(C[C@@H](NC(=O)c3c(ccs3)C)C2)CC1)CCOC	3.25441
S904-1291	c1(n2c(nn1)CN(C(=O)C(C)C)CC2)[C@H]1N(C(=O)c2cnc(cc2)OC)C[C@H](C1)O	3.257
S596-0021	N1([C@H](C(=O)NCc2cc(OC)ccc2)C[C@H](C1)O)C1CCN(C(=O)c2c(ccs2)C)CC1	3.25862
S578-0931	N1(C(=O)Cc2cc(OC)ccc2)[C@@H](C(=O)NCCOC)C[C@@H](C1)Oc1cnccc1	3.29543
S721-1190	S(=O)(=O)(N1[C@H](C(=O)NC2CC2)C[C@@H](C1)Oc1cnccc1)c1cc(OC)ccc1	3.33225
S974-1936	N12C(=O)CN(C[C@@H]1C[C@@H](C2)NC(=O)C)Cc1cc(cc(c1)OC)OC	3.34209
S974-2007	N12C(=O)CN(C[C@@H]1C[C@@H](C2)NC(=O)C)Cc1c(c(OC)ccc1)OC	3.34209
S974-2017	N12C(=O)CN(C[C@@H]1C[C@@H](C2)NC(=O)C)Cc1c(cc(cc1)OC)OC	3.34209
S974-2159	N12C(=O)CN(C[C@@H]1C[C@@H](C2)NC(=O)C)Cc1cc(c(cc1)OC)OC	3.34209
S720-2519	N1([C@H](C(=O)NC)C[C@@H](C1)Oc1ccccc1)C1CCN(Cc2cn(nc2)CC)CC1	3.35708
N124-0023	c12[C@H]([C@H]([C@@H]([C@H](c1cc1c(c2)OCO1)O)CO)C(=O)NCc1cnccc1)c1cc(c(c(c1)OC)OC)OC	3.36047
S904-1692	c1(n2c(nn1)CN(CC2)C)[C@H]1N(Cc2cc(F)ccc2)C[C@H](C1)O	3.36175
S625-1343	c1(n2c(nn1)CN(CC2)CCC(C)(C)C)[C@H]1N(C[C@@H](C1)O)Cc1ccncc1	3.37516
S721-0510	N1(C(=O)c2cc(c(cc2)OC)F)[C@H](C(=O)NCCOC)C[C@@H](C1)Oc1cnccc1	3.41572
S596-0607	N1([C@H](C(=O)NC2CCCCC2)C[C@H](C1)O)C1CCN(C(=O)CCn2nc(cc2C)C)CC1	3.42402
S904-0075	c1(n2c(nn1)CN(Cc1nc(OC)ccc1)CC2)[C@H]1N(C[C@H](C1)O)C(C)C	3.43302
N124-0245	c12[C@H]([C@H]([C@@H]([C@H](c1cc1c(c2)OCO1)O)CO)C(=O)NCCCOCC)c1cc(c(c(c1)OC)OC)OC	3.45055
SA23-1431	c1(C(=O)N2CC(N3[C@@H](CC(C3)(F)F)CNC(=O)C)C2)cn(nc1)CC	3.58852
N121-0700	S1(=O)(=O)CC(NC(=O)CCC[C@H]2N(C[C@H]3[C@H]4[C@@H]2CCCN4CCC3)Cc2cnccc2)CC1	3.60527
S904-1235	c1(n2c(nn1)CN(C(=O)C(C)C)CC2)[C@H]1N(C(=O)c2c(oc(c2)C)C)C[C@H](C1)O	3.65821
S721-0241	N1(C(=O)c2sc(cc2)C)[C@H](C(=O)NC)C[C@@H](C1)Oc1cnccc1	3.68299
D751-0165	N12[C@H](c3n(c4c(c3CC2)cccc4)CC(=O)Nc2c(nccc2)OC)N(c2c(C1=O)cccc2)C	3.7543
S943-0433	N1([C@H](C(=O)NCc2n(nc(c2)C)C)C[C@@H](C1)Oc1ccccc1)c1cc(C(F)(F)F)c(C#N)cc1	3.77262
SB18-0103	N1([C@H](c2nc(n[nH]2)C)C[C@@H](C1)NC(=O)CC(C)C)C(=O)C1CCOCC1	3.77775
SB18-1280	c1(nc(n[nH]1)C)[C@H]1N(C(=O)CC(C)C)C[C@@H](NC(=O)C2CCOCC2)C1	3.77775
S596-0016	N1([C@H](C(=O)NCc2cc(OC)ccc2)C[C@H](C1)O)C1CCN(C(=O)c2c(OC)cccc2)CC1	3.79524
S596-0037	N1([C@H](C(=O)NCc2cc(OC)ccc2)C[C@H](C1)O)C1CCN(C(=O)c2cc(OC)ccc2)CC1	3.79524
S721-0579	N1([C@H](C(=O)NCCOC)C[C@@H](C1)Oc1cnccc1)C(=O)CCc1c(n(nc1C)C)C	3.79834
S829-1564	c1(C(=O)N2CCC(N3[C@@H](CC(C3)(F)F)CO)CC2)n(cnc1)C	3.83463
S829-2350	c1(nn(cc1)C)C(=O)N1CCC(N2[C@@H](CC(C2)(F)F)CO)CC1	3.83463
SB29-0202	c1(nc([nH]n1)C)[C@H]1N(C(=O)NCCCOC)C[C@H](C1)OCc1ccccc1	3.88849
N124-0004	c12[C@H]([C@H]([C@@H]([C@H](c1cc1c(c2)OCO1)O)CO)C(=O)NCCc1ccccc1)c1cc(c(c(c1)OC)OC)OC	3.88854
S974-4827	N12C(=O)[C@@H](N(Cc3c(cc(c(c3)OC)OC)OC)C[C@@H]1C[C@@H](C2)NC(=O)C)CC(C)C	3.88999
N124-0120	[C@@H]1([C@H](c2c([C@H]([C@@H]1CO)O)cc1c(c2)OCO1)c1cc(c(c(c1)OC)OC)OC)C(=O)Nc1ccccc1	3.98416
S720-2416	n1(nc(cc1C)C)CC(=O)N1CCC(N2[C@H](C(=O)NC)C[C@@H](C2)Oc2ccccc2)CC1	4.07211
S720-2248	N1([C@H](C(=O)N)C[C@@H](C1)Oc1ccccc1)C(=O)NCCC(=O)OCC	4.08015
S720-0519	N1(C(=O)c2c(cc(cc2)OC)OC)[C@H](C(=O)NCCOC)C[C@@H](C1)Oc1ccccc1	4.08324
S943-0427	N1([C@H](C(=O)NCCCn2nccc2)C[C@@H](C1)Oc1ccccc1)c1cc(C(F)(F)F)c(C#N)cc1	4.09598
D751-0223	N12[C@H](c3n(c4c(c3CC2)cccc4)CCC(=O)Nc2sc(nn2)C)N(c2c(C1=O)cccc2)C	4.09994
S624-0349	n1(c(=O)oc2c1cccc2)CC(=O)N1CCC2(c3[nH]c4c(c3CCN2)cc(cc4)OC)CC1	4.1235
S740-0140	S1(=O)(=O)N(C(=O)[C@H]2N(CC1)C[C@H](C2)NC(=O)CCc1c(OC)cccc1)C1CC1	4.13009
S740-0174	S1(=O)(=O)N(C(=O)[C@H]2N(CC1)C[C@H](C2)NC(=O)CCc1ccc(cc1)OC)C1CC1	4.13009
S596-0008	N1([C@H](C(=O)NCc2cc(OC)ccc2)C[C@H](C1)O)C1CCN(C(=O)Cc2cc(OC)ccc2)CC1	4.16297
S596-0009	N1([C@H](C(=O)NCc2cc(OC)ccc2)C[C@H](C1)O)C1CCN(C(=O)Cc2ccc(cc2)OC)CC1	4.16297
S720-2509	N1([C@H](C(=O)NC)C[C@@H](C1)Oc1ccccc1)C1CCN(Cc2cc(Cn3nccc3)c(cc2)OC)CC1	4.18256
SB18-0276	N1(C(=O)c2cscc2)[C@H](c2nc(n[nH]2)C)C[C@H](NC(=O)C2CCOCC2)C1	4.22473
SB18-1276	N1([C@H](c2nc(n[nH]2)C)C[C@H](NC(=O)C2CCOCC2)C1)C(=O)c1sccc1	4.22473
S721-0958	N1(C(=O)c2c(nc(cc2)OC)OC)[C@H](C(=O)NC2CC2)C[C@@H](C1)Oc1cnccc1	4.23177
N124-0066	[C@H]1([C@@H](c2c([C@@H]([C@H]1CO)O)cc1c(c2)OCO1)c1cc(c(c(c1)OC)OC)OC)C(=O)N1CCN(CCC1)C	4.24446
N124-0112	[C@H]1([C@@H](c2c([C@@H]([C@H]1CO)O)cc1c(c2)OCO1)c1cc(c(c(c1)OC)OC)OC)C(=O)N1CCCC1	4.25106
S720-0483	S(=O)(=O)(N1[C@H](C(=O)NC)C[C@@H](C1)Oc1ccccc1)c1cc2c(OCCO2)cc1	4.28811
S740-0726	S1(=O)(=O)N(C(=O)[C@H]2N(C[C@@H](NC(=O)c3sccc3)C2)CC1)CCOC	4.31392
S740-0749	S1(=O)(=O)N(C(=O)[C@H]2N(C[C@@H](NC(=O)c3cscc3)C2)CC1)CCOC	4.31392
SB18-1279	N1([C@H](c2nc(n[nH]2)C)C[C@H](NC(=O)C2CCOCC2)C1)C(=O)C(CC)CC	4.32795
S974-2642	N1([C@H](C(=O)N2[C@H](C1)C[C@@H](C2)N(C)C)CC(C)C)C(=O)c1cnc(nc1)C	4.3874
S740-0711	S1(=O)(=O)N(C(=O)[C@H]2N(CC1)C[C@H](C2)NC(=O)Cc1c(C)cccc1)CCOC	4.39952
S740-0746	S1(=O)(=O)N(C(=O)[C@H]2N(CC1)C[C@H](C2)NC(=O)Cc1cc(ccc1)C)CCOC	4.39952
SB18-0203	c1(nc(n[nH]1)C)[C@H]1N(C(=O)CC2CC2)C[C@@H](NC(=O)C2CCOCC2)C1	4.40177
S720-2592	N1([C@H](C(=O)NC)C[C@@H](C1)Oc1ccccc1)C1CCN(C(=O)CCn2ncc(c2)C)CC1	4.47181
S904-1267	c1(n2c(nn1)CN(C(=O)C(C)C)CC2)[C@H]1N(C(=O)c2sc(cc2)C)C[C@H](C1)O	4.48114
N124-0110	[C@H]1([C@@H](c2c([C@@H]([C@H]1CO)O)cc1c(c2)OCO1)c1cc(c(c(c1)OC)OC)OC)C(=O)N1CCC(CC1)C	4.49213
S721-0318	c1(C(=O)N2[C@H](C(=O)NC)C[C@@H](C2)Oc2cnccc2)c(n(c(c1)C)CCCOC)C	4.51006
N124-0077	c12[C@H]([C@H]([C@@H]([C@H](c1cc1c(c2)OCO1)O)CO)C(=O)NCc1ccccc1)c1cc(c(c(c1)OC)OC)OC	4.52243
S720-2272	S(=O)(=O)(N1[C@H](C(=O)N)C[C@@H](C1)Oc1ccccc1)c1cnccc1	4.53208
S721-2188	S(=O)(=O)(N1[C@H](C(=O)N)C[C@@H](C1)Oc1cnccc1)c1ccccc1	4.53208
S596-0076	N1([C@H](C(=O)NCc2cc(OC)ccc2)C[C@H](C1)O)C1CCN(C(=O)COc2ccccc2)CC1	4.57868
S740-0970	S1(=O)(=O)N(C(=O)[C@H]2N(CC1)C[C@H](C2)NC(=O)COc1cc(ccc1)C)CCC	4.59494
S740-0633	S1(=O)(=O)N(C(=O)[C@H]2N(CC1)C[C@H](C2)NC(=O)COc1ccc(F)cc1)CC(C)C	4.59939
SB41-1012	N12C(=O)N(C[C@@H]2CN(C(=O)[C@@H]1CC(C)C)CCOC)CC(=O)NCCn1nccc1	4.63448
S596-0645	N1([C@H](C(=O)NC2CCCCC2)C[C@H](C1)O)C1CCN(C(=O)c2oc(cc2)Cn2cncc2)CC1	4.67205
S721-0589	c1(nn(c(c1)C)C)C(=O)N1[C@H](C(=O)NCCOC)C[C@@H](C1)Oc1cnccc1	4.68642
S740-0248	S1(=O)(=O)N(C(=O)[C@H]2N(C[C@@H](NC(=O)c3cc(c(cc3)C)F)C2)CC1)CCCOC	4.71349
S720-2578	S(=O)(=O)(c1c(onc1C)C)N1CCC(N2[C@H](C(=O)NC)C[C@@H](C2)Oc2ccccc2)CC1	4.71755
S721-0470	S(=O)(=O)(N1[C@H](C(=O)NC)C[C@@H](C1)Oc1cnccc1)c1c2ncccc2ccc1	4.74582
S721-0509	N1(C(=O)c2sc(cc2)C)[C@H](C(=O)NCCOC)C[C@@H](C1)Oc1cnccc1	4.75313
N124-0029	[C@H]1([C@@H](c2c([C@@H]([C@H]1CO)O)cc1c(c2)OCO1)c1cc(c(c(c1)OC)OC)OC)C(=O)N1CCCCCC1	4.75824
S904-0022	c1(n2c(nn1)CN(C(=O)c1c(nc(cc1)OC)OC)CC2)[C@H]1N(C[C@H](C1)O)C(C)C	4.78036
S740-0616	S1(=O)(=O)N(C(=O)[C@H]2N(CC1)C[C@H](C2)NC(=O)Cc1ccc(cc1)OC)CC(C)C	4.78254
S740-0646	S1(=O)(=O)N(C(=O)[C@H]2N(CC1)C[C@H](C2)NC(=O)Cc1cc(OC)ccc1)CC(C)C	4.78254
S740-0182	S1(=O)(=O)N(C(=O)[C@H]2N(CC1)C[C@H](C2)NC(=O)Cc1cc(OC)ccc1)C1CC1	4.78363
S720-2224	c1(c(nn(c1)CC)C)CN1[C@H](C(=O)N)C[C@@H](C1)Oc1ccccc1	4.79147
N124-0002	c12[C@H]([C@H]([C@@H]([C@H](c1cc1c(c2)OCO1)O)CO)C(=O)NCCCN1CCOCC1)c1cc(c(c(c1)OC)OC)OC	4.80313
S721-0965	N1(C(=O)c2sccc2)[C@H](C(=O)NC2CC2)C[C@@H](C1)Oc1cnccc1	4.81604
N124-0047	c12[C@H]([C@H]([C@@H]([C@H](c1cc1c(c2)OCO1)O)CO)C(=O)NCc1oc(cc1)C)c1cc(c(c(c1)OC)OC)OC	4.8484
S721-0300	c1(nn(CC(=O)N2[C@H](C(=O)NC)C[C@@H](C2)Oc2cnccc2)c(c1)C)C(F)(F)F	4.8758
S721-2193	S(=O)(=O)(N1[C@H](C(=O)N)C[C@@H](C1)Oc1cnccc1)c1cc(F)ccc1	4.87643
S721-0244	c1(C(=O)N2[C@H](C(=O)NC)C[C@@H](C2)Oc2cnccc2)n[nH]c2c1cccc2	4.88939
SA22-0973	S(=O)(=O)(N1CC(N2[C@@H](CC(C2)(F)F)C(=O)NCCc2c(n(nc2C)C)C)C1)C	4.90138
S572-0205	N1([C@H]2c3c(nc(nc3)C)C[C@@H]1CC2)C(=O)c1cocc1	4.91147
S740-0605	S1(=O)(=O)N(C(=O)[C@H]2N(CC1)C[C@H](C2)NC(=O)COc1ccccc1)CC(C)C	4.91396
S720-1046	N1([C@H](C(=O)NC2CC2)C[C@@H](C1)Oc1ccccc1)C(=O)CN1CCOCC1	4.91756
S740-0723	S1(=O)(=O)N(C(=O)[C@H]2N(CC1)C[C@H](C2)NC(=O)Cc1ccc(Cl)cc1)CCOC	4.91886
S740-0780	S1(=O)(=O)N(C(=O)[C@H]2N(CC1)C[C@H](C2)NC(=O)Cc1cc(Cl)ccc1)CCOC	4.91886
D751-0090	N12[C@H](c3n(c4c(c3CC2)cccc4)CC(=O)Nc2scnn2)N(c2c(C1=O)cccc2)C	4.93308
S721-1056	N1([C@H](C(=O)NC2CC2)C[C@@H](C1)Oc1cnccc1)C(=O)CCc1c(n(nc1C)C)C	4.93365
S721-1539	N1(S(=O)(=O)C)[C@H](C(=O)NCCCN2CCOCC2)C[C@@H](C1)Oc1cnccc1	4.94396
S740-0183	S1(=O)(=O)N(C(=O)[C@H]2N(C[C@@H](NS(=O)(=O)c3ccc(cc3)F)C2)CC1)C1CC1	4.94672
S740-1240	S1(=O)(=O)N(C(=O)[C@H]2N(C[C@@H](NS(=O)(=O)c3cc(F)ccc3)C2)CC1)C1CC1	4.94672
S740-0261	S1(=O)(=O)N(C(=O)[C@H]2N(CC1)C[C@H](C2)NC(=O)Cc1cc(F)ccc1)CCCOC	4.94733
S740-1075	S1(=O)(=O)N(C(=O)[C@H]2N(CC1)C[C@H](C2)NC(=O)Cc1c(F)cccc1)CCCOC	4.94733
S740-1303	S1(=O)(=O)N(C(=O)[C@H]2N(CC1)C[C@H](C2)NC(=O)Cc1ccc(F)cc1)CCCOC	4.94733
N121-1071	N1(C(=O)c2cnccc2)[C@@H]([C@@H]2[C@@H]3[C@H](C1)CCCN3CCC2)CCCC(=O)NCCN1CCOCC1	4.96446
N124-0051	c12[C@H]([C@H]([C@@H]([C@H](c1cc1c(c2)OCO1)O)CO)C(=O)NCc1ccc(F)cc1)c1cc(c(c(c1)OC)OC)OC	4.9665
S740-0180	S1(=O)(=O)N(C(=O)[C@H]2N(C[C@@H](NC(=O)c3c(OCC)cccc3)C2)CC1)C1CC1	4.97229
S720-2279	S(=O)(=O)(N1[C@H](C(=O)N)C[C@@H](C1)Oc1ccccc1)c1c2nsnc2ccc1	4.99927
SA22-0972	S(=O)(=O)(N1CC(N2[C@@H](CC(C2)(F)F)C(=O)NCc2c(n(nc2C)CC)C)C1)C	5.02408
S720-0705	S(=O)(=O)(N1[C@H](C(=O)NCCOC)C[C@@H](C1)Oc1ccccc1)c1sccc1	5.03957
S740-0890	S1(=O)(=O)N(C(=O)[C@H]2N(CC1)C[C@H](C2)NC(=O)Cc1ccc(cc1)OC)CCC	5.05529
S740-0917	S1(=O)(=O)N(C(=O)[C@H]2N(CC1)C[C@H](C2)NC(=O)Cc1cc(OC)ccc1)CCC	5.05529
N124-0089	c12[C@H]([C@H]([C@@H]([C@H](c1cc1c(c2)OCO1)O)CO)C(=O)NCCCN(C)C)c1cc(c(c(c1)OC)OC)OC	5.14428
S904-0087	c1(n2c(nn1)CN(C(=O)c1nc(oc1)C)CC2)[C@H]1N(C[C@H](C1)O)C(C)C	5.17598
SB18-0923	n1c([nH]nc1c1ccccc1)[C@H]1N(C[C@@H](NS(=O)(=O)C)C1)CCC(C)C	5.18046
S740-1067	S1(=O)(=O)N(C(=O)[C@H]2N(C[C@@H](NC(=O)c3cc(ccc3)C)C2)CC1)CCCOC	5.19344
S720-0471	S(=O)(=O)(N1[C@H](C(=O)NC)C[C@@H](C1)Oc1ccccc1)c1cc(ccc1OC)OC	5.21381
N124-0030	C(=O)(N1c2c(CC1)cccc2)[C@@H]1[C@@H](c2c([C@@H]([C@H]1CO)O)cc1c(c2)OCO1)c1cc(c(c(c1)OC)OC)OC	5.21555
N118-0137	S(=O)(=O)(c1cn(nc1)CC)NC1CCN(C(=O)N2C[C@@H]3[C@@H]4N(C(=O)CCC4)C[C@@H](C2)C3)CC1	5.22371
S740-1218	S1(=O)(=O)N(C(=O)[C@H]2N(C[C@@H](NS(=O)(=O)Cc3ccccc3)C2)CC1)C1CC1	5.22689
N124-0098	[C@H]1([C@@H](c2c([C@@H]([C@H]1CO)O)cc1c(c2)OCO1)c1cc(c(c(c1)OC)OC)OC)C(=O)N1CCN(CC1)C(C)C	5.24246
S240-1409	N1([C@@H](C[C@H](NC(=O)c2cnccc2)C1)CO)Cc1ccc(cc1)OCC	5.24899
N124-0115	[C@H]1([C@@H](c2c([C@@H]([C@H]1CO)O)cc1c(c2)OCO1)c1cc(c(c(c1)OC)OC)OC)C(=O)N1CCCCC1	5.27967
SB73-0409	[C@]12(C(=O)N[C@H](C(=O)NCc3c(onc3C)C)C1)CN(C(=O)C(C)C)CC2	5.2913
S740-0730	S1(=O)(=O)N(C(=O)[C@H]2N(CC1)C[C@H](C2)NC(=O)Cc1c(onc1C)C)CCOC	5.29211
N124-0139	[C@H]1([C@@H](c2c([C@@H]([C@H]1CO)O)cc1c(c2)OCO1)c1cc(c(c(c1)OC)OC)OC)C(=O)N1CCN(Cc2c(F)cccc2)CC1	5.30165
SB29-0539	c1(nc([nH]n1)C)[C@H]1N(C(=O)COCC)C[C@H](C1)OCc1cc(ccc1)C	5.33564
S740-0684	S1(=O)(=O)N(C(=O)[C@H]2N(CC1)C[C@H](C2)NC(=O)COCc1ccccc1)CC(C)C	5.35042
S740-0284	S1(=O)(=O)N(C(=O)[C@H]2N(CC1)C[C@H](C2)NC(=O)CCc1ccccc1)CCCOC	5.371
S740-0701	S1(=O)(=O)N(C(=O)[C@H]2N(CC1)C[C@H](C2)NC(=O)CCCc1ccccc1)CCOC	5.371
S904-0973	c1(n2c(nn1)CN(CC2)C)[C@H]1N(Cc2c(F)cncc2)C[C@H](C1)O	5.37351
S925-0132	c1(c(c(on1)C)COC)C(=O)NC[C@H]1N([C@H](C(=O)N(C1)C)C)Cc1cc(ccc1)C	5.38152
S721-0531	N1(C(=O)C2CCCC2)[C@H](C(=O)NCCOC)C[C@@H](C1)Oc1cnccc1	5.39202
S740-0216	S1(=O)(=O)N(C(=O)[C@H]2N(C[C@@H](NC(=O)c3ncccc3F)C2)CC1)CCCOC	5.39653
S943-0432	N1([C@H](C(=O)NCCn2nccc2)C[C@@H](C1)Oc1ccccc1)c1cc(C(F)(F)F)c(C#N)cc1	5.43787
S904-1801	c1(n2c(nn1)CN(C(=O)C(C)C)CC2)[C@H]1N(C(=O)c2ccc(cc2)OC)C[C@H](C1)O	5.47482
SB29-0170	c1(nc([nH]n1)C)[C@H]1N(C(=O)COCc2ccccc2)C[C@H](C1)OC	5.4894
S720-2600	N1([C@H](C(=O)NC)C[C@@H](C1)Oc1ccccc1)C1CCN(C(=O)CCc2cc(N3CCOCC3)ncc2)CC1	5.51631
S720-2446	c1(C(=O)N2CCC(N3[C@H](C(=O)NC)C[C@@H](C3)Oc3ccccc3)CC2)n(ncc1)CC	5.52629
S720-2591	c1(C(=O)N2CCC(N3[C@H](C(=O)NC)C[C@@H](C3)Oc3ccccc3)CC2)cn(nc1)CC	5.52629
S904-0098	c1(n2c(nn1)CN(C(=O)c1ccc(n3c(ccc3C)C)cc1)CC2)[C@H]1N(C[C@H](C1)O)C(C)C	5.56819
S740-0200	S1(=O)(=O)N(C(=O)[C@H]2N(C[C@@H](NC(=O)c3c(ccc(c3)F)F)C2)CC1)CCCOC	5.64786
S740-1301	S1(=O)(=O)N(C(=O)[C@H]2N(C[C@@H](NC(=O)c3c(cc(cc3)F)F)C2)CC1)CCCOC	5.64786
S720-2590	N1([C@H](C(=O)NC)C[C@@H](C1)Oc1ccccc1)C1CCN(C(=O)CCn2nccc2)CC1	5.64846
S740-0270	S1(=O)(=O)N(C(=O)[C@H]2N(CC1)C[C@H](C2)NC(=O)COCc1ccccc1)CCCOC	5.64886
S740-0164	S1(=O)(=O)N(C(=O)[C@H]2N(C[C@@H](NC(=O)C3(CC3)c3ccc(cc3)OC)C2)CC1)C1CC1	5.65976
S720-0344	c1(c(Cc2c(onc2C)C)c(on1)C)C(=O)N1[C@H](C(=O)NC)C[C@@H](C1)Oc1ccccc1	5.67983
S720-2408	n1(c(=O)oc2c1cccc2)CC(=O)N1CCC(N2[C@H](C(=O)NC)C[C@@H](C2)Oc2ccccc2)CC1	5.68743
S720-2317	N1([C@H](C(=O)N)C[C@@H](C1)Oc1ccccc1)Cc1cn(nc1)C(C)C	5.70062
S904-1457	c1(n2c(nn1)CN(C(=O)COc1ccccc1)CC2)[C@H]1N(C[C@H](C1)O)C(C)C	5.70073
S740-0718	S1(=O)(=O)N(C(=O)[C@H]2N(CC1)C[C@H](C2)NC(=O)CCc1ccccc1)CCOC	5.70303
S740-0254	S1(=O)(=O)N(C(=O)[C@H]2N(C[C@@H](NC(=O)c3ncc(cc3)F)C2)CC1)CCCOC	5.70319
S974-2657	N1([C@H](C(=O)N2[C@H](C1)C[C@@H](C2)N(C)C)CC(C)C)C(=O)c1ocnc1	5.75145
SA24-1975	N1(C2CN(C(=O)CCn3nnnc3)C2)[C@@H](CC(C1)(F)F)COCC	5.7581
SB29-0131	c1(nc([nH]n1)C)[C@H]1N(C(=O)Cc2cc(OC)ccc2)C[C@H](C1)OC	5.7621
S720-0282	N1(C(=O)c2c(nco2)C)[C@H](C(=O)NC)C[C@@H](C1)Oc1ccccc1	5.78333
S972-0006	N1([C@H](C(=O)N(C[C@H]1CO)C)C)Cc1cc(c(cc1)OCC)OC	5.82059
D751-0258	N12[C@H](c3n(c4c(c3CC2)cccc4)CCC(=O)Nc2nn(c(c2)C)C)N(c2c(C1=O)cccc2)C	5.82979
S720-0540	N1(C(=O)c2n[nH]cc2)[C@H](C(=O)NCCOC)C[C@@H](C1)Oc1ccccc1	5.83148
N124-0043	[C@H]1([C@@H](c2c([C@@H]([C@H]1CO)O)cc1c(c2)OCO1)c1cc(c(c(c1)OC)OC)OC)C(=O)N1CCN(CC1)CC	5.83214
S974-4898	S(=O)(=O)(N1[C@H](C(=O)N2[C@H](C1)C[C@@H](C2)NC(=O)C)CC(C)C)c1c(onc1C)C	5.93776
SA23-1368	N1(C2CN(C(=O)Cn3ncc(c3)C)C2)[C@@H](CC(C1)(F)F)CNC(=O)C	5.95609
S740-1333	S1(=O)(=O)N(C(=O)[C@H]2N(CC1)C[C@H](C2)NC(=O)NC)CCCOC	5.97558
S596-0634	N1([C@H](C(=O)NC2CCCCC2)C[C@H](C1)O)C1CCN(C(=O)c2oc(Cc3c(onc3C)C)cc2)CC1	5.97812
S721-0324	N1(C(=O)c2oc(Cc3c(onc3C)C)cc2)[C@H](C(=O)NC)C[C@@H](C1)Oc1cnccc1	5.98153
S721-0503	N1(C(=O)CC(C)C)[C@H](C(=O)NCCOC)C[C@@H](C1)Oc1cnccc1	5.99563
S720-2312	N1(C(=O)Cc2c(onc2C)C)[C@H](C(=O)N)C[C@@H](C1)Oc1ccccc1	6.00438
S720-2427	c1(c(n(c(c1)C)CCOC)C)C(=O)N1CCC(N2[C@H](C(=O)NC)C[C@@H](C2)Oc2ccccc2)CC1	6.00752
S625-0669	c1(n2c(nn1)CN(CC2)CC1CCCCC1)[C@H]1N(Cc2cnccc2)C[C@@H](C1)O	6.02307
SA24-1222	c1(C(=O)N2CC(N3[C@@H](CC(C3)(F)F)CO)C2)c(nn(c1)CC)C	6.0605
SA24-1224	c1(C(=O)N2CC(N3[C@@H](CC(C3)(F)F)CO)C2)c(n(nc1)CC)C	6.0605
S720-2450	c1(nn(c(c1)C)C)C(=O)N1CCC(N2[C@H](C(=O)NC)C[C@@H](C2)Oc2ccccc2)CC1	6.06625
S720-2453	c1(n(nc(c1)C)C)C(=O)N1CCC(N2[C@H](C(=O)NC)C[C@@H](C2)Oc2ccccc2)CC1	6.06625
S721-0529	N1(C(=O)c2cscc2)[C@H](C(=O)NCCOC)C[C@@H](C1)Oc1cnccc1	6.12878
S740-1189	S1(=O)(=O)N(C(=O)[C@H]2N(C[C@@H](NS(=O)(=O)c3c(onc3C)C)C2)CC1)C1CC1	6.13183
S721-2208	S(=O)(=O)(N1[C@H](C(=O)N)C[C@@H](C1)Oc1cnccc1)c1cc2c(OCCO2)cc1	6.14086
S740-0924	S1(=O)(=O)N(C(=O)[C@H]2N(CC1)C[C@H](C2)NC(=O)COCc1ccccc1)CCC	6.14582
S721-0519	N1(C(=O)c2nc3c(cc2)cccc3)[C@H](C(=O)NCCOC)C[C@@H](C1)Oc1cnccc1	6.17612
S721-0549	N1(C(=O)c2cc3c(nccc3)cc2)[C@H](C(=O)NCCOC)C[C@@H](C1)Oc1cnccc1	6.17612
S740-1087	S1(=O)(=O)N(C(=O)[C@H]2N(CC1)C[C@H](C2)NC(=O)CCC1CCCC1)CCCOC	6.18913
S578-0887	S(=O)(=O)(N1[C@@H](C(=O)NCCOC)C[C@@H](C1)Oc1cnccc1)c1c(C)cccc1	6.23607
S721-1975	c1(C(=O)N2[C@H](C(=O)N)C[C@@H](C2)Oc2cnccc2)n[nH]c2c1cccc2	6.24589
S720-2149	N1(C(=O)c2n(ncc2)CC)[C@H](C(=O)N)C[C@@H](C1)Oc1ccccc1	6.29161
S720-2150	N1(C(=O)c2nn(cc2)CC)[C@H](C(=O)N)C[C@@H](C1)Oc1ccccc1	6.29161
S740-1097	S1(=O)(=O)N(C(=O)[C@H]2N(CC1)C[C@H](C2)NC(=O)CC1CCCC1)CCCOC	6.29249
S904-1349	c1(n2c(nn1)CN(C(=O)C(C)C)CC2)[C@H]1N(C(=O)CCc2ccccc2)C[C@H](C1)O	6.2963
SB18-1305	N1([C@H](c2nc(n[nH]2)C)C[C@H](NC(=O)C2CCOCC2)C1)C(=O)C1CC=CC1	6.30505
S578-0930	N1(C(=O)c2sccc2)[C@@H](C(=O)NCCOC)C[C@@H](C1)Oc1cnccc1	6.34206
N121-1124	N1(C(=O)c2cnccc2)[C@@H]([C@@H]2[C@@H]3[C@H](C1)CCCN3CCC2)CCCC(=O)NCc1ccc(N2CCOCC2)cc1	6.34752
S625-0281	c1(n2c(nn1)CN(C(=O)c1c(F)cccc1)CC2)[C@H]1N(C[C@@H](C1)O)Cc1ccccc1	6.35945
S578-0438	N1(C(=O)Nc2ccc(cc2)OC)[C@@H](C(=O)N2CCOCC2)C[C@@H](C1)Oc1cnccc1	6.37907
N124-0103	[C@H]1([C@@H](c2c([C@@H]([C@H]1CO)O)cc1c(c2)OCO1)c1cc(c(c(c1)OC)OC)OC)C(=O)N1CCN(CC1)CC(C)C	6.38931
S721-0505	N1(C(=O)C2CCC2)[C@H](C(=O)NCCOC)C[C@@H](C1)Oc1cnccc1	6.3939
S904-1803	c1(n2c(nn1)CN(C(=O)C(C)C)CC2)[C@H]1N(C(=O)Cc2cc(F)ccc2)C[C@H](C1)O	6.39894
S720-0542	c1(nn(c2c1cccc2)C)C(=O)N1[C@H](C(=O)NCCOC)C[C@@H](C1)Oc1ccccc1	6.41059
S974-0576	N12C(=O)[C@@H](N(C(=O)Cc3c(onc3C)C)C[C@@H]1C[C@@H](C2)N(C)C)CC(C)C	6.42171
N124-0069	c12[C@H]([C@H]([C@@H]([C@H](c1cc1c(c2)OCO1)O)CO)C(=O)NCCN1CCCCC1)c1cc(c(c(c1)OC)OC)OC	6.42203
S904-1431	c1(n2c(nn1)CN(C(=O)CCCc1ccccc1)CC2)[C@H]1N(C[C@H](C1)O)C(C)C	6.43185
SB18-0292	c1(nc(n[nH]1)C)[C@H]1N(C[C@@H](NC(=O)C2CCOCC2)C1)Cc1cc(c(cc1)OCC)OC	6.44338
S740-0669	S1(=O)(=O)N(C(=O)[C@H]2N(CC1)C[C@H](C2)NC(=O)Cc1c(onc1C)C)CC(C)C	6.44778
SA23-1380	N1(C2CN(C(=O)CCn3nccc3)C2)[C@@H](CC(C1)(F)F)CNC(=O)C	6.48734
S721-1002	c1(nn(c2c1cccc2)C)C(=O)N1[C@H](C(=O)NC2CC2)C[C@@H](C1)Oc1cnccc1	6.50958
S596-1142	N1([C@H](C(=O)N(Cc2ccc(N3CCCCC3)cc2)C)C[C@H](C1)O)C1CCN(C(=O)c2cc(OC)ccc2)CC1	6.55294
S625-0721	c1(n2c(nn1)CN(C(=O)Cc1ccccc1)CC2)[C@H]1N(C[C@@H](C1)O)Cc1ccccc1	6.56053
S720-0574	N1(C(=O)CN2CCOCC2)[C@H](C(=O)NCCOC)C[C@@H](C1)Oc1ccccc1	6.57261
S625-0797	c1(n2c(nn1)CN(C(=O)Cc1c(F)cccc1)CC2)[C@H]1N(C(=O)C(C)C)C[C@@H](C1)O	6.58145
S577-0471	S(=O)(=O)(N1[C@@H](C(=O)NC)C[C@@H](C1)Oc1ccccc1)c1c2nsnc2ccc1	6.58467
S825-1205	N1([C@H](C(=O)N)C[C@H](C1)O)C1CCN(Cc2c(OCC)cccc2)CC1	6.6018
D751-0143	N12[C@H](c3n(c4c(c3CC2)cccc4)CC(=O)NCCCc2nc(no2)C)N(c2c(C1=O)cccc2)C	6.63201
D751-0254	N12[C@H](c3n(c4c(c3CC2)cccc4)CCC(=O)NCCc2nc(no2)C)N(c2c(C1=O)cccc2)C	6.63201
SB18-0919	c1(nc(n[nH]1)c1ccccc1)[C@H]1N(C[C@@H](NS(=O)(=O)C)C1)C(CC)CC	6.63715
S721-0554	N1(C(=O)CC2CCCC2)[C@H](C(=O)NCCOC)C[C@@H](C1)Oc1cnccc1	6.6846
CM4579-5819	c1(c2cc(C(=O)N3[C@@H](CC(C3)(F)F)COc3cnccc3)[nH]n2)c(nn(c1C)CCC)C	6.69299
S721-2199	S(=O)(=O)(N1[C@H](C(=O)N)C[C@@H](C1)Oc1cnccc1)c1c(C)cccc1	6.72796
SB42-1168	N12C(=O)N(C[C@H]2CN(C(=O)[C@@H]1CC(C)C)CCOC)CC(=O)NCCn1c(ncc1)C	6.7281
S720-2274	S(=O)(=O)(N1[C@H](C(=O)N)C[C@@H](C1)Oc1ccccc1)c1cc(OC)ccc1	6.72813
S720-2153	c1(nn(c(c1)C)C)C(=O)N1[C@H](C(=O)N)C[C@@H](C1)Oc1ccccc1	6.7353
S720-2156	c1(C(=O)N2[C@H](C(=O)N)C[C@@H](C2)Oc2ccccc2)n(nc(c1)C)C	6.7353
S740-0268	S1(=O)(=O)N(C(=O)[C@H]2N(CC1)C[C@H](C2)NC(=O)CCc1ccc(cc1)OC)CCCOC	6.73883
S720-0307	n1(c(=O)oc2c1cccc2)CC(=O)N1[C@H](C(=O)NC)C[C@@H](C1)Oc1ccccc1	6.7408
S740-0987	S1(=O)(=O)N(C(=O)[C@H]2N(CC1)C[C@H](C2)NC(=O)COc1ccccc1)CCC	6.75047
S578-0877	N1(C(=O)NCC(C)C)[C@@H](C(=O)NCCOC)C[C@@H](C1)Oc1cnccc1	6.77465
S720-0969	N1(C(=O)c2c(nc(cc2)OC)OC)[C@H](C(=O)NC2CC2)C[C@@H](C1)Oc1ccccc1	6.77915
S721-0979	N1(C(=O)c2c(cc(cc2)OC)OC)[C@H](C(=O)NC2CC2)C[C@@H](C1)Oc1cnccc1	6.77915
S740-0143	S1(=O)(=O)N(C(=O)[C@H]2N(CC1)C[C@H](C2)NC(=O)COc1ccccc1)C1CC1	6.79527
SB29-0138	c1(nc([nH]n1)C)[C@H]1N(C(=O)Cc2sccc2)C[C@H](C1)OC	6.81903
S721-2087	N1([C@H](C(=O)N)C[C@@H](C1)Oc1cnccc1)C(=O)CCc1nc2c([nH]1)cccc2	6.82938
SB29-0132	N1(C(=O)c2c(OCC)cccc2)[C@H](c2nc([nH]n2)C)C[C@@H](C1)OC	6.83829
S972-0970	N1([C@H](C(=O)N(C[C@H]1CO)C)C)Cc1cc(c(OCC(C)C)cc1)OC	6.84536
S740-0269	S1(=O)(=O)N(C(=O)[C@H]2N(C[C@@H](NC(=O)c3nn(c(c3)C)C)C2)CC1)CCCOC	6.85166
S740-0282	S1(=O)(=O)N(C(=O)[C@H]2N(C[C@@H](NC(=O)c3n(nc(c3)C)C)C2)CC1)CCCOC	6.85166
SB29-0140	c1(nc([nH]n1)C)[C@H]1N(C(=O)CCc2ccc(cc2)OC)C[C@H](C1)OC	6.86332
S904-0120	c1(n2c(nn1)CN(C(=O)c1c(onc1C)C)CC2)[C@H]1N(C[C@H](C1)O)C(C)C	6.87374
S721-0535	c1(nn(c2c1cccc2)C)C(=O)N1[C@H](C(=O)NCCOC)C[C@@H](C1)Oc1cnccc1	6.89426
S904-1325	c1(n2c(nn1)CN(C(=O)C(C)C)CC2)[C@H]1N(C(=O)COc2ccccc2)C[C@H](C1)O	6.90722
S625-0017	c1(n2c(nn1)CN(C(=O)c1sc(cc1)C)CC2)[C@H]1N(C[C@@H](C1)O)C	6.91621
S904-1350	c1(n2c(nn1)CN(C(=O)C(C)C)CC2)[C@H]1N(Cc2[nH]ccc2)C[C@H](C1)O	6.94636
SB18-0220	c1(nc(n[nH]1)C)[C@H]1N(C(=O)CC2CCCC2)C[C@@H](NC(=O)C2CCOCC2)C1	6.97034
S740-0291	S1(=O)(=O)N(C(=O)[C@H]2N(C[C@@H](NC(=O)c3ccccc3)C2)CC1)CCCOC	6.99024
S721-0538	N1([C@H](C(=O)NCCOC)C[C@@H](C1)Oc1cnccc1)C(=O)CCC1CCCC1	7.02001
S975-0314	[C@@H]12N(C(=O)[C@@H](N(C(=O)c3sc(cc3)C)C2)C)CCN(C1=O)CCOC	7.03024
S904-1721	c1(n2c(nn1)CN(CC2)C)[C@H]1N(Cc2cn(c3c2cc(cc3)OC)C(C)C)C[C@H](C1)O	7.03334
D751-0260	N12[C@H](c3n(c4c(c3CC2)cccc4)CCC(=O)NCCCc2nc(no2)C)N(c2c(C1=O)cccc2)C	7.04924
S578-0461	N1([C@@H](C(=O)N2CCOCC2)C[C@@H](C1)Oc1cnccc1)C(=O)NCCCOCC	7.04994
S720-0273	N1(C(=O)c2cnc(cc2)OC)[C@H](C(=O)NC)C[C@@H](C1)Oc1ccccc1	7.12042
S721-0233	N1(C(=O)c2ccc(cc2)OC)[C@H](C(=O)NC)C[C@@H](C1)Oc1cnccc1	7.12042
S596-1562	N1([C@H](C(=O)NCCOC)C[C@H](C1)O)C1CCN(C(=O)CN2CCCCCC2)CC1	7.1271
S740-1313	S1(=O)(=O)N(C(=O)[C@H]2N(CC1)C[C@H](C2)NC(=O)CC1CCCCC1)CCCOC	7.14438
S740-0599	S1(=O)(=O)N(C(=O)[C@H]2N(C[C@@H](NC(=O)c3ncsc3)C2)CC1)CC(C)C	7.19953
S721-0978	c1(C(=O)N2[C@H](C(=O)NC3CC3)C[C@@H](C2)Oc2cnccc2)n[nH]c2c1cccc2	7.20901
S625-0641	c1(n2c(nn1)CN(Cc1c(ncs1)C)CC2)[C@H]1N(Cc2cnccc2)C[C@@H](C1)O	7.26021
N124-0055	c12[C@H]([C@H]([C@@H]([C@H](c1cc1c(c2)OCO1)O)CO)C(=O)NCc1c(C)cccc1)c1cc(c(c(c1)OC)OC)OC	7.29452
S720-0579	N1(C(=O)Cn2nc(cc2C)C)[C@H](C(=O)NCCOC)C[C@@H](C1)Oc1ccccc1	7.30969
D751-0121	N12[C@H](c3n(c4c(c3CC2)cccc4)CC(=O)NCCOc2c(OC)cccc2)N(c2c(C1=O)cccc2)C	7.31153
D751-0172	N12[C@H](c3n(c4c(c3CC2)cccc4)CC(=O)NCCOc2ccc(cc2)OC)N(c2c(C1=O)cccc2)C	7.31153
S740-0757	S1(=O)(=O)N(C(=O)[C@H]2N(C[C@@H](NC(=O)c3ncc(nc3)C)C2)CC1)CCOC	7.31202
N115-0003	N12[C@@H]([C@H]3CN(c4ncc(C(=O)NCCCN5CCOCC5)cc4)C[C@H](C2)C3)CCCC1=O	7.31345
S578-0763	N1([C@@H](C(=O)NC)C[C@@H](C1)Oc1cnccc1)C(=O)NCCCOCC	7.33334
S578-0905	N1([C@@H](C(=O)NCCOC)C[C@@H](C1)Oc1cnccc1)C(=O)NCCC	7.33334
S720-2440	c1(C(=O)N2CCC(N3[C@H](C(=O)NC)C[C@@H](C3)Oc3ccccc3)CC2)n(ncc1)C	7.35816
S720-2455	c1(C(=O)N2CCC(N3[C@H](C(=O)NC)C[C@@H](C3)Oc3ccccc3)CC2)cn(nc1)C	7.35816
S720-2456	c1(C(=O)N2CCC(N3[C@H](C(=O)NC)C[C@@H](C3)Oc3ccccc3)CC2)n(ccn1)C	7.35816
S720-1533	N1([C@H](C(=O)NCCCn2nccc2)C[C@@H](C1)Oc1ccccc1)C1CCOCC1	7.36415
S578-0771	N1(C(=O)c2cc(OC)ccc2)[C@@H](C(=O)NC)C[C@@H](C1)Oc1cnccc1	7.37914
S740-0945	S1(=O)(=O)N(C(=O)[C@H]2N(C[C@@H](NC(=O)c3nc4c(cc3)cccc4)C2)CC1)CCC	7.38556
S740-0946	S1(=O)(=O)N(C(=O)[C@H]2N(C[C@@H](NC(=O)c3c4c(ccn3)cccc4)C2)CC1)CCC	7.38556
S904-1800	c1(n2c(nn1)CN(C(=O)C(C)C)CC2)[C@H]1N(C(=O)c2cc(ccc2)C)C[C@H](C1)O	7.39157
S596-1304	c1(c(Cc2c(onc2C)C)c(on1)C)C(=O)N1CCC(N2[C@H](C(=O)NC)C[C@H](C2)O)CC1	7.42284
S740-0724	S1(=O)(=O)N(C(=O)[C@H]2N(C[C@@H](NC(=O)c3noc(c3)C)C2)CC1)CCOC	7.43475
S740-1132	S1(=O)(=O)N(C(=O)[C@H]2N(C[C@@H](NC(=O)c3cc(OC)ccc3)C2)CC1)C1CC1	7.45791
S721-1185	S(=O)(=O)(N1[C@H](C(=O)NC2CC2)C[C@@H](C1)Oc1cnccc1)c1sccc1	7.45898
S721-0026	c1(C(=O)N2[C@H](C(=O)N3CCOCC3)C[C@@H](C2)Oc2cnccc2)n[nH]c2c1cccc2	7.46994
S904-1329	c1(n2c(nn1)CN(C(=O)C(C)C)CC2)[C@H]1N(C(=O)c2ncccc2C)C[C@H](C1)O	7.50481
N124-0021	[C@H]1([C@@H](c2c([C@@H]([C@H]1CO)O)cc1c(c2)OCO1)c1cc(c(c(c1)OC)OC)OC)C(=O)Nc1ccc(cc1)C	7.51013
S720-2609	N1([C@H](C(=O)NC)C[C@@H](C1)Oc1ccccc1)C1CCN(C(=O)Cc2c(onc2C)C)CC1	7.51304
S720-2612	N1([C@H](C(=O)NC)C[C@@H](C1)Oc1ccccc1)C1CCN(C(=O)CCc2c(onc2C)C)CC1	7.53165
S825-0233	N1([C@H](C(=O)NC)C[C@H](C1)O)C1CCN(Cc2oc(cc2)C)CC1	7.53291
S721-1010	c1(C(=O)N2[C@H](C(=O)NC3CC3)C[C@@H](C2)Oc2cnccc2)c(nc(s1)C)C	7.56145
SB29-0151	c1(nc([nH]n1)C)[C@H]1N(C[C@H](C1)OC)Cc1ccc(OC(C)C)cc1	7.5622
SB41-1014	N12C(=O)N(C[C@@H]2CN(C(=O)[C@@H]1CC(C)C)CCOC)CC(=O)NCc1n(nc(c1)C)C	7.57258
S720-2284	S(=O)(=O)(N1[C@H](C(=O)N)C[C@@H](C1)Oc1ccccc1)c1cc2c(OCCO2)cc1	7.59027
D751-0218	N12[C@H](c3n(c4c(c3CC2)cccc4)CCC(=O)NCc2cc(c(cc2)OC)OC)N(c2c(C1=O)cccc2)C	7.59452
S740-0606	S1(=O)(=O)N(C(=O)[C@H]2N(C[C@@H](NC(=O)c3nc(ccc3)C)C2)CC1)CC(C)C	7.62239
S740-0634	S1(=O)(=O)N(C(=O)[C@H]2N(C[C@@H](NC(=O)c3cnc(cc3)C)C2)CC1)CC(C)C	7.62239
D751-0205	N12[C@H](c3n(c4c(c3CC2)cccc4)CCC(=O)NCCCN2CCOCC2)N(c2c(C1=O)cccc2)C	7.63225
S720-0603	N1(C(=O)CN2CCCCCC2)[C@H](C(=O)NCCOC)C[C@@H](C1)Oc1ccccc1	7.64589
S721-0326	N1(C(=O)c2cc(n[nH]2)c2ccc(cc2)C)[C@H](C(=O)NC)C[C@@H](C1)Oc1cnccc1	7.64913
S596-1289	N1([C@H](C(=O)NC)C[C@H](C1)O)C1CCN(C(=O)c2oc(Cc3c(onc3C)C)cc2)CC1	7.65646
S721-2207	S(=O)(=O)(N1[C@H](C(=O)N)C[C@@H](C1)Oc1cnccc1)Cc1c(F)cccc1	7.66564
SB29-0573	c1(nc([nH]n1)C)[C@H]1N(C(=O)CCn2nc(cc2C)C)C[C@H](C1)OCc1cc(ccc1)C	7.6768
S721-0564	N1(C(=O)C2(CC2)c2ccc(cc2)OC)[C@H](C(=O)NCCOC)C[C@@H](C1)Oc1cnccc1	7.68895
S721-0486	N1(C(=O)C2CCCCC2)[C@H](C(=O)NCCOC)C[C@@H](C1)Oc1cnccc1	7.69676
S740-0710	S1(=O)(=O)N(C(=O)[C@H]2N(C[C@@H](NC(=O)c3ncccn3)C2)CC1)CCOC	7.72199
S740-0733	S1(=O)(=O)N(C(=O)[C@H]2N(C[C@@H](NC(=O)c3ncncc3)C2)CC1)CCOC	7.72199
S740-0736	S1(=O)(=O)N(C(=O)[C@H]2N(C[C@@H](NC(=O)c3cncnc3)C2)CC1)CCOC	7.72199
S721-0550	N1(C(=O)CC2CCCCC2)[C@H](C(=O)NCCOC)C[C@@H](C1)Oc1cnccc1	7.74139
S975-0322	[C@@H]12N(C(=O)[C@@H](N(C(=O)Cc3cscc3)C2)C)CCN(C1=O)CCOC	7.74632
N124-0050	[C@H]1([C@@H](c2c([C@@H]([C@H]1CO)O)cc1c(c2)OCO1)c1cc(c(c(c1)OC)OC)OC)C(=O)Nc1cc(F)ccc1	7.75394
S904-1270	c1(n2c(nn1)CN(C(=O)C(C)C)CC2)[C@H]1N(C(=O)c2c(ccc(c2)F)F)C[C@H](C1)O	7.77604
SB73-0805	S(=O)(=O)(N1C[C@]2(C(=O)N[C@@H](C2)C(=O)NCCOc2ccccc2)CC1)C	7.78025
N124-0042	c12[C@H]([C@H]([C@@H]([C@H](c1cc1c(c2)OCO1)O)CO)C(=O)NCCC1=CCCCC1)c1cc(c(c(c1)OC)OC)OC	7.78711
T956-0073	c1(n2c(nn1)CCN(C(=O)c1c(nc(s1)C)C)CC2)[C@H]1N(C[C@@H](C1)O)C(C)C	7.81607
S596-0643	c1(C(=O)N2CCC(N3[C@H](C(=O)NC4CCCCC4)C[C@H](C3)O)CC2)n(ncc1)C	7.82689
SB73-0438	[C@]12(C(=O)N[C@@H](C1)C(=O)NCCOc1c(OC)cccc1)CN(C(=O)C(C)C)CC2	7.84541
S721-0502	N1(C(=O)c2ccc(cc2)OC)[C@H](C(=O)NCCOC)C[C@@H](C1)Oc1cnccc1	7.86892
S740-0285	S1(=O)(=O)N(C(=O)[C@H]2N(C[C@@H](NC(=O)C3(CC3)c3ccccc3)C2)CC1)CCCOC	7.88627
S721-1046	N1([C@H](C(=O)NC2CC2)C[C@@H](C1)Oc1cnccc1)C(=O)CCc1nc2c(s1)cccc2	7.89338
S904-0030	c1(n2c(nn1)CN(Cc1cc(c(cc1)OCC)OC)CC2)[C@H]1N(C[C@H](C1)O)C(C)C	7.92329
SB73-0878	S(=O)(=O)(N1C[C@]2(C(=O)N[C@@H](C2)C(=O)NCCc2ccncc2)CC1)C	7.92532
S720-0280	c1(C(=O)N2[C@H](C(=O)NC)C[C@@H](C2)Oc2ccccc2)c(nc(s1)C)C	7.98089
S625-0614	c1(n2c(nn1)CN(Cc1cc(F)ccc1)CC2)[C@H]1N(C[C@@H](C1)O)Cc1ccccc1	7.9851
S625-0790	c1(n2c(nn1)CN(C(=O)c1c(ccc(c1)F)F)CC2)[C@H]1N(C(=O)C(C)C)C[C@@H](C1)O	8.01415
S721-1189	S(=O)(=O)(N1[C@H](C(=O)NC2CC2)C[C@@H](C1)Oc1cnccc1)c1cc(ccc1OC)OC	8.02836
S925-0064	N1([C@H](C(=O)N(C[C@H]1CNC(=O)c1ncoc1)C)C)Cc1cc(ccc1)C	8.03529
S925-0075	N1([C@H](C(=O)N(C[C@H]1CNC(=O)c1ocnc1)C)C)Cc1cc(ccc1)C	8.03529
SB35-0014	c1(nc(n[nH]1)C)[C@H]1N(CC(C1)(F)F)Cc1cc2c(OCCO2)cc1	8.03794
S240-1353	N1([C@@H](C[C@H](NC(=O)c2cnccc2)C1)CO)Cc1oc(cc1)C	8.0595
S625-0825	c1(n2c(nn1)CN(C(=O)c1ncc(cc1)F)CC2)[C@H]1N(C(=O)C(C)C)C[C@@H](C1)O	8.06437
S721-0513	N1(C(=O)Cc2c[nH]c3c2cccc3)[C@H](C(=O)NCCOC)C[C@@H](C1)Oc1cnccc1	8.08262
S720-1048	n1(c(=O)oc2c1cccc2)CC(=O)N1[C@H](C(=O)NC2CC2)C[C@@H](C1)Oc1ccccc1	8.08265
S577-0605	N1(C(=O)NCc2ccc(cc2)OC)[C@@H](C(=O)NCCOC)C[C@@H](C1)Oc1ccccc1	8.09093
SB18-0240	c1(nc(n[nH]1)C)[C@H]1N(C(=O)CCc2c(onc2C)C)C[C@@H](NC(=O)C2CCOCC2)C1	8.13925
S904-1300	c1(n2c(nn1)CN(C(=O)C(C)C)CC2)[C@H]1N(C(=O)c2c(nco2)C)C[C@H](C1)O	8.147
S578-0909	N1(C(=O)c2cc(OC)ccc2)[C@@H](C(=O)NCCOC)C[C@@H](C1)Oc1cnccc1	8.15384
S720-0529	N1([C@H](C(=O)NCCOC)C[C@@H](C1)Oc1ccccc1)C(=O)CCOC	8.20763
S720-0530	N1([C@H](C(=O)NCCOC)C[C@@H](C1)Oc1ccccc1)C(=O)COCC	8.20763
N124-0034	C(=O)([C@H]1[C@H](c2c([C@H]([C@@H]1CO)O)cc1c(c2)OCO1)c1cc(c(c(c1)OC)OC)OC)N1c2c(CCC1)cccc2	8.25754
S740-0129	S1(=O)(=O)N(C(=O)[C@H]2N(C[C@@H](NS(=O)(=O)Cc3c(Cl)cccc3)C2)CC1)C1CC1	8.26774
S740-0130	S1(=O)(=O)N(C(=O)[C@H]2N(C[C@@H](NS(=O)(=O)Cc3ccc(Cl)cc3)C2)CC1)C1CC1	8.26774
S904-1307	c1(n2c(nn1)CN(C(=O)C(C)C)CC2)[C@H]1N(C(=O)CC2CCCCC2)C[C@H](C1)O	8.30863
S974-2171	N12C(=O)CN(C[C@@H]1C[C@@H](C2)NC(=O)C)Cc1n(ccc1)C	8.32739
T956-0166	c1(n2c(nn1)CCN(C(=O)Cc1cc(OC)ccc1)CC2)[C@H]1N(C[C@@H](C1)O)C	8.33065
S596-0617	n1(nc(cc1C)C)Cc1oc(C(=O)N2CCC(N3[C@H](C(=O)NC4CCCCC4)C[C@H](C3)O)CC2)cc1	8.33571
S625-0062	c1(n2c(nn1)CN(C(=O)c1n(ccc1)C)CC2)[C@H]1N(C[C@@H](C1)O)C	8.35769
SB29-0584	c1(nc([nH]n1)C)[C@H]1N(C(=O)NCCOC)C[C@H](C1)OCc1cc(ccc1)C	8.37272
SB73-0792	S(=O)(=O)(N1C[C@]2(C(=O)N[C@H](C(=O)NCc3c(OC)cccc3)C2)CC1)C	8.40231
SB73-0824	S(=O)(=O)(N1C[C@]2(C(=O)N[C@H](C(=O)NCc3ccc(cc3)OC)C2)CC1)C	8.40231
SB73-0885	S(=O)(=O)(N1C[C@]2(C(=O)N[C@H](C(=O)NCc3cc(OC)ccc3)C2)CC1)C	8.40231
S721-1972	N1(C(=O)c2sc(cc2)C)[C@H](C(=O)N)C[C@@H](C1)Oc1cnccc1	8.41342
S973-0036	S(=O)(=O)(N1[C@H](C(=O)N(C[C@@H]1CO)C)C)c1cc(OC)ccc1	8.42346
SB73-0796	S(=O)(=O)(N1C[C@]2(C(=O)N[C@H](C(=O)NCc3oc(cc3)C)C2)CC1)C	8.43198
S625-1726	c1(n2c(nn1)CN(C(=O)c1c(nn(c1C)C)C)CC2)[C@H]1N(C[C@@H](C1)O)C	8.43814
SB29-0557	c1(nc([nH]n1)C)[C@H]1N(Cc2c(nn(c2)C)C)C[C@H](C1)OCc1cc(ccc1)C	8.44197
S904-0926	c1(n2c(nn1)CN(CC2)C)[C@H]1N(C(=O)c2sccc2)C[C@H](C1)O	8.44442
S720-2330	N1([C@H](C(=O)NC)C[C@@H](C1)Oc1ccccc1)C1CCN(C(=O)COCCOC)CC1	8.47563
S827-1943	n1c([C@H]2N(C(=O)CNC(=O)C)CC(C2)(F)F)onc1C1CC1	8.48532
S974-1862	N12C(=O)CN(Cc3c(n(nc3)CC)C)C[C@@H]1C[C@@H](C2)NC(=O)C	8.48685
S904-0116	c1(n2c(nn1)CN(Cc1c(onc1C)C)CC2)[C@H]1N(C[C@H](C1)O)C(C)C	8.49309
S721-1034	c1(nn(CC(=O)N2[C@H](C(=O)NC3CC3)C[C@@H](C2)Oc2cnccc2)c(c1)C)C(F)(F)F	8.50847
D751-0141	N12[C@H](c3n(c4c(c3CC2)cccc4)CC(=O)Nc2nn(c(c2)C)C)N(c2c(C1=O)cccc2)C	8.5293
S720-0318	N1(C(=O)c2oc(Cn3nc(cc3C)C)cc2)[C@H](C(=O)NC)C[C@@H](C1)Oc1ccccc1	8.58819
S740-0665	S1(=O)(=O)N(C(=O)[C@H]2N(C[C@@H](NC(=O)c3c(onc3C)C)C2)CC1)CC(C)C	8.62687
SB18-1309	c1(nc(n[nH]1)C)[C@H]1N(C(=O)CCC2CCCC2)C[C@@H](NC(=O)C2CCOCC2)C1	8.65271
SB18-0247	c1(nc(n[nH]1)C)[C@H]1N(C(=O)CCn2nc(cc2C)C)C[C@@H](NC(=O)C2CCOCC2)C1	8.67083
T956-0254	c1(n2c(nn1)CCN(C(=O)C1CCCC1)CC2)[C@H]1N(C[C@@H](C1)O)C	8.7021
S740-0662	S1(=O)(=O)N(C(=O)[C@H]2N(C[C@@H](NC(=O)c3n(nc(c3)C)C)C2)CC1)CC(C)C	8.72123
S943-0424	c1(c(n(nc1C)C)C)CNC(=O)[C@H]1N(c2cc(C(F)(F)F)c(C#N)cc2)C[C@H](C1)Oc1ccccc1	8.75584
S240-1096	c1(c(n[nH]c1)c1ccccc1)CN1[C@@H](C[C@@H](C1)NC(=O)COC)CO	8.76578
S721-0355	N1([C@H](C(=O)NC)C[C@@H](C1)Oc1cnccc1)C(=O)CCc1nc2c([nH]1)cccc2	8.7757
S721-0507	N1(C(=O)c2[nH]c3c(c2)cccc3)[C@H](C(=O)NCCOC)C[C@@H](C1)Oc1cnccc1	8.78485
S721-2090	N1([C@H](C(=O)N)C[C@@H](C1)Oc1cnccc1)C(=O)CCc1nc(no1)c1ccccc1	8.79806
S740-0686	S1(=O)(=O)N(C(=O)[C@H]2N(CC1)C[C@H](C2)NC(=O)NCCc1ccccc1)CC(C)C	8.80713
SB18-0142	c1(nc(n[nH]1)C)[C@H]1N(C(=O)Cc2cscc2)C[C@H](C1)NC(=O)CC(C)C	8.83599
S596-0489	N1([C@H](C(=O)NCc2cc(OC)ccc2)C[C@H](C1)O)C1CCN(C(=O)Cc2ccc(NC(=O)C)cc2)CC1	8.84816
N115-0050	N12[C@@H]([C@H]3CN(c4ncc(C(=O)Nc5cc(cc(c5)OC)OC)cc4)C[C@H](C2)C3)CCCC1=O	8.90989
S721-2203	S(=O)(=O)(N1[C@H](C(=O)N)C[C@@H](C1)Oc1cnccc1)c1c2nsnc2ccc1	8.91234
N124-0145	c12[C@H]([C@H]([C@@H]([C@H](c1cc1c(c2)OCO1)O)CO)C(=O)NCCCOC1CCN(CC1)CC)c1cc(c(c(c1)OC)OC)OC	8.92275
S720-0563	N1([C@H](C(=O)NCCOC)C[C@@H](C1)Oc1ccccc1)C(=O)COc1ccccc1	8.95484
S721-0532	N1(C(=O)C2CC=CC2)[C@H](C(=O)NCCOC)C[C@@H](C1)Oc1cnccc1	8.97316
S740-1140	S1(=O)(=O)N(C(=O)[C@H]2N(C[C@@H](NS(=O)(=O)c3cc(c(cc3)C)F)C2)CC1)C1CC1	8.98786
S596-0097	N1([C@H](C(=O)NCc2cc(OC)ccc2)C[C@H](C1)O)C1CCN(C(=O)CCn2nc(cc2C)C)CC1	9.01811
S904-1273	c1(n2c(nn1)CN(C(=O)C(C)C)CC2)[C@H]1N(C(=O)Cc2cscc2)C[C@H](C1)O	9.0295
S740-0760	S1(=O)(=O)N(C(=O)[C@H]2N(CC1)C[C@H](C2)NC(=O)COc1ccccc1)CCOC	9.06248
S625-1725	c1(n2c(nn1)CN(C(=O)c1c(c(on1)C)COC)CC2)[C@H]1N(C[C@@H](C1)O)C	9.06967
S240-1369	N1([C@@H](C[C@H](NC(=O)c2cnccc2)C1)CO)Cc1ccc(C#N)cc1	9.08552
S240-1374	N1([C@@H](C[C@H](NC(=O)c2cnccc2)C1)CO)Cc1cc(C#N)ccc1	9.08552
S721-0984	N1([C@H](C(=O)NC2CC2)C[C@@H](C1)Oc1cnccc1)C(=O)CCc1ccc(cc1)OC	9.11729
S740-0238	S1(=O)(=O)N(C(=O)[C@H]2N(C[C@@H](NC(=O)c3n(ncc3)CC)C2)CC1)CCCOC	9.12407
S740-0275	S1(=O)(=O)N(C(=O)[C@H]2N(C[C@@H](NC(=O)c3nn(cc3)CC)C2)CC1)CCCOC	9.12407
S720-0339	N1(C(=O)c2n(ncc2)C)[C@H](C(=O)NC)C[C@@H](C1)Oc1ccccc1	9.12893
S721-0298	N1(C(=O)c2n(ccc2)C)[C@H](C(=O)NC)C[C@@H](C1)Oc1cnccc1	9.12893
S720-2273	S(=O)(=O)(N1[C@H](C(=O)N)C[C@@H](C1)Oc1ccccc1)c1cc(ccc1OC)OC	9.13335
SA24-1149	N1(C2CN(C(=O)Cn3nc(cc3)C)C2)[C@@H](CC(C1)(F)F)CO	9.13702
SA24-1150	N1(C2CN(C(=O)Cn3ncc(c3)C)C2)[C@@H](CC(C1)(F)F)CO	9.13702
S904-1251	c1(n2c(nn1)CN(C(=O)C(C)C)CC2)[C@H]1N(C(=O)c2sccc2)C[C@H](C1)O	9.14041
S904-1283	c1(n2c(nn1)CN(C(=O)C(C)C)CC2)[C@H]1N(C(=O)c2cscc2)C[C@H](C1)O	9.14041
SA22-0961	N1([C@H](C(=O)N2CCOCC2)CC(C1)(F)F)C1CN(S(=O)(=O)C)C1	9.14138
D751-0168	N12[C@H](c3n(c4c(c3CC2)cccc4)CC(=O)NCCn2nccc2)N(c2c(C1=O)cccc2)C	9.14498
D751-0170	N12[C@H](c3n(c4c(c3CC2)cccc4)CC(=O)NCCn2cncc2)N(c2c(C1=O)cccc2)C	9.14498
S740-0697	S1(=O)(=O)N(C(=O)[C@H]2N(C[C@@H](NC(=O)c3nn(c(c3)C)C)C2)CC1)CCOC	9.15053
S740-0708	S1(=O)(=O)N(C(=O)[C@H]2N(C[C@@H](NC(=O)c3n(nc(c3)C)C)C2)CC1)CCOC	9.15053
S740-0232	S1(=O)(=O)N(C(=O)[C@H]2N(C[C@@H](NC(=O)c3noc(c3)C)C2)CC1)CCCOC	9.15168
S720-0708	S(=O)(=O)(N1[C@H](C(=O)NCCOC)C[C@@H](C1)Oc1ccccc1)c1cnccc1	9.16545
D751-0098	N12[C@H](c3n(c4c(c3CC2)cccc4)CC(=O)NCCN2CCOCC2)N(c2c(C1=O)cccc2)C	9.1839
S740-1137	S1(=O)(=O)N(C(=O)[C@H]2N(C[C@@H](NS(=O)(=O)c3cc(c(cc3)F)F)C2)CC1)C1CC1	9.19105
S740-1248	S1(=O)(=O)N(C(=O)[C@H]2N(C[C@@H](NS(=O)(=O)c3cc(cc(c3)F)F)C2)CC1)C1CC1	9.19105
S721-0077	N1([C@H](C(=O)N2CCOCC2)C[C@@H](C1)Oc1cnccc1)C(=O)C(C)C	9.20127
N124-0032	c12[C@H]([C@H]([C@@H]([C@H](c1cc1c(c2)OCO1)O)CO)C(=O)NCCCc1ccccc1)c1cc(c(c(c1)OC)OC)OC	9.22726
S970-0471	c1(c(c(on1)C)CN1CCCCC1)C(=O)N1[C@H](c2n(cnn2)CC2CC2)CC(C1)(F)F	9.24603
S596-0892	N1([C@H](C(=O)N2CCN(CC2)CC=C)C[C@H](C1)O)C1CCN(C(=O)c2cc(OC)ccc2)CC1	9.25021
SA24-0096	c1(nn(cc1)CC)C(=O)N1CC(N2[C@@H](CC(C2)(F)F)CO)C1	9.25123
S720-0361	c1(C(=O)N2[C@H](C(=O)NC)C[C@@H](C2)Oc2ccccc2)n[nH]c(=O)c2c1cccc2	9.28164
S720-2077	N1(C(=O)c2cnc(cc2)OC)[C@H](C(=O)N)C[C@@H](C1)Oc1ccccc1	9.3072
S720-0291	N1(C(=O)CC2CCCC2)[C@H](C(=O)NC)C[C@@H](C1)Oc1ccccc1	9.32279
S740-0218	S1(=O)(=O)N(C(=O)[C@H]2N(C[C@@H](NC(=O)c3nc(ccc3)C)C2)CC1)CCCOC	9.32705
S740-0288	S1(=O)(=O)N(C(=O)[C@H]2N(C[C@@H](NC(=O)c3cc(ncc3)C)C2)CC1)CCCOC	9.32705
S625-0798	c1(n2c(nn1)CN(C(=O)Cc1cscc1)CC2)[C@H]1N(C(=O)C(C)C)C[C@@H](C1)O	9.35572
S904-1840	c1(n2c(nn1)CN(C(=O)C(C)C)CC2)[C@H]1N(Cc2oc(cc2)C)C[C@H](C1)O	9.38692
S904-1293	c1(n2c(nn1)CN(C(=O)C(C)C)CC2)[C@H]1N(C(=O)CCC2CCCC2)C[C@H](C1)O	9.39757
SB29-1043	N1(C(=O)c2c(cc(cc2)OC)C)[C@H](c2nc([nH]n2)C)C[C@@H](C1)OC	9.40972
S721-1598	N1(S(=O)(=O)C)[C@H](C(=O)NCCN2CCCCC2)C[C@@H](C1)Oc1cnccc1	9.41622
S721-1654	N1(S(=O)(=O)C)[C@H](C(=O)NCCc2c(n(nc2C)C)C)C[C@@H](C1)Oc1cnccc1	9.4266
D751-0277	N12[C@H](c3n(c4c(c3CC2)cccc4)CCC(=O)Nc2sc(nn2)CC)N(c2c(C1=O)cccc2)C	9.43419
S721-0508	N1(C(=O)c2ccc(C#N)cc2)[C@H](C(=O)NCCOC)C[C@@H](C1)Oc1cnccc1	9.46328
S721-0515	N1(C(=O)c2cc(C#N)ccc2)[C@H](C(=O)NCCOC)C[C@@H](C1)Oc1cnccc1	9.46328
S974-1433	N12C(=O)[C@@H](N(Cc3c(onc3C)C)C[C@@H]1C[C@@H](C2)NC(=O)C)CC(C)C	9.48111
S740-0939	S1(=O)(=O)N(C(=O)[C@H]2N(CC1)C[C@H](C2)NC(=O)Cn1c(=O)oc2c1cccc2)CCC	9.49465
S721-0556	N1([C@H](C(=O)NCCOC)C[C@@H](C1)Oc1cnccc1)C(=O)COc1ccccc1	9.49973
S720-0320	N1(C(=O)c2cnccc2)[C@H](C(=O)NC)C[C@@H](C1)Oc1ccccc1	9.51255
S578-0892	N1(C(=O)Nc2ccccc2)[C@@H](C(=O)NCCOC)C[C@@H](C1)Oc1cnccc1	9.51758
S578-0872	S(=O)(=O)(N1[C@@H](C(=O)NCCOC)C[C@@H](C1)Oc1cnccc1)c1ccccc1	9.52232
S596-1271	n1(nc(cc1C)C)Cc1oc(C(=O)N2CCC(N3[C@H](C(=O)NC)C[C@H](C3)O)CC2)cc1	9.56441
S740-0745	S1(=O)(=O)N(C(=O)[C@H]2N(C[C@@H](NC(=O)c3nn(cc3)C)C2)CC1)CCOC	9.58291
S740-0766	S1(=O)(=O)N(C(=O)[C@H]2N(C[C@@H](NC(=O)c3ncn(c3)C)C2)CC1)CCOC	9.58291
SA23-1424	c1(nn(c(c1)C)C)C(=O)N1CC(N2[C@@H](CC(C2)(F)F)CNC(=O)C)C1	9.58874
S904-1225	c1(n2c(nn1)CN(C(=O)C(C)C)CC2)[C@H]1N(C(=O)C2CCCCC2)C[C@H](C1)O	9.60402
S904-1296	c1(n2c(nn1)CN(C(=O)C(C)C)CC2)[C@H]1N(C(=O)c2c(occ2)C)C[C@H](C1)O	9.60422
D751-0089	N12[C@H](c3n(c4c(c3CC2)cccc4)CC(=O)NCCCN2CCOCC2)N(c2c(C1=O)cccc2)C	9.61006
D751-0214	N12[C@H](c3n(c4c(c3CC2)cccc4)CCC(=O)NCCN2CCOCC2)N(c2c(C1=O)cccc2)C	9.61006
S720-0979	N1([C@H](C(=O)NC2CC2)C[C@@H](C1)Oc1ccccc1)C(=O)CC(C)C	9.62248
S720-0607	c1(C(=O)N2[C@H](C(=O)NCCOC)C[C@@H](C2)Oc2ccccc2)n[nH]c(=O)c2c1cccc2	9.63138
S721-0596	N1(C(=O)CN2CCCCCC2)[C@H](C(=O)NCCOC)C[C@@H](C1)Oc1cnccc1	9.65046
S625-0313	c1(n2c(nn1)CN(C(=O)c1c(nco1)C)CC2)[C@H]1N(C[C@@H](C1)O)Cc1ccccc1	9.65214
D751-0146	N12[C@H](c3n(c4c(c3CC2)cccc4)CC(=O)NCc2c(n(nc2C)C)C)N(c2c(C1=O)cccc2)C	9.65668
SB74-0449	[C@@]12(C(=O)N[C@@H](C1)C(=O)NCCc1nc3c(n1C)cccc3)CN(C(=O)C(C)C)CC2	9.68877
SB18-1270	N1(C(=O)c2c(nc(cc2)OC)OC)[C@H](c2nc(n[nH]2)C)C[C@H](NC(=O)C2CCOCC2)C1	9.68882
S904-1400	c1(n2c(nn1)CN(C(=O)C(C)C)CC2)[C@H]1N(Cc2cn(nc2)C(C)C)C[C@H](C1)O	9.69679
S904-0987	c1(n2c(nn1)CN(CC2)C)[C@H]1N(C(=O)c2cc(c(cc2)C)F)C[C@H](C1)O	9.71455
S974-1167	N12C(=O)[C@@H](N(C[C@@H]1C[C@@H](C2)NC(=O)C)Cc1cn(nc1)C(C)C)C	9.72261
S721-0358	N1([C@H](C(=O)NC)C[C@@H](C1)Oc1cnccc1)C(=O)CCc1nc(no1)c1ccccc1	9.72435
S904-1394	c1(n2c(nn1)CN(C(=O)C(C)C)CC2)[C@H]1N(Cc2c(n(nc2)C)C)C[C@H](C1)O	9.73572
S740-0156	S1(=O)(=O)N(C(=O)[C@H]2N(C[C@@H](NS(=O)(=O)c3cc4c(cc3)CCC4)C2)CC1)C1CC1	9.77375
N109-0056	N12[C@@H]([C@H]3CN(C[C@H](C2)C3)C2CCN(C(=O)c3nccnc3)CC2)CCCC1=O	9.79091
S740-0212	S1(=O)(=O)N(C(=O)[C@H]2N(CC1)C[C@H](C2)NC(=O)Cc1ccc(Cl)cc1)CCCOC	9.79867
SB18-1265	N1([C@H](c2nc(n[nH]2)C)C[C@H](NC(=O)C2CCOCC2)C1)C(=O)C1CCCCC1	9.80661
S740-0670	S1(=O)(=O)N(C(=O)[C@H]2N(C[C@@H](NC(=O)c3n(ncc3)CC)C2)CC1)CC(C)C	9.81921
S740-0685	S1(=O)(=O)N(C(=O)[C@H]2N(C[C@@H](NC(=O)c3nn(cc3)CC)C2)CC1)CC(C)C	9.81921
S740-1085	S1(=O)(=O)N(C(=O)[C@H]2N(C[C@@H](NC(=O)C3CCOCC3)C2)CC1)CCCOC	9.82183
SB73-0531	[C@]12(C(=O)N[C@H](C(=O)NCc3c(cc(cc3)OC)OC)C1)CN(C(=O)c1ccccc1)CC2	9.82194
S721-0697	S(=O)(=O)(N1[C@H](C(=O)NCCOC)C[C@@H](C1)Oc1cnccc1)c1cc(F)ccc1	9.82971
S721-0975	N1(C(=O)c2sc(cc2)C)[C@H](C(=O)NC2CC2)C[C@@H](C1)Oc1cnccc1	9.83588
S740-1304	S1(=O)(=O)N(C(=O)[C@H]2N(CC1)C[C@H](C2)NC(=O)CCC(C)C)CCCOC	9.84334
S829-2409	c1(nn(cc1)CC)C(=O)N1CCC(N2[C@@H](CC(C2)(F)F)CO)CC1	9.86032
T956-0129	c1(n2c(nn1)CCN(C(=O)c1oc(cc1)Cn1cncc1)CC2)[C@H]1N(C[C@@H](C1)O)C(C)C	9.87856
S720-0182	N1([C@H](C(=O)N2CCOCC2)C[C@@H](C1)Oc1ccccc1)C(=O)NCCC(=O)OCC	9.89459
S904-1008	c1(n2c(nn1)CN(CC2)C)[C@H]1N(C(=O)c2ncc(cc2)C)C[C@H](C1)O	9.92948
S577-0574	N1(C(=O)c2ncccc2)[C@@H](C(=O)NC)C[C@@H](C1)Oc1ccccc1	9.94212
S578-0714	N1(C(=O)c2ccccc2)[C@@H](C(=O)NC)C[C@@H](C1)Oc1cnccc1	9.94212
S625-0813	c1(n2c(nn1)CN(C(=O)c1c(occ1)C)CC2)[C@H]1N(C(=O)C(C)C)C[C@@H](C1)O	9.94977
SB41-0992	N12C(=O)N(C[C@@H]2CN(C(=O)[C@@H]1CC(C)C)CCOC)CC(=O)NCc1nccnc1	9.96589
S904-0049	c1(n2c(nn1)CN(C(=O)c1c(cc(cc1)OC)OC)CC2)[C@H]1N(C[C@H](C1)O)C(C)C	9.97171
S721-1549	N1(S(=O)(=O)C)[C@H](C(=O)NC(C)C)C[C@@H](C1)Oc1cnccc1	9.97638
S625-0582	c1(n2c(nn1)CN(Cc1c(cc(cc1)F)F)CC2)[C@H]1N(C[C@@H](C1)O)Cc1ccccc1	10.024
S904-1346	c1(n2c(nn1)CN(C(=O)C(C)C)CC2)[C@H]1N(C(=O)c2ccncc2)C[C@H](C1)O	10.0493
S578-0880	N1(C(=O)Nc2cc(ccc2)C)[C@@H](C(=O)NCCOC)C[C@@H](C1)Oc1cnccc1	10.0729
S721-0551	N1(C(=O)C2(C)CCCCC2)[C@H](C(=O)NCCOC)C[C@@H](C1)Oc1cnccc1	10.1546
S740-0762	S1(=O)(=O)N(C(=O)[C@H]2N(C[C@@H](NC(=O)c3ncccc3F)C2)CC1)CCOC	10.1555
S720-1059	N1(C(=O)c2oc(Cn3nc(cc3C)C)cc2)[C@H](C(=O)NC2CC2)C[C@@H](C1)Oc1ccccc1	10.1659
S904-1050	c1(n2c(nn1)CN(CC2)C)[C@H]1N(C(=O)COCc2ccccc2)C[C@H](C1)O	10.1685
SB35-0010	N1(C(=O)c2n(ncc2)CC)[C@H](c2nc(n[nH]2)C)CC(C1)(F)F	10.1913
S720-0517	N1(C(=O)c2cc(c(cc2)OC)F)[C@H](C(=O)NCCOC)C[C@@H](C1)Oc1ccccc1	10.2025
S578-0873	S(=O)(=O)(N1[C@@H](C(=O)NCCOC)C[C@@H](C1)Oc1cnccc1)c1ccc(cc1)F	10.205
S975-0334	[C@@H]12N(C(=O)[C@@H](N(C(=O)c3cscc3)C2)C)CCN(C1=O)CCOC	10.2127
S720-1080	N1(C(=O)c2n(ncc2)CC)[C@H](C(=O)NC2CC2)C[C@@H](C1)Oc1ccccc1	10.2129
S720-1081	N1(C(=O)c2nn(cc2)CC)[C@H](C(=O)NC2CC2)C[C@@H](C1)Oc1ccccc1	10.2129
S721-0303	n1(c(=O)oc2c1cccc2)CC(=O)N1[C@H](C(=O)NC)C[C@@H](C1)Oc1cnccc1	10.2184
S578-0869	N1(C(=O)Cc2ccccc2)[C@@H](C(=O)NCCOC)C[C@@H](C1)Oc1cnccc1	10.2207
S974-2460	N12C(=O)[C@@H](N(C(=O)Cn3nc(cc3)C)C[C@@H]1C[C@@H](C2)N(C)C)C	10.2333
S740-1062	S1(=O)(=O)N(C(=O)[C@H]2N(C[C@@H](NC(=O)N3CCOCC3)C2)CC1)CCCOC	10.2358
S578-0728	N1(S(=O)(=O)CCC)[C@@H](C(=O)NC)C[C@@H](C1)Oc1cnccc1	10.2526
S720-2269	S(=O)(=O)(N1[C@H](C(=O)N)C[C@@H](C1)Oc1ccccc1)c1sccc1	10.2539
S721-0493	N1(C(=O)c2c(nc(cc2)OC)OC)[C@H](C(=O)NCCOC)C[C@@H](C1)Oc1cnccc1	10.2539
SB29-0165	c1(nc([nH]n1)C)[C@H]1N(C(=O)Cn2ncc(c2)C)C[C@H](C1)OC	10.2707
S974-1096	N12C(=O)[C@@H](N(C[C@@H]1C[C@@H](C2)NC(=O)C)Cc1cn(nc1)CC)C	10.2742
S721-0710	S(=O)(=O)(N1[C@H](C(=O)NCCOC)C[C@@H](C1)Oc1cnccc1)c1cn(nc1)CC	10.2777
S720-0562	N1(C(=O)c2ncccc2)[C@H](C(=O)NCCOC)C[C@@H](C1)Oc1ccccc1	10.2934
S720-0568	N1(C(=O)c2ccncc2)[C@H](C(=O)NCCOC)C[C@@H](C1)Oc1ccccc1	10.2934
S720-0581	N1(C(=O)c2cnccc2)[C@H](C(=O)NCCOC)C[C@@H](C1)Oc1ccccc1	10.2934
S721-1545	N1(S(=O)(=O)C)[C@H](C(=O)NCc2c(OC)cccc2)C[C@@H](C1)Oc1cnccc1	10.2934
SB73-0565	[C@]12(C(=O)N[C@H](C(=O)NCc3c(onc3C)C)C1)CN(C(=O)c1ccccc1)CC2	10.3078
S596-0626	c1(c(n(c(c1)C)CCOC)C)C(=O)N1CCC(N2[C@H](C(=O)NC3CCCCC3)C[C@H](C2)O)CC1	10.3094
T956-0115	c1(n2c(nn1)CCN(C(=O)Cc1c(onc1C)C)CC2)[C@H]1N(C[C@@H](C1)O)C(C)C	10.3196
S624-0293	c12[nH]c3c(c1CCNC12CCN(C(=O)COCCOC)CC1)cc(cc3)OC	10.3318
S721-1960	N1(C(=O)Cc2cc(OC)ccc2)[C@H](C(=O)N)C[C@@H](C1)Oc1cnccc1	10.3441
S904-1845	c1(n2c(nn1)CN(C(=O)C(C)C)CC2)[C@H]1N(Cc2c(c(OC)ccc2)OC)C[C@H](C1)O	10.3674
S925-0098	N1([C@H](C(=O)N(C[C@H]1CNC(=O)CCc1c(onc1C)C)C)C)Cc1cc(ccc1)C	10.3689
S721-1023	N1([C@H](C(=O)NC2CC2)C[C@@H](C1)Oc1cnccc1)C(=O)COc1ccccc1	10.3904
D751-0169	N12[C@H](c3n(c4c(c3CC2)cccc4)CC(=O)NCCn2c(ncc2)C)N(c2c(C1=O)cccc2)C	10.3909
SB18-0252	c1(nc(n[nH]1)C)[C@H]1N(Cc2oc(cc2)C)C[C@@H](NC(=O)C2CCOCC2)C1	10.3927
S721-2045	N1(C(=O)c2oc(Cn3nc(cc3C)C)cc2)[C@H](C(=O)N)C[C@@H](C1)Oc1cnccc1	10.3959
S740-1284	S1(=O)(=O)N(C(=O)[C@H]2N(C[C@@H](NS(=O)(=O)Cc3cc(F)ccc3)C2)CC1)C1CC1	10.4032
S720-2148	c1(c(Cc2c(onc2C)C)c(on1)C)C(=O)N1[C@H](C(=O)N)C[C@@H](C1)Oc1ccccc1	10.4258
S720-0484	S(=O)(=O)(N1[C@H](C(=O)NC)C[C@@H](C1)Oc1ccccc1)c1ccc(C#N)cc1	10.4292
S721-1022	N1(C(=O)c2ncccc2)[C@H](C(=O)NC2CC2)C[C@@H](C1)Oc1cnccc1	10.4497
S720-2188	N1([C@H](C(=O)N)C[C@@H](C1)Oc1ccccc1)Cc1c[nH]c2c1cccc2	10.4946
S721-2031	c1(nn(CC(=O)N2[C@H](C(=O)N)C[C@@H](C2)Oc2cnccc2)c(c1)C)C(F)(F)F	10.5155
SB73-0530	[C@]12(C(=O)N[C@@H](C1)C(=O)NCCOc1c(OC)cccc1)CN(C(=O)c1ccccc1)CC2	10.5218
S721-0079	N1(C(=O)c2n(ccc2)C)[C@H](C(=O)N2CCOCC2)C[C@@H](C1)Oc1cnccc1	10.5414
S829-2303	N1([C@@H](CC(C1)(F)F)CO)C1CCN(C(=O)Cn2nc(cc2)C)CC1	10.5532
S829-2344	N1([C@@H](CC(C1)(F)F)CO)C1CCN(C(=O)Cn2ncc(c2)C)CC1	10.5532
SB73-0869	S(=O)(=O)(N1C[C@]2(C(=O)N[C@H](C(=O)NCc3c(cc(cc3)OC)OC)C2)CC1)C	10.565
N124-0044	[C@H]1([C@@H](c2c([C@@H]([C@H]1CO)O)cc1c(c2)OCO1)c1cc(c(c(c1)OC)OC)OC)C(=O)N1CCN(c2ccc(cc2)OC)CC1	10.5682
N124-0053	c12[C@H]([C@H]([C@@H]([C@H](c1cc1c(c2)OCO1)O)CO)C(=O)NCc1cc(cc(c1)F)F)c1cc(c(c(c1)OC)OC)OC	10.5712
S720-1076	N1(C(=O)c2n(ncc2)C)[C@H](C(=O)NC2CC2)C[C@@H](C1)Oc1ccccc1	10.574
S720-1088	N1(C(=O)c2n(ccn2)C)[C@H](C(=O)NC2CC2)C[C@@H](C1)Oc1ccccc1	10.574
S721-1032	N1(C(=O)c2n(ccc2)C)[C@H](C(=O)NC2CC2)C[C@@H](C1)Oc1cnccc1	10.574
SB42-0410	N12C(=O)N(C[C@H]2CN(C(=O)[C@@H]1CC(C)C)CCOC)CC(=O)Nc1nccs1	10.5882
S720-0507	N1(C(=O)c2ccc(cc2)OC)[C@H](C(=O)NCCOC)C[C@@H](C1)Oc1ccccc1	10.6077
S720-2243	N1(C(=O)Nc2cc3c(OCCO3)cc2)[C@H](C(=O)N)C[C@@H](C1)Oc1ccccc1	10.6468
S740-0968	S1(=O)(=O)N(C(=O)[C@H]2N(C[C@@H](NC(=O)c3n(ncc3)CC)C2)CC1)CCC	10.6694
S721-1981	N1([C@H](C(=O)N)C[C@@H](C1)Oc1cnccc1)C(=O)CCc1ccc(cc1)OC	10.7308
S720-2571	S(=O)(=O)(N1CCC(N2[C@H](C(=O)NC)C[C@@H](C2)Oc2ccccc2)CC1)c1cc(OC)ccc1	10.7343
S625-0782	c1(n2c(nn1)CN(Cc1c(cc(cc1)OC)OC)CC2)[C@H]1N(C(=O)C(C)C)C[C@@H](C1)O	10.7413
S578-0868	N1(C(=O)c2ccccc2)[C@@H](C(=O)NCCOC)C[C@@H](C1)Oc1cnccc1	10.7475
S720-1023	N1(C(=O)c2c(nco2)C)[C@H](C(=O)NC2CC2)C[C@@H](C1)Oc1ccccc1	10.7512
S721-0264	N1(C(=O)C2CCCC2)[C@H](C(=O)NC)C[C@@H](C1)Oc1cnccc1	10.7532
S740-0627	S1(=O)(=O)N(C(=O)[C@H]2N(CC1)C[C@H](C2)NC(=O)Cc1cscc1)CC(C)C	10.7853
S740-0657	S1(=O)(=O)N(C(=O)[C@H]2N(CC1)C[C@H](C2)NC(=O)Cc1sccc1)CC(C)C	10.7853
S721-0514	N1([C@H](C(=O)NCCOC)C[C@@H](C1)Oc1cnccc1)C(=O)CCc1c[nH]c2c1cccc2	10.816
S740-0255	S1(=O)(=O)N(C(=O)[C@H]2N(C[C@@H](NC(=O)c3c(cc(cc3)C)C)C2)CC1)CCCOC	10.8315
S740-1066	S1(=O)(=O)N(C(=O)[C@H]2N(C[C@@H](NC(=O)c3cc(c(cc3)C)C)C2)CC1)CCCOC	10.8315
S740-1299	S1(=O)(=O)N(C(=O)[C@H]2N(C[C@@H](NC(=O)c3cc(cc(c3)C)C)C2)CC1)CCCOC	10.8315
S721-0563	N1([C@H](C(=O)NCCOC)C[C@@H](C1)Oc1cnccc1)C(=O)CCc1ccccc1	10.8435
S740-0192	S1(=O)(=O)N(C(=O)[C@H]2N(C[C@@H](NS(=O)(=O)c3sc(cc3)Cl)C2)CC1)C1CC1	10.86
Control-137347886	CC1=C(C(=N[C@H]1[C@@H]([C@@H](C)O)C(=O)O)C(=O)O)S[C@H]2C[C@H](NC2)C(=O)N(C)C	10.8707
S740-1077	S1(=O)(=O)N(C(=O)[C@H]2N(CC1)C[C@H](C2)NC(=O)NCC)CCCOC	10.8898
S720-0346	N1(C(=O)c2nn(cc2)CC)[C@H](C(=O)NC)C[C@@H](C1)Oc1ccccc1	10.9075
S578-0852	N1(C(=O)c2n(ncc2)CC)[C@@H](C(=O)NCCOC)C[C@@H](C1)Oc1cnccc1	10.9154
S578-0853	N1(C(=O)c2nn(cc2)CC)[C@@H](C(=O)NCCOC)C[C@@H](C1)Oc1cnccc1	10.9154
S720-1201	S(=O)(=O)(N1[C@H](C(=O)NC2CC2)C[C@@H](C1)Oc1ccccc1)c1cc(ccc1OC)OC	10.9174
N124-0102	[C@H]1([C@@H](c2c([C@@H]([C@H]1CO)O)cc1c(c2)OCO1)c1cc(c(c(c1)OC)OC)OC)C(=O)N1CCN(CC1)CC=C	10.9389
S721-0240	N1(C(=O)c2ccc(C#N)cc2)[C@H](C(=O)NC)C[C@@H](C1)Oc1cnccc1	10.94
S721-0248	N1(C(=O)c2cc(C#N)ccc2)[C@H](C(=O)NC)C[C@@H](C1)Oc1cnccc1	10.94
SB18-1295	c1(nc(n[nH]1)C)[C@H]1N(C(=O)CCCc2ccccc2)C[C@@H](NC(=O)C2CCOCC2)C1	10.9491
D751-0107	N12[C@H](c3n(c4c(c3CC2)cccc4)CC(=O)Nc2sc(nn2)C)N(c2c(C1=O)cccc2)C	10.9513
S721-1196	S(=O)(=O)(N1[C@H](C(=O)NC2CC2)C[C@@H](C1)Oc1cnccc1)c1c2nsnc2ccc1	10.9645
S577-0139	N1(C(=O)c2n(ncc2)C)[C@@H](C(=O)N2CCOCC2)C[C@@H](C1)Oc1ccccc1	10.9707
S740-0714	S1(=O)(=O)N(C(=O)[C@H]2N(C[C@@H](NC(=O)c3ncc(cc3)F)C2)CC1)CCOC	10.9713
S740-0725	S1(=O)(=O)N(C(=O)[C@H]2N(C[C@@H](NC(=O)c3c(F)cncc3)C2)CC1)CCOC	10.9713
SB73-0820	S(=O)(=O)(N1C[C@]2(C(=O)N[C@@H](C2)C(=O)NCCCN(c2ccccc2)CC)CC1)C	10.9923
S974-1574	N1([C@H](C(=O)N2[C@H](C1)C[C@@H](C2)NC(=O)C)CC(C)C)C(=O)c1ocnc1	11.0017
SB73-0844	S(=O)(=O)(N1C[C@]2(C(=O)N[C@@H](C2)C(=O)NCCc2sccc2)CC1)C	11.0426
S577-0635	N1(C(=O)c2cc(OC)ccc2)[C@@H](C(=O)NCCOC)C[C@@H](C1)Oc1ccccc1	11.0485
S577-0671	N1(C(=O)c2c(OC)cccc2)[C@@H](C(=O)NCCOC)C[C@@H](C1)Oc1ccccc1	11.0485
N124-0008	c12[C@H]([C@H]([C@@H]([C@H](c1cc1c(c2)OCO1)O)CO)C(=O)NCc1c(OC)cccc1)c1cc(c(c(c1)OC)OC)OC	11.0531
S720-1525	N1([C@H](C(=O)NCc2c([nH]nc2C)C)C[C@@H](C1)Oc1ccccc1)C1CCOCC1	11.0945
S740-1307	S1(=O)(=O)N(C(=O)[C@H]2N(C[C@@H](NC(=O)C3CCCC3)C2)CC1)CCCOC	11.106
SB29-0581	c1(nc([nH]n1)C)[C@H]1N(C(=O)Cn2nc(cc2C)C)C[C@H](C1)OCc1cc(ccc1)C	11.1359
SB18-1354	c1(nc(n[nH]1)C)[C@H]1N(C(=O)CN2CCCCCC2)C[C@@H](NC(=O)C2CCOCC2)C1	11.1381
S740-0612	S1(=O)(=O)N(C(=O)[C@H]2N(C[C@@H](NC(=O)c3sc(cc3)C)C2)CC1)CC(C)C	11.1387
S720-2568	S(=O)(=O)(c1ncn(c1)C)N1CCC(N2[C@H](C(=O)NC)C[C@@H](C2)Oc2ccccc2)CC1	11.1521
SB29-0266	N1(S(=O)(=O)CC)[C@H](c2nc([nH]n2)C)C[C@@H](C1)OCc1ccccc1	11.1908
D751-0108	N12[C@H](c3n(c4c(c3CC2)cccc4)CC(=O)NCCCn2cncc2)N(c2c(C1=O)cccc2)C	11.2181
D751-0291	N12[C@H](c3n(c4c(c3CC2)cccc4)CCC(=O)NCCn2cncc2)N(c2c(C1=O)cccc2)C	11.2181
S925-0025	N1([C@H](C(=O)N(C[C@H]1CNC(=O)c1noc(c1)C)C)C)Cc1cc(ccc1)C	11.2214
S925-0080	N1([C@H](C(=O)N(C[C@H]1CNC(=O)c1nc(oc1)C)C)C)Cc1cc(ccc1)C	11.2214
S740-0964	S1(=O)(=O)N(C(=O)[C@H]2N(CC1)C[C@H](C2)NC(=O)Cc1c[nH]c2c1cccc2)CCC	11.2217
S578-0896	N1(C(=O)NC2CCCC2)[C@@H](C(=O)NCCOC)C[C@@H](C1)Oc1cnccc1	11.2293
SB18-1255	c1(C(=O)N2[C@H](c3nc(n[nH]3)C)C[C@@H](C2)NC(=O)CC(C)C)n(nc(c1)C)C	11.2315
S740-0235	S1(=O)(=O)N(C(=O)[C@H]2N(C[C@@H](NC(=O)c3ncncc3)C2)CC1)CCCOC	11.2336
S720-2267	N1(S(=O)(=O)CCC)[C@H](C(=O)N)C[C@@H](C1)Oc1ccccc1	11.2658
S721-2034	n1(c(=O)oc2c1cccc2)CC(=O)N1[C@H](C(=O)N)C[C@@H](C1)Oc1cnccc1	11.3152
S721-0699	S(=O)(=O)(N1[C@H](C(=O)NCCOC)C[C@@H](C1)Oc1cnccc1)c1cnccc1	11.3249
SA23-0161	N1(C2CN(C2)Cc2occc2)[C@@H](CC(C1)(F)F)CNC(=O)C	11.3373
SA23-0199	N1(C2CN(C2)Cc2cocc2)[C@@H](CC(C1)(F)F)CNC(=O)C	11.3373
S625-0294	c1(n2c(nn1)CN(C(=O)CCCc1ccccc1)CC2)[C@H]1N(C[C@@H](C1)O)Cc1ccccc1	11.3611
SB41-1005	N12C(=O)N(C[C@@H]2CN(C(=O)[C@@H]1CC(C)C)CCOC)CC(=O)NCc1c(n(nc1C)C)C	11.3735
S577-0414	N1(C(=O)c2n(ncc2)CC)[C@@H](C(=O)NC)C[C@@H](C1)Oc1ccccc1	11.401
SB18-0239	c1(nc(n[nH]1)C)[C@H]1N(C(=O)Cn2nc(cc2C)C)C[C@@H](NC(=O)C2CCOCC2)C1	11.4065
S577-0631	N1([C@@H](C(=O)NCCOC)C[C@@H](C1)Oc1ccccc1)C(=O)NCCC	11.4351
S721-1587	N1(S(=O)(=O)C)[C@H](C(=O)NCCOc2c(OC)cccc2)C[C@@H](C1)Oc1cnccc1	11.4403
S720-2191	N1([C@H](C(=O)N)C[C@@H](C1)Oc1ccccc1)Cc1cc2c([nH]cc2)cc1	11.4493
D751-0177	N12[C@H](c3n(c4c(c3CC2)cccc4)CC(=O)NCCCO)N(c2c(C1=O)cccc2)C	11.4697
D751-0302	N12[C@H](c3n(c4c(c3CC2)cccc4)CCC(=O)NCCO)N(c2c(C1=O)cccc2)C	11.4697
S721-0954	N1(C(=O)c2cocc2)[C@H](C(=O)NC2CC2)C[C@@H](C1)Oc1cnccc1	11.4721
S721-0307	N1(C(=O)c2cc(n[nH]2)c2ccc(cc2)F)[C@H](C(=O)NC)C[C@@H](C1)Oc1cnccc1	11.4748
N124-0162	c12[C@H]([C@H]([C@@H]([C@H](c1cc1c(c2)OCO1)O)CO)C(=O)NCCCN1CCCCC1)c1cc(c(c(c1)OC)OC)OC	11.4878
S828-5304	c1([C@H]2N(C(=O)CCn3nc(cc3C)C)CC(C2)(F)F)nnc(o1)C	11.5066
S975-0396	c1(C(=O)N2[C@H](C(=O)N3[C@H](C(=O)N(CC3)CCOC)C2)C)c(c(on1)C)COC	11.5348
SB18-1321	N1(C(=O)c2ncsc2)[C@H](c2nc(n[nH]2)C)C[C@H](NC(=O)C2CCOCC2)C1	11.5667
N124-0040	[C@H]1([C@@H](c2c([C@@H]([C@H]1CO)O)cc1c(c2)OCO1)c1cc(c(c(c1)OC)OC)OC)C(=O)N1CCC(Cc2ccccc2)CC1	11.597
S721-1983	N1(C(=O)c2nc3c(cc2)cccc3)[C@H](C(=O)N)C[C@@H](C1)Oc1cnccc1	11.6006
S740-0928	S1(=O)(=O)N(C(=O)[C@H]2N(C[C@@H](NC(=O)c3nn(c(c3)C)C)C2)CC1)CCC	11.6018
S740-0930	S1(=O)(=O)N(C(=O)[C@H]2N(C[C@@H](NC(=O)c3n(nc(c3)C)C)C2)CC1)CCC	11.6018
S740-0106	S1(=O)(=O)N(C(=O)[C@H]2N(C[C@@H](NS(=O)(=O)Cc3ccc(cc3)C)C2)CC1)C1CC1	11.6226
S720-0606	N1([C@H](C(=O)NCCOC)C[C@@H](C1)Oc1ccccc1)C(=O)CCc1nc2c([nH]1)cccc2	11.6515
S720-0532	N1(C(=O)c2cnc(cc2)C)[C@H](C(=O)NCCOC)C[C@@H](C1)Oc1ccccc1	11.6686
S720-0548	N1(C(=O)c2c(ccnc2)C)[C@H](C(=O)NCCOC)C[C@@H](C1)Oc1ccccc1	11.6686
S720-0549	N1(C(=O)c2c(nccc2)C)[C@H](C(=O)NCCOC)C[C@@H](C1)Oc1ccccc1	11.6686
S740-0709	S1(=O)(=O)N(C(=O)[C@H]2N(C[C@@H](NC(=O)c3cc(ncc3)C)C2)CC1)CCOC	11.7167
S740-0747	S1(=O)(=O)N(C(=O)[C@H]2N(C[C@@H](NC(=O)c3cc(cnc3)C)C2)CC1)CCOC	11.7167
S740-0761	S1(=O)(=O)N(C(=O)[C@H]2N(C[C@@H](NC(=O)c3nc(ccc3)C)C2)CC1)CCOC	11.7167
S721-0583	N1(C(=O)c2n(ncc2)C)[C@H](C(=O)NCCOC)C[C@@H](C1)Oc1cnccc1	11.7202
S721-0595	N1(C(=O)c2n(ccn2)C)[C@H](C(=O)NCCOC)C[C@@H](C1)Oc1cnccc1	11.7202
S720-2285	S(=O)(=O)(N1[C@H](C(=O)N)C[C@@H](C1)Oc1ccccc1)c1ccc(C#N)cc1	11.7223
N124-0058	c12[C@H]([C@H]([C@@H]([C@H](c1cc1c(c2)OCO1)O)CO)C(=O)NCc1c(ccc(c1)OC)OC)c1cc(c(c(c1)OC)OC)OC	11.7427
N124-0208	c12[C@H]([C@H]([C@@H]([C@H](c1cc1c(c2)OCO1)O)CO)C(=O)NCc1c(c(OC)ccc1)OC)c1cc(c(c(c1)OC)OC)OC	11.7427
S829-2348	N1([C@@H](CC(C1)(F)F)CO)C1CCN(C(=O)CCn2nccc2)CC1	11.7492
SA22-0978	S(=O)(=O)(N1CC(N2[C@@H](CC(C2)(F)F)C(=O)NCCCn2nccc2)C1)C	11.7601
S721-0250	N1([C@H](C(=O)NC)C[C@@H](C1)Oc1cnccc1)C(=O)CCc1ccc(cc1)OC	11.7718
S740-1320	S1(=O)(=O)N(C(=O)[C@H]2N(C[C@@H](NC(=O)c3ocnc3)C2)CC1)CCCOC	11.7792
S720-0718	S(=O)(=O)(N1[C@H](C(=O)NCCOC)C[C@@H](C1)Oc1ccccc1)c1ccc(C#N)cc1	11.7935
S740-0672	S1(=O)(=O)N(C(=O)[C@H]2N(C[C@@H](NC(=O)c3nn(cc3)C)C2)CC1)CC(C)C	11.7981
SB42-1146	N12C(=O)N(C[C@H]2CN(C(=O)[C@@H]1CC(C)C)CCOC)CC(=O)NCc1ccncc1	11.8129
S721-1962	N1(C(=O)c2sccc2)[C@H](C(=O)N)C[C@@H](C1)Oc1cnccc1	11.815
S740-0950	S1(=O)(=O)N(C(=O)[C@H]2N(C[C@@H](NC(=O)c3cnc(cc3)OC)C2)CC1)CCC	11.8518
S625-0043	c1(n2c(nn1)CN(C(=O)c1cnc(cc1)OC)CC2)[C@H]1N(C[C@@H](C1)O)C	11.857
S720-0249	N1(C(=O)c2c(cc(cc2)OC)OC)[C@H](C(=O)NC)C[C@@H](C1)Oc1ccccc1	11.8603
N124-0113	[C@H]1([C@@H](c2c([C@@H]([C@H]1CO)O)cc1c(c2)OCO1)c1cc(c(c(c1)OC)OC)OC)C(=O)N(CC)CC	11.8636
SB35-0022	c1(C(=O)N2[C@H](c3nc(n[nH]3)C)CC(C2)(F)F)c(c(on1)C)COC	11.8768
S974-0497	c1(nn(c(c1)C)C)C(=O)N1[C@H](C(=O)N2[C@H](C1)C[C@@H](C2)N(C)C)C	11.8873
S974-0140	N1([C@H](C(=O)N2[C@H](C1)C[C@@H](C2)NC(=O)C)CC(C)C)C(=O)c1ncc(nc1)C	11.8899
S596-0022	N1([C@H](C(=O)NCc2cc(OC)ccc2)C[C@H](C1)O)C1CCN(C(=O)c2cc(F)ccc2)CC1	11.8951
S596-0828	N1([C@H](C(=O)NCc2ccc(F)cc2)C[C@H](C1)O)C1CCN(C(=O)c2cc(OC)ccc2)CC1	11.8951
S596-0832	N1([C@H](C(=O)NCc2cc(F)ccc2)C[C@H](C1)O)C1CCN(C(=O)c2cc(OC)ccc2)CC1	11.8951
S578-0874	S(=O)(=O)(N1[C@@H](C(=O)NCCOC)C[C@@H](C1)Oc1cnccc1)c1cc(OC)ccc1	11.8989
S740-0239	S1(=O)(=O)N(C(=O)[C@H]2N(CC1)C[C@H](C2)NC(=O)Cc1c(onc1C)C)CCCOC	11.9236
S740-0698	S1(=O)(=O)N(C(=O)[C@H]2N(CC1)C[C@H](C2)NC(=O)CCc1c(onc1C)C)CCOC	11.9236
N124-0007	[C@H]1([C@@H](c2c([C@@H]([C@H]1CO)O)cc1c(c2)OCO1)c1cc(c(c(c1)OC)OC)OC)C(=O)N1CCN(c2ncccc2)CC1	11.9332
S578-0731	S(=O)(=O)(N1[C@@H](C(=O)NC)C[C@@H](C1)Oc1cnccc1)c1cc(OC)ccc1	11.9363
S720-0575	n1(c(=O)oc2c1cccc2)CC(=O)N1[C@H](C(=O)NCCOC)C[C@@H](C1)Oc1ccccc1	11.9441
S625-0067	c1(n2c(nn1)CN(C(=O)c1[nH]nc(c1)C)CC2)[C@H]1N(C[C@@H](C1)O)C	11.9577
S721-0312	N1([C@H](C(=O)NC)C[C@@H](C1)Oc1cnccc1)C(=O)CCc1nc2c(s1)cccc2	11.9688
S740-0949	S1(=O)(=O)N(C(=O)[C@H]2N(C[C@@H](NC(=O)c3ncc(nc3)C)C2)CC1)CCC	11.971
S577-0611	S(=O)(=O)(N1[C@@H](C(=O)NCCOC)C[C@@H](C1)Oc1ccccc1)c1cn(nc1)CC	11.992
S740-0944	S1(=O)(=O)N(C(=O)[C@H]2N(C[C@@H](NC(=O)c3c(cc(cc3)OC)C)C2)CC1)CCC	11.9944
S624-0334	c1(C(=O)N2CCC3(c4[nH]c5c(c4CCN3)cc(cc5)OC)CC2)c(nc(s1)C)C	12.0103
D751-0171	N12[C@H](c3n(c4c(c3CC2)cccc4)CC(=O)NCCn2nc(cc2C)C)N(c2c(C1=O)cccc2)C	12.0152
S720-0349	c1(nn(c(c1)C)C)C(=O)N1[C@H](C(=O)NC)C[C@@H](C1)Oc1ccccc1	12.0478
S720-0352	c1(C(=O)N2[C@H](C(=O)NC)C[C@@H](C2)Oc2ccccc2)n(nc(c1)C)C	12.0478
S625-0776	c1(n2c(nn1)CN(C(=O)Cc1ccc(Cl)cc1)CC2)[C@H]1N(C(=O)C(C)C)C[C@@H](C1)O	12.0747
S740-1107	S1(=O)(=O)N(C(=O)[C@H]2N(CC1)C[C@H](C2)NC(=O)NCCCOC)CCCOC	12.0769
S975-0395	[C@@H]12N(C(=O)[C@@H](N(C(=O)c3n[nH]c(c3)C3CC3)C2)C)CCN(C1=O)CCOC	12.0777
S720-0101	c1(C(=O)N2[C@H](C(=O)N3CCOCC3)C[C@@H](C2)Oc2ccccc2)n(nc(c1)C)C	12.0924
SB73-0870	S(=O)(=O)(N1C[C@]2(C(=O)N[C@H](C(=O)NCc3ccc(OC(F)(F)F)cc3)C2)CC1)C	12.109
SB41-0327	N12C(=O)N(Cc3c(onc3C)C)C[C@@H]2CN(C(=O)[C@@H]1CC(C)C)CCOC	12.1131
S596-0117	c1(C(=O)N2CCC(N3[C@H](C(=O)NCc4cc(OC)ccc4)C[C@H](C3)O)CC2)n(ncc1)C	12.1212
S596-0127	c1(C(=O)N2CCC(N3[C@H](C(=O)NCc4cc(OC)ccc4)C[C@H](C3)O)CC2)n(ccn1)C	12.1212
S721-1029	N1([C@H](C(=O)NC2CC2)C[C@@H](C1)Oc1cnccc1)C(=O)C(C)C	12.1222
S740-0947	S1(=O)(=O)N(C(=O)[C@H]2N(C[C@@H](NC(=O)c3cc4c([nH]cc4)cc3)C2)CC1)CCC	12.126
S740-0748	S1(=O)(=O)N(C(=O)[C@H]2N(C[C@@H](NC(=O)c3nn(c4c3cccc4)C)C2)CC1)CCOC	12.1347
D751-0257	N12[C@H](c3n(c4c(c3CC2)cccc4)CCC(=O)Nc2nn(cc2)C)N(c2c(C1=O)cccc2)C	12.1625
S720-0685	N1([C@H](C(=O)NCCOC)C[C@@H](C1)Oc1ccccc1)C(=O)NC	12.1686
S578-0932	N1(C(=O)c2cc(ccc2)C)[C@@H](C(=O)NCCOC)C[C@@H](C1)Oc1cnccc1	12.1826
S596-0082	N1([C@H](C(=O)NCc2cc(OC)ccc2)C[C@H](C1)O)C1CCN(C(=O)CCc2ccccc2)CC1	12.1995
S904-0975	c1(n2c(nn1)CN(CC2)C)[C@H]1N(Cc2n(ccc2)C)C[C@H](C1)O	12.2172
S720-2306	c1(c(n(nc1)C)C)CN1[C@H](C(=O)N)C[C@@H](C1)Oc1ccccc1	12.225
S720-2318	N1([C@H](C(=O)N)C[C@@H](C1)Oc1ccccc1)Cc1n(nc(c1)C)C	12.225
S740-0921	S1(=O)(=O)N(C(=O)[C@H]2N(C[C@@H](NC(=O)c3c(onc3C)C)C2)CC1)CCC	12.2341
S577-0630	N1(C(=O)NC(C)C)[C@@H](C(=O)NCCOC)C[C@@H](C1)Oc1ccccc1	12.2525
SB29-0217	S(=O)(=O)(N1[C@H](c2nc([nH]n2)C)C[C@@H](C1)OCc1ccccc1)C1CC1	12.2655
S740-1083	S1(=O)(=O)N(C(=O)[C@H]2N(C[C@@H](NC(=O)C3CC=CC3)C2)CC1)CCCOC	12.303
SB41-0959	N12C(=O)N(C[C@@H]2CN(C(=O)[C@@H]1CC(C)C)CCOC)CC(=O)NCc1ncccc1	12.3092
S740-0241	S1(=O)(=O)N(C(=O)[C@H]2N(CC1)C[C@H](C2)NC(=O)Cc1cnccc1)CCCOC	12.3209
S721-0479	S(=O)(=O)(N1[C@H](C(=O)NC)C[C@@H](C1)Oc1cnccc1)c1ccc(C#N)cc1	12.3365
N124-0163	c12[C@H]([C@H]([C@@H]([C@H](c1cc1c(c2)OCO1)O)CO)C(=O)NCCCN1CCCCCC1)c1cc(c(c(c1)OC)OC)OC	12.3527
S577-0563	N1(C(=O)c2cc(c(cc2)OC)OC)[C@@H](C(=O)NC)C[C@@H](C1)Oc1ccccc1	12.3681
D751-0250	N12[C@H](c3n(c4c(c3CC2)cccc4)CCC(=O)NCc2nc(no2)C)N(c2c(C1=O)cccc2)C	12.3716
SB73-0819	S(=O)(=O)(N1C[C@]2(C(=O)N[C@@H](C2)C(=O)NCCCN(Cc2ccccc2)CC)CC1)C	12.4087
S720-0097	N1(C(=O)c2nn(cc2)CC)[C@H](C(=O)N2CCOCC2)C[C@@H](C1)Oc1ccccc1	12.4184
S721-0566	N1(C(=O)C2(CC2)c2ccccc2)[C@H](C(=O)NCCOC)C[C@@H](C1)Oc1cnccc1	12.4266
S721-0178	N1([C@H](C(=O)N2CCOCC2)C[C@@H](C1)Oc1cnccc1)C(=O)NCCC(=O)OCC	12.4443
S740-0113	S1(=O)(=O)N(C(=O)[C@H]2N(CC1)C[C@H](C2)NC(=O)Cc1c[nH]c2c1cccc2)C1CC1	12.492
SB73-0268	[C@]12(C(=O)N[C@@H](C1)C(=O)NCCOc1c(OC)cccc1)CN(Cc1ccccc1)CC2	12.5585
S721-0060	N1(C(=O)c2c(nco2)C)[C@H](C(=O)N2CCOCC2)C[C@@H](C1)Oc1cnccc1	12.562
S577-0146	c1(nn(c(c1)C)C)C(=O)N1[C@@H](C(=O)N2CCOCC2)C[C@@H](C1)Oc1ccccc1	12.5884
SB18-0192	c1(c(c(on1)C)CN(C)C)C(=O)N1[C@H](c2nc(n[nH]2)C)C[C@@H](C1)NC(=O)CC(C)C	12.6075
S740-0693	S1(=O)(=O)N(C(=O)[C@H]2N(C[C@@H](NC(=O)c3cn(nc3)CC)C2)CC1)CCOC	12.6331
S740-0696	S1(=O)(=O)N(C(=O)[C@H]2N(C[C@@H](NC(=O)c3nn(cc3)CC)C2)CC1)CCOC	12.6331
S740-0743	S1(=O)(=O)N(C(=O)[C@H]2N(C[C@@H](NC(=O)c3n(ncc3)CC)C2)CC1)CCOC	12.6331
S721-0229	N1(C(=O)Cc2cc(OC)ccc2)[C@H](C(=O)NC)C[C@@H](C1)Oc1cnccc1	12.6371
S974-4863	N1(C(=O)Nc2cc(ccc2OC)OC)[C@H](C(=O)N2[C@H](C1)C[C@@H](C2)NC(=O)C)CC(C)C	12.6412
SB41-0372	N12C(=O)N(C[C@@H]2CN(C(=O)[C@@H]1CC(C)C)CCOC)CC(=O)NCc1occc1	12.713
S740-0228	S1(=O)(=O)N(C(=O)[C@H]2N(C[C@@H](NC(=O)c3nn(cc3)C)C2)CC1)CCCOC	12.7158
S740-1089	S1(=O)(=O)N(C(=O)[C@H]2N(C[C@@H](NC(=O)c3ncn(c3)C)C2)CC1)CCCOC	12.7158
SB18-0242	c1(nc(n[nH]1)C)[C@H]1N(C[C@@H](NC(=O)C2CCOCC2)C1)Cc1ccccc1	12.7274
S925-0039	N1([C@H](C(=O)N(C[C@H]1CNC(=O)c1nccnc1)C)C)Cc1cc(ccc1)C	12.7279
S721-0540	N1(C(=O)c2ncc(nc2)C)[C@H](C(=O)NCCOC)C[C@@H](C1)Oc1cnccc1	12.763
S625-1716	c1(n2c(nn1)CN(Cc1cn(nc1)C)CC2)[C@H]1N(C[C@@H](C1)O)C	12.775
S721-0254	N1([C@H](C(=O)NC)C[C@@H](C1)Oc1cnccc1)C(=O)COc1ccc(F)cc1	12.7791
SB18-0208	N1(C(=O)C2(CC2)c2ccccc2)[C@H](c2nc(n[nH]2)C)C[C@H](NC(=O)C2CCOCC2)C1	12.8477
SB41-0960	N12C(=O)N(C[C@@H]2CN(C(=O)[C@@H]1CC(C)C)CCOC)CC(=O)Nc1cnccc1	12.8703
S740-0712	S1(=O)(=O)N(C(=O)[C@H]2N(C[C@@H](NC(=O)c3ccncc3)C2)CC1)CCOC	12.8731
S721-0019	N1([C@H](C(=O)N2CCOCC2)C[C@@H](C1)Oc1cnccc1)C(=O)C1CC1	12.8746
S740-0694	S1(=O)(=O)N(C(=O)[C@H]2N(CC1)C[C@H](C2)NC(=O)COCc1ccccc1)CCOC	12.8808
S240-1080	N1([C@@H](C[C@@H](C1)NC(=O)COC)CO)Cc1oc(cc1)Br	12.8857
S740-0788	S1(=O)(=O)N(C(=O)[C@H]2N(CC1)C[C@H](C2)NC(=O)COc1ccc(F)cc1)CCOC	12.9083
S577-0137	N1(C(=O)c2n(ncc2)CC)[C@@H](C(=O)N2CCOCC2)C[C@@H](C1)Oc1ccccc1	12.9509
D751-0238	N12[C@H](c3n(c4c(c3CC2)cccc4)CCC(=O)NCCOc2c(OC)cccc2)N(c2c(C1=O)cccc2)C	12.9814
D751-0293	N12[C@H](c3n(c4c(c3CC2)cccc4)CCC(=O)NCCOc2ccc(cc2)OC)N(c2c(C1=O)cccc2)C	12.9814
S720-0715	S(=O)(=O)(N1[C@H](C(=O)NCCOC)C[C@@H](C1)Oc1ccccc1)c1c(onc1C)C	12.9858
S572-0723	S(=O)(=O)(N1[C@H]2c3c(nc(nc3)c3ccc(cc3)F)C[C@@H]1CC2)c1c(onc1C)C	12.998
S721-2043	N1([C@H](C(=O)N)C[C@@H](C1)Oc1cnccc1)C(=O)CCc1nc2c(s1)cccc2	12.9995
S720-0277	N1(C(=O)c2ncc(nc2)C)[C@H](C(=O)NC)C[C@@H](C1)Oc1ccccc1	13.006
S740-0217	S1(=O)(=O)N(C(=O)[C@H]2N(CC1)C[C@H](C2)NC(=O)COc1ccccc1)CCCOC	13.0093
S975-0398	[C@@H]12N(C(=O)[C@@H](N(C2)C(=O)CCc2nc(no2)c2ccccc2)C)CCN(C1=O)CCOC	13.0198
S740-0178	S1(=O)(=O)N(C(=O)[C@H]2N(C[C@@H](NC(=O)c3c(nc(cc3)OC)OC)C2)CC1)C1CC1	13.0217
S720-0009	N1([C@H](C(=O)N2CCOCC2)C[C@@H](C1)Oc1ccccc1)C(=O)COCCOC	13.1069
S721-1619	N1(S(=O)(=O)C)[C@H](C(=O)NCCC(C)C)C[C@@H](C1)Oc1cnccc1	13.1307
S827-4258	N1([C@H](c2nc(no2)C(=O)NC)CC(C1)(F)F)C(=O)C1CCCC1	13.1591
SB18-0920	N1([C@H](c2nc(n[nH]2)c2ccccc2)C[C@H](NS(=O)(=O)C)C1)C(=O)C1CCCCC1	13.1635
S625-1653	c1(n2c(nn1)CN(C(=O)c1c(occ1)C)CC2)[C@H]1N(C[C@@H](C1)O)C	13.2157
S721-0055	N1([C@H](C(=O)N2CCOCC2)C[C@@H](C1)Oc1cnccc1)C(=O)c1ncc(nc1)C	13.2195
S740-0674	S1(=O)(=O)N(C(=O)[C@H]2N(CC1)C[C@H](C2)NC(=O)CCc1c(onc1C)C)CC(C)C	13.2717
S974-0109	N1(C(=O)c2noc(c2)C)[C@H](C(=O)N2[C@H](C1)C[C@@H](C2)NC(=O)C)CC(C)C	13.2741
S974-0144	N1(C(=O)c2c(nco2)C)[C@H](C(=O)N2[C@H](C1)C[C@@H](C2)NC(=O)C)CC(C)C	13.2741
S740-0644	S1(=O)(=O)N(C(=O)[C@H]2N(C[C@@H](NC(=O)c3noc(c3)C)C2)CC1)CC(C)C	13.2798
S625-0823	c1(n2c(nn1)CN(Cc1nc(OC)ccc1)CC2)[C@H]1N(C(=O)C(C)C)C[C@@H](C1)O	13.2936
S596-0074	N1([C@H](C(=O)NCc2cc(OC)ccc2)C[C@H](C1)O)C1CCN(C(=O)CC2CCCC2)CC1	13.2982
S721-0092	N1(C(=O)c2n(ncc2)C)[C@H](C(=O)N2CCOCC2)C[C@@H](C1)Oc1cnccc1	13.326
S577-0650	N1([C@@H](C(=O)NCCOC)C[C@@H](C1)Oc1ccccc1)C(=O)COc1ccc(F)cc1	13.3333
S721-0719	N1([C@H](C(=O)N2CCCC2)C[C@@H](C1)Oc1cnccc1)C(=O)c1cocc1	13.3996
S740-0202	S1(=O)(=O)N(C(=O)[C@H]2N(C[C@@H](NC(=O)c3cocc3)C2)CC1)CCCOC	13.4293
S721-0075	C(=O)([C@H]1NC[C@H](C1)Oc1cnccc1)N1CCOCC1	13.4448
S827-3202	N1([C@H](c2nc(no2)C(=O)NC)CC(C1)(F)F)C(=O)C(C)C	13.447
S829-1526	N1([C@@H](CC(C1)(F)F)CO)C1CCN(C(=O)CCOC)CC1	13.4581
N124-0165	c12[C@H]([C@H]([C@@H]([C@H](c1cc1c(c2)OCO1)O)CO)C(=O)NCCCN1CCN(CC1)CC)c1cc(c(c(c1)OC)OC)OC	13.464
S740-0727	S1(=O)(=O)N(C(=O)[C@H]2N(CC1)C[C@H](C2)NC(=O)Cc1ccc(cc1)OC)CCOC	13.4933
S740-0776	S1(=O)(=O)N(C(=O)[C@H]2N(CC1)C[C@H](C2)NC(=O)Cc1cc(OC)ccc1)CCOC	13.4933
S904-1794	c1(n2c(nn1)CN(C(=O)C(C)C)CC2)[C@H]1N(C(=O)c2c(nc(cc2)OC)OC)C[C@H](C1)O	13.5067
S974-1995	N12C(=O)CN(C[C@@H]1C[C@@H](C2)NC(=O)C)Cc1cc2c(OCCO2)cc1	13.5256
S721-0974	N1(C(=O)c2ccc(C#N)cc2)[C@H](C(=O)NC2CC2)C[C@@H](C1)Oc1cnccc1	13.536
S721-0982	N1(C(=O)c2cc(C#N)ccc2)[C@H](C(=O)NC2CC2)C[C@@H](C1)Oc1cnccc1	13.536
S904-1276	c1(n2c(nn1)CN(C(=O)C(C)C)CC2)[C@H]1N(C(=O)c2c(cc(cc2)OC)C)C[C@H](C1)O	13.5412
S740-0176	S1(=O)(=O)N(C(=O)[C@H]2N(C[C@@H](NC(=O)c3c(cc(cc3)OC)OC)C2)CC1)C1CC1	13.5631
S740-0208	S1(=O)(=O)N(C(=O)[C@H]2N(C[C@@H](NS(=O)(=O)c3ccc(cc3)F)C2)CC1)CCCOC	13.5753
SB29-0289	N1([C@H](c2nc([nH]n2)C)C[C@@H](C1)OCc1ccccc1)C(=O)C1CCOCC1	13.6288
S720-2520	c1(c(n(nc1)CC)C)CN1CCC(N2[C@H](C(=O)NC)C[C@@H](C2)Oc2ccccc2)CC1	13.6455
S720-2521	c1(c(nn(c1)CC)C)CN1CCC(N2[C@H](C(=O)NC)C[C@@H](C2)Oc2ccccc2)CC1	13.6455
S720-0503	N1(C(=O)Cc2cc(OC)ccc2)[C@H](C(=O)NCCOC)C[C@@H](C1)Oc1ccccc1	13.6539
S975-0331	S(=O)(=O)(N1[C@H](C(=O)N2[C@H](C(=O)N(CC2)CCOC)C1)C)c1cc(ccc1OC)OC	13.6608
S577-0601	S(=O)(=O)(c1ncn(c1)C)N1[C@@H](C(=O)NCCOC)C[C@@H](C1)Oc1ccccc1	13.6657
S740-0265	S1(=O)(=O)N(C(=O)[C@H]2N(CC1)C[C@H](C2)NC(=O)COc1ccc(F)cc1)CCCOC	13.7405
S596-1462	N1([C@H](C(=O)NCCOC)C[C@H](C1)O)C1CCN(C(=O)CCc2c[nH]c3c2cccc3)CC1	13.752
S720-2573	S(=O)(=O)(N1CCC(N2[C@H](C(=O)NC)C[C@@H](C2)Oc2ccccc2)CC1)c1c(C)cccc1	13.7733
S720-1466	N1([C@H](C(=O)NCc2c(ccc(c2)OC)OC)C[C@@H](C1)Oc1ccccc1)C1CCOCC1	13.782
S974-1166	N12C(=O)[C@@H](N(Cc3n(c(nc3)C)C)C[C@@H]1C[C@@H](C2)NC(=O)C)C	13.7889
S974-1169	N12C(=O)[C@@H](N(Cc3n(nc(c3)C)C)C[C@@H]1C[C@@H](C2)NC(=O)C)C	13.7889
S925-0119	N1([C@H](C(=O)N(C[C@H]1CNC(=O)c1cn(nc1)CC)C)C)Cc1cc(ccc1)C	13.7938
S925-0121	N1([C@H](C(=O)N(C[C@H]1CNC(=O)c1nn(cc1)CC)C)C)Cc1cc(ccc1)C	13.7938
S904-1811	c1(n2c(nn1)CN(C(=O)C(C)C)CC2)[C@H]1N(C(=O)CCc2ccc(cc2)OC)C[C@H](C1)O	13.8383
S740-0732	S1(=O)(=O)N(C(=O)[C@H]2N(CC1)C[C@H](C2)NC(=O)CCc1c(OC)cccc1)CCOC	13.8755
N108-0100	N12[C@@H]([C@H]3CN(C[C@H](C2)C3)CC(=O)NCCOc2c(OC)cccc2)CCCC1=O	13.9057
S596-0120	c1(C(=O)N2CCC(N3[C@H](C(=O)NCc4cc(OC)ccc4)C[C@H](C3)O)CC2)n(ncc1)CC	13.912
S596-0121	c1(nn(cc1)CC)C(=O)N1CCC(N2[C@H](C(=O)NCc3cc(OC)ccc3)C[C@H](C2)O)CC1	13.912
S720-2143	N1(C(=O)c2n(ncc2)C)[C@H](C(=O)N)C[C@@H](C1)Oc1ccccc1	13.948
S720-2159	N1(C(=O)c2n(ccn2)C)[C@H](C(=O)N)C[C@@H](C1)Oc1ccccc1	13.948
SB73-0211	[C@]12(C(=O)N[C@@H](C1)C(=O)NCCn1nccc1)CN(Cc1ccccc1)CC2	13.9664
SB74-0189	[C@@]12(C(=O)N[C@@H](C1)C(=O)NCCOc1c(OC)cccc1)CN(CC2)C(C)C	13.9815
S970-0392	N1([C@H](c2n(cnn2)CC2CC2)CC(C1)(F)F)C(=O)c1cocc1	14.0275
S970-0440	N1([C@H](c2n(cnn2)CC2CC2)CC(C1)(F)F)C(=O)c1occc1	14.0275
S828-5575	c1([C@H]2N(C(=O)Cn3nc(cc3C)C)CC(C2)(F)F)nnc(o1)CC	14.0325
S578-0747	S(=O)(=O)(N1[C@@H](C(=O)NC)C[C@@H](C1)Oc1cnccc1)c1c2nsnc2ccc1	14.0551
S625-0802	c1(n2c(nn1)CN(C(=O)c1c(cc(cc1)OC)C)CC2)[C@H]1N(C(=O)C(C)C)C[C@@H](C1)O	14.0624
S720-0085	N1([C@H](C(=O)N2CCOCC2)C[C@@H](C1)Oc1ccccc1)C(=O)Cn1nc(cc1C)C	14.0673
SB35-0098	c1(nc(n[nH]1)C)[C@H]1N(C(=O)Cc2c(F)cccc2)CC(C1)(F)F	14.0819
SB29-0108	S(=O)(=O)(N1[C@H](c2nc([nH]n2)C)C[C@@H](C1)OC)c1cc(c(cc1)OC)OC	14.0917
S720-1455	N1([C@H](C(=O)NCCCOC)C[C@@H](C1)Oc1ccccc1)C1CCOCC1	14.1203
SB73-0226	[C@]12(C(=O)N[C@H](C(=O)NCc3c(cc(cc3)OC)OC)C1)CN(Cc1ccccc1)CC2	14.1247
S577-0950	N1([C@@H](C(=O)NCCOC)C[C@@H](C1)Oc1ccccc1)Cc1cnccc1	14.162
S721-2052	N1(C(=O)Cc2ccccc2)[C@H](C(=O)N)C[C@@H](C1)Oc1cnccc1	14.1787
S904-1441	c1(n2c(nn1)CN(C(=O)c1cnc(cc1)OC)CC2)[C@H]1N(C[C@H](C1)O)C(C)C	14.1963
S578-0437	S(=O)(=O)(N1[C@@H](C(=O)N2CCOCC2)C[C@@H](C1)Oc1cnccc1)c1ncn(c1)C	14.2186
S572-0360	N1([C@H]2c3c(nc(nc3)C)C[C@@H]1CC2)C(=O)NCCC(=O)OCC	14.296
S740-0900	S1(=O)(=O)N(C(=O)[C@H]2N(C[C@@H](NC(=O)c3cnc(cc3)C)C2)CC1)CCC	14.3045
S721-0202	S(=O)(=O)(N1[C@H](C(=O)N2CCOCC2)C[C@@H](C1)Oc1cnccc1)c1cnccc1	14.3231
S740-1326	S1(=O)(=O)N(C(=O)[C@H]2N(CC1)C[C@H](C2)NC(=O)CN1CCOCC1)CCCOC	14.33
S625-0586	c1(n2c(nn1)CN(Cc1cc(OC)ccc1)CC2)[C@H]1N(C[C@@H](C1)O)Cc1ccccc1	14.3565
S721-2197	S(=O)(=O)(N1[C@H](C(=O)N)C[C@@H](C1)Oc1cnccc1)c1cc(OC)ccc1	14.3566
S720-0220	N1(C(=O)C2CCCCC2)[C@H](C(=O)NC)C[C@@H](C1)Oc1ccccc1	14.3746
S721-0988	N1([C@H](C(=O)NC2CC2)C[C@@H](C1)Oc1cnccc1)C(=O)COc1ccc(F)cc1	14.3916
S721-2049	c1(C(=O)N2[C@H](C(=O)N)C[C@@H](C2)Oc2cnccc2)c(n(c(c1)C)CCCOC)C	14.4013
S596-0799	N1([C@H](C(=O)NC2CCCCC2)C[C@H](C1)O)C1CCN(C(=O)c2cc(OC)ccc2)CC1	14.4227
S975-0376	[C@@H]12N(C(=O)[C@@H](N(C(=O)Cc3c(onc3C)C)C2)C)CCN(C1=O)CCOC	14.4232
S829-0965	S(=O)(=O)(N1CCC(N2[C@@H](CC(C2)(F)F)COC)CC1)CCCC	14.4242
S720-1202	S(=O)(=O)(N1[C@H](C(=O)NC2CC2)C[C@@H](C1)Oc1ccccc1)c1cc(OC)ccc1	14.4439
S596-1256	n1(c(=O)oc2c1cccc2)CC(=O)N1CCC(N2[C@H](C(=O)NC)C[C@H](C2)O)CC1	14.5101
S827-3301	N1([C@H](c2nc(no2)C(=O)NC)CC(C1)(F)F)C(=O)C1CCC1	14.5168
N124-0177	c12[C@H]([C@H]([C@@H]([C@H](c1cc1c(c2)OCO1)O)CO)C(=O)NCCN1CCC(Cc2ccccc2)CC1)c1cc(c(c(c1)OC)OC)OC	14.542
SB18-0235	c1(nc(n[nH]1)C)[C@H]1N(C[C@@H](NC(=O)C2CCOCC2)C1)Cc1ccc(OC(C)C)cc1	14.5539
S904-1268	c1(n2c(nn1)CN(C(=O)C(C)C)CC2)[C@H]1N(C(=O)c2cc(c(cc2)OC)F)C[C@H](C1)O	14.5899
S740-0240	S1(=O)(=O)N(C(=O)[C@H]2N(CC1)C[C@H](C2)NC(=O)COc1cc(ccc1)C)CCCOC	14.6142
SB18-0118	N1(C(=O)c2ncsc2)[C@H](c2nc(n[nH]2)C)C[C@@H](C1)NC(=O)CC(C)C	14.6204
S720-0315	N1(C(=O)Cn2nc(cc2C)C)[C@H](C(=O)NC)C[C@@H](C1)Oc1ccccc1	14.6333
S721-0172	N1(C(=O)Nc2c(OCC)cccc2)[C@@H](C(=O)N2CCOCC2)C[C@H](C1)Oc1cnccc1	14.6822
S827-2792	n1c([C@H]2N(C(=O)CCOC)CC(C2)(F)F)onc1C1CC1	14.6875
S827-2907	n1c([C@H]2N(C(=O)COCC)CC(C2)(F)F)onc1C1CC1	14.6875
SB73-0866	S(=O)(=O)(N1C[C@]2(C(=O)N[C@@H](C2)C(=O)NCCCN(c2ccccc2)C)CC1)C	14.6908
S721-0018	N1([C@H](C(=O)N2CCOCC2)C[C@@H](C1)Oc1cnccc1)C(=O)CC(C)C	14.6927
S974-1446	N12C(=O)[C@@H](N(Cc3c(n(nc3)CC)C)C[C@@H]1C[C@@H](C2)NC(=O)C)CC(C)C	14.7198
S904-0066	c1(nn(c2c1cccc2)C)C(=O)N1Cc2n(c(nn2)[C@H]2N(C[C@H](C2)O)C(C)C)CC1	14.7345
S970-0433	N1([C@H](c2n(cnn2)CC2CC2)CC(C1)(F)F)C(=O)c1ncsc1	14.7755
S720-2268	N1(S(=O)(=O)CC)[C@H](C(=O)N)C[C@@H](C1)Oc1ccccc1	14.8096
S578-0729	S(=O)(=O)(N1[C@@H](C(=O)NC)C[C@@H](C1)Oc1cnccc1)c1ccccc1	14.8243
SB41-1009	N12C(=O)N(C[C@@H]2CN(C(=O)[C@@H]1CC(C)C)CCOC)CC(=O)N(CC(=O)NC)C	14.8257
S740-0735	S1(=O)(=O)N(C(=O)[C@H]2N(C[C@@H](NC(=O)c3occc3)C2)CC1)CCOC	14.865
SB29-0192	S(=O)(=O)(N1[C@H](c2nc([nH]n2)C)C[C@@H](C1)OC)c1ccc(cc1)CC	14.9096
S740-1092	S1(=O)(=O)N(C(=O)[C@H]2N(CC1)C[C@H](C2)NC(=O)NC(C)C)CCCOC	14.9289
S572-0660	c1(C(=O)N2[C@H]3c4c(nc(nc4)c4ccc(cc4)F)C[C@@H]2CC3)c(nc(s1)C)C	14.9436
S720-0235	N1(C(=O)c2sccc2)[C@H](C(=O)NC)C[C@@H](C1)Oc1ccccc1	14.9545
S720-0266	N1(C(=O)c2cscc2)[C@H](C(=O)NC)C[C@@H](C1)Oc1ccccc1	14.9545
S740-0775	S1(=O)(=O)N(C(=O)[C@H]2N(C[C@@H](NC(=O)c3c(OCC)cccc3)C2)CC1)CCOC	14.9577
S740-1302	S1(=O)(=O)N(C(=O)[C@H]2N(C[C@@H](NC(=O)c3cc(OC)ccc3)C2)CC1)CCCOC	14.9577
N121-0998	N1(C(=O)c2cnccc2)[C@@H]([C@@H]2[C@@H]3[C@H](C1)CCCN3CCC2)CCCC(=O)NCCCN1CCOCC1	15.0098
SA23-1376	c1(C(=O)N2CC(N3[C@@H](CC(C3)(F)F)CNC(=O)C)C2)c(onc1C)C	15.0371
S721-0536	N1(C(=O)c2cnc(cc2)OC)[C@H](C(=O)NCCOC)C[C@@H](C1)Oc1cnccc1	15.0663
N124-0197	c12[C@H]([C@H]([C@@H]([C@H](c1cc1c(c2)OCO1)O)CO)C(=O)NCCc1cc(c(cc1)OC)OC)c1cc(c(c(c1)OC)OC)OC	15.0816
S721-2071	c1(c(Cc2c(onc2C)C)c(on1)C)C(=O)N1[C@H](C(=O)N)C[C@@H](C1)Oc1cnccc1	15.1454
SB18-0891	c1(nc(n[nH]1)c1ccccc1)[C@H]1N(C[C@@H](NS(=O)(=O)C)C1)C1CCOCC1	15.1863
S740-0204	S1(=O)(=O)N(C(=O)[C@H]2N(C[C@@H](NC(=O)c3c(OCC)cccc3)C2)CC1)CCCOC	15.2124
SB74-0152	[C@@]12(C(=O)N[C@H](C(=O)NCc3c(cc(cc3)OC)OC)C1)CN(CC2)C(C)C	15.2544
S720-0495	N1(C(=O)c2cocc2)[C@H](C(=O)NCCOC)C[C@@H](C1)Oc1ccccc1	15.266
D751-0206	N12[C@H](c3n(c4c(c3CC2)cccc4)CCC(=O)Nc2scnn2)N(c2c(C1=O)cccc2)C	15.2697
S625-0057	c1(n2c(nn1)CN(C(=O)c1occc1)CC2)[C@H]1N(C[C@@H](C1)O)C	15.2811
S925-0129	N1([C@H](C(=O)N(C[C@H]1CNC(=O)CCn1ncc(c1)C)C)C)Cc1cc(ccc1)C	15.3086
SB74-0876	S(=O)(=O)(N1C[C@@]2(C(=O)N[C@@H](C2)C(=O)NCCN(c2ccccc2)CC)CC1)C	15.3415
S721-0562	N1(C(=O)C(C)C)[C@H](C(=O)NCCOC)C[C@@H](C1)Oc1cnccc1	15.4041
N124-0214	c12[C@H]([C@H]([C@@H]([C@H](c1cc1c(c2)OCO1)O)CO)C(=O)NCc1cc2c(OCO2)cc1)c1cc(c(c(c1)OC)OC)OC	15.431
S904-0017	c1(n2c(nn1)CN(C(=O)c1cocc1)CC2)[C@H]1N(C[C@H](C1)O)C(C)C	15.4444
S904-0089	c1(n2c(nn1)CN(C(=O)c1occc1)CC2)[C@H]1N(C[C@H](C1)O)C(C)C	15.4444
S925-0071	N1([C@H](C(=O)N(C[C@H]1CNC(=O)CC1CC1)C)C)Cc1cc(ccc1)C	15.4481
S740-1103	S1(=O)(=O)N(C(=O)[C@H]2N(CC1)C[C@H](C2)NC(=O)NCCC)CCCOC	15.4553
SA23-1481	N1(C2CN(C(=O)Cc3onc(c3)C)C2)[C@@H](CC(C1)(F)F)CNC(=O)C	15.4699
S577-0597	N1(S(=O)(=O)CCC)[C@@H](C(=O)NCCOC)C[C@@H](C1)Oc1ccccc1	15.4806
SB41-0392	N12C(=O)N(C[C@@H]2CN(C(=O)[C@@H]1CC(C)C)CCOC)CCCC	15.4937
SB73-0876	S(=O)(=O)(N1C[C@]2(C(=O)N[C@@H](C2)C(=O)NCCOc2c(OC)cccc2)CC1)C	15.5083
S740-0899	S1(=O)(=O)N(C(=O)[C@H]2N(C[C@@H](NC(=O)c3c(cc(cc3)OC)OC)C2)CC1)CCC	15.5233
S720-0363	N1([C@H](C(=O)NC)C[C@@H](C1)Oc1ccccc1)C(=O)CCc1nc(no1)c1ccccc1	15.5372
S578-0898	N1(C(=O)NCc2ccc(cc2)C)[C@@H](C(=O)NCCOC)C[C@@H](C1)Oc1cnccc1	15.543
S740-0689	S1(=O)(=O)N(C(=O)[C@H]2N(C[C@@H](NC(=O)c3ccccc3)C2)CC1)CCOC	15.5497
S721-0506	N1(C(=O)Cc2cc(F)ccc2)[C@H](C(=O)NCCOC)C[C@@H](C1)Oc1cnccc1	15.5871
S720-0526	N1(C(=O)c2nc3c(cc2)cccc3)[C@H](C(=O)NCCOC)C[C@@H](C1)Oc1ccccc1	15.5954
S720-0527	N1(C(=O)c2c3c(ccn2)cccc3)[C@H](C(=O)NCCOC)C[C@@H](C1)Oc1ccccc1	15.5954
S720-0556	N1(C(=O)c2cc3c(nccc3)cc2)[C@H](C(=O)NCCOC)C[C@@H](C1)Oc1ccccc1	15.5954
S904-0092	c1(n2c(nn1)CN(C(=O)Cc1c(ccc(c1)OC)OC)CC2)[C@H]1N(C[C@H](C1)O)C(C)C	15.6033
SB73-0818	S(=O)(=O)(N1C[C@]2(C(=O)N[C@@H](C2)C(=O)NCCCN2c3c(CCC2)cccc3)CC1)C	15.6855
S904-0112	c1(n2c(nn1)CN(C(=O)c1c(c(on1)C)Cn1nccc1)CC2)[C@H]1N(C[C@H](C1)O)C(C)C	15.7016
S740-1109	S1(=O)(=O)N(C(=O)[C@H]2N(CC1)C[C@H](C2)NC(=O)NCC(C)C)CCCOC	15.7582
S721-1620	N1(S(=O)(=O)C)[C@H](C(=O)NCC(C)C)C[C@@H](C1)Oc1cnccc1	15.8074
S721-2196	S(=O)(=O)(N1[C@H](C(=O)N)C[C@@H](C1)Oc1cnccc1)c1cc(ccc1OC)OC	15.8252
S740-0897	S1(=O)(=O)N(C(=O)[C@H]2N(CC1)C[C@H](C2)NC(=O)CCc1c[nH]c2c1cccc2)CCC	15.8476
S578-0890	N1(C(=O)NC2CCCCC2)[C@@H](C(=O)NCCOC)C[C@@H](C1)Oc1cnccc1	15.9071
SB74-0238	[C@@]12(C(=O)N[C@H](C(=O)N(CC)CC)C1)CN(Cc1ccccc1)CC2	15.9082
S720-0480	S(=O)(=O)(N1[C@H](C(=O)NC)C[C@@H](C1)Oc1ccccc1)c1c(onc1C)C	15.9422
S721-0340	c1(c(Cc2c(onc2C)C)c(on1)C)C(=O)N1[C@H](C(=O)NC)C[C@@H](C1)Oc1cnccc1	16.0306
S577-0702	N1(C(=O)c2occc2)[C@@H](C(=O)NCCOC)C[C@@H](C1)Oc1ccccc1	16.0716
SB42-1137	N12C(=O)N(C[C@H]2CN(C(=O)[C@@H]1CC(C)C)CCOC)CC(=O)NCc1cscc1	16.0842
S596-0087	N1([C@H](C(=O)NCc2cc(OC)ccc2)C[C@H](C1)O)C1CCN(C(=O)C2CCCC2)CC1	16.0915
SA23-1357	c1(C(=O)N2CC(N3[C@@H](CC(C3)(F)F)CNC(=O)C)C2)onc(c1)C	16.1128
SB77-0971	S(=O)(=O)(N1CCC(O[C@H]2C[C@H](N(C2)Cc2ccccc2)C(=O)N(C)C)CC1)C	16.1152
S578-0465	N1([C@@H](C(=O)N2CCOCC2)C[C@@H](C1)Oc1cnccc1)C(=O)NCCC	16.1326
S596-0646	c1(C(=O)N2CCC(N3[C@H](C(=O)NC4CCCCC4)C[C@H](C3)O)CC2)n(ncc1)CC	16.1343
S596-0647	c1(nn(cc1)CC)C(=O)N1CCC(N2[C@H](C(=O)NC3CCCCC3)C[C@H](C2)O)CC1	16.1343
S720-0704	N1(S(=O)(=O)CC)[C@H](C(=O)NCCOC)C[C@@H](C1)Oc1ccccc1	16.143
SB42-0110	N12C(=O)N(C[C@H]2CN(C(=O)[C@@H]1C)C)Cc1nc(on1)CC	16.1541
S740-0257	S1(=O)(=O)N(C(=O)[C@H]2N(C[C@@H](NC(=O)c3c(cc(cc3)OC)OC)C2)CC1)CCCOC	16.1584
D751-0315	N12[C@H](c3n(c4c(c3CC2)cccc4)CCC(=O)NCC(=O)O)N(c2c(C1=O)cccc2)C	16.1836
SB41-0974	N12C(=O)N(C[C@@H]2CN(C(=O)[C@@H]1CC(C)C)CCOC)CC(=O)NCc1oc(cc1)C	16.1838
S720-0325	N1(C(=O)Cc2ccccc2)[C@H](C(=O)NC)C[C@@H](C1)Oc1ccccc1	16.2056
S721-0216	N1(C(=O)C2CCCCC2)[C@H](C(=O)NC)C[C@@H](C1)Oc1cnccc1	16.211
S596-0557	N1([C@H](C(=O)NC2CCCCC2)C[C@H](C1)O)C1CCN(C(=O)c2cscc2)CC1	16.2317
S740-1074	S1(=O)(=O)N(C(=O)[C@H]2N(C[C@@H](NC(=O)c3c(ccc(c3)Cl)F)C2)CC1)CCCOC	16.2573
S740-1300	S1(=O)(=O)N(C(=O)[C@H]2N(C[C@@H](NC(=O)c3cc(c(cc3)F)Cl)C2)CC1)CCCOC	16.2573
CM4579-5883	c1(c2cc(C(=O)N3[C@@H](CC(C3)(F)F)COc3cnccc3)no2)c(nn(c1C)CC)C	16.2861
SB77-0136	S(=O)(=O)(N1[C@H](C(=O)N(C)C)C[C@@H](C1)OC1CCN(CC1)C)c1c(onc1C)C	16.309
S721-1648	N1(S(=O)(=O)C)[C@H](C(=O)NCc2nc3c(n2C)cccc3)C[C@@H](C1)Oc1cnccc1	16.3097
S925-0130	N1([C@H](C(=O)N(C[C@H]1CNC(=O)Cn1ncc(c1)C)C)C)Cc1cc(ccc1)C	16.3363
S973-0075	S(=O)(=O)(N1[C@H](C(=O)N(C[C@@H]1CO)C)C)c1ccc(cc1)CC	16.3416
S973-0088	S(=O)(=O)(N1[C@H](C(=O)N(C[C@@H]1CO)C)C)c1c(CC)cccc1	16.3416
CM4579-5850	N1(C(=O)Cn2nccc2)[C@@H](CC(C1)(F)F)COc1cnccc1	16.372
S721-0764	N1([C@H](C(=O)N2CCCC2)C[C@@H](C1)Oc1cnccc1)C(=O)c1n[nH]cc1	16.381
S740-0600	S1(=O)(=O)N(C(=O)[C@H]2N(CC1)C[C@H](C2)NC(=O)COc1cc(ccc1)C)CC(C)C	16.3825
S720-2252	N1([C@H](C(=O)N)C[C@@H](C1)Oc1ccccc1)C1CCN(CC1)C	16.4093
S721-0963	N1([C@H](C(=O)NC2CC2)C[C@@H](C1)Oc1cnccc1)C(=O)Cc1cc(OC)ccc1	16.419
S829-0751	N1([C@@H](CC(C1)(F)F)COC)C1CCN(C(=O)CCOC)CC1	16.4317
S596-0012	N1([C@H](C(=O)NCc2cc(OC)ccc2)C[C@H](C1)O)C1CCN(C(=O)Cc2ccc(cc2)C)CC1	16.4321
S596-0124	N1([C@H](C(=O)NCc2cc(OC)ccc2)C[C@H](C1)O)C1CCN(C(=O)Cc2cc(ccc2)C)CC1	16.4321
S904-1379	c1(n2c(nn1)CN(C(=O)C(C)C)CC2)[C@H]1N(Cc2c(n(nc2)CC)C)C[C@H](C1)O	16.4581
S740-0220	S1(=O)(=O)N(C(=O)[C@H]2N(C[C@@H](NS(=O)(=O)c3sccc3)C2)CC1)CCCOC	16.5418
SB29-0214	N1(S(=O)(=O)C)[C@H](c2nc([nH]n2)C)C[C@@H](C1)OCc1ccccc1	16.588
S904-1343	c1(n2c(nn1)CN(C(=O)C(C)C)CC2)[C@H]1N(C(=O)c2occc2)C[C@H](C1)O	16.6537
S904-1792	c1(n2c(nn1)CN(C(=O)C(C)C)CC2)[C@H]1N(C(=O)c2cocc2)C[C@H](C1)O	16.6537
SB18-0956	c1(nc(n[nH]1)c1ccccc1)[C@H]1N(C(=O)CN2CCCCCC2)C[C@@H](NS(=O)(=O)C)C1	16.6595
S829-0944	S(=O)(=O)(N1CCC(N2[C@@H](CC(C2)(F)F)COC)CC1)CCC	16.716
CM4579-5784	N1(C(=O)Cn2nc(cc2)C)[C@@H](CC(C1)(F)F)COc1cnccc1	16.7318
S721-1544	N1([C@H](C(=O)N2CCN(c3ncccc3)CC2)C[C@@H](C1)Oc1cnccc1)S(=O)(=O)C	16.7391
S721-0943	S(=O)(=O)(N1[C@H](C(=O)N2CCCC2)C[C@@H](C1)Oc1cnccc1)Cc1c(F)cccc1	16.7677
S596-0487	c1(nc(on1)CCC(=O)N1CCC(N2[C@H](C(=O)NCc3cc(OC)ccc3)C[C@H](C2)O)CC1)c1c(OC)cccc1	16.7737
S720-1650	N1(S(=O)(=O)C)[C@H](C(=O)N)C[C@@H](C1)Oc1ccccc1	16.7878
S972-0044	N1([C@H](C(=O)N(C[C@H]1CO)C)C)Cc1ccc(OC(C)C)cc1	16.7898
S975-0338	[C@@H]12N(C(=O)[C@@H](N(C(=O)c3cnc(cc3)OC)C2)C)CCN(C1=O)CCOC	16.8164
S624-0358	c1(C(=O)N2CCC3(c4[nH]c5c(c4CCN3)cc(cc5)OC)CC2)n(ncc1)C	16.8165
SB41-0981	N12C(=O)N(C[C@@H]2CN(C(=O)[C@@H]1CC(C)C)CCOC)CC(=O)NCc1sccc1	16.8596
S925-0104	N1([C@H](C(=O)N(C[C@H]1CNC(=O)Cc1c(onc1C)C)C)C)Cc1cc(ccc1)C	16.8602
S596-0011	N1([C@H](C(=O)NCc2cc(OC)ccc2)C[C@H](C1)O)C1CCN(C(=O)c2cc(ccc2)C)CC1	16.865
S596-0838	N1([C@H](C(=O)NCc2ccc(cc2)C)C[C@H](C1)O)C1CCN(C(=O)c2cc(OC)ccc2)CC1	16.865
CM4579-5769	c1(C(=O)N2[C@@H](CC(C2)(F)F)COc2cnccc2)n(nc(c1)C)C	16.8758
S596-1493	N1([C@H](C(=O)NCCOC)C[C@H](C1)O)C1CCN(C(=O)c2cnc(cc2)OC)CC1	16.8983
S943-0402	N1([C@H](C(=O)NCCCOC)C[C@@H](C1)Oc1ccccc1)c1cc(C(F)(F)F)c(C#N)cc1	16.9224
S975-0385	[C@@H]12N(C(=O)[C@@H](N(C(=O)c3cc(n[nH]3)c3ccc(cc3)OC)C2)C)CCN(C1=O)CCOC	16.9237
SB42-1138	N12C(=O)N(C[C@H]2CN(C(=O)[C@@H]1CC(C)C)CCOC)CC(=O)NCCc1ncccc1	16.954
SB42-1149	N12C(=O)N(C[C@H]2CN(C(=O)[C@@H]1CC(C)C)CCOC)CC(=O)NCCc1cnccc1	16.954
S720-1208	S(=O)(=O)(N1[C@H](C(=O)NC2CC2)C[C@@H](C1)Oc1ccccc1)c1c2nsnc2ccc1	16.9622
S972-0005	N1(C(=O)c2c(nc(cc2)OC)OC)[C@H](C(=O)N(C[C@H]1CO)C)C	16.9815
S974-1835	N12C(=O)CN(C[C@@H]1C[C@@H](C2)NC(=O)C)Cc1ccc(cc1)CC	17.1104
D751-0278	N12[C@H](c3n(c4c(c3CC2)cccc4)CCC(=O)Nc2sc(nn2)CCC)N(c2c(C1=O)cccc2)C	17.1226
S720-0485	S(=O)(=O)(N1[C@H](C(=O)NC)C[C@@H](C1)Oc1ccccc1)c1cn(nc1)CC	17.1343
D751-0128	N12[C@H](c3n(c4c(c3CC2)cccc4)CC(=O)Nc2sc(nn2)COC)N(c2c(C1=O)cccc2)C	17.1892
S721-0224	N1(C(=O)c2c(nc(cc2)OC)OC)[C@H](C(=O)NC)C[C@@H](C1)Oc1cnccc1	17.209
S596-0915	c1(c(n(nc1C)CC)C)CNC(=O)[C@H]1N(C2CCN(C(=O)c3cc(OC)ccc3)CC2)C[C@@H](C1)O	17.251
S720-1095	N1([C@H](C(=O)NC2CC2)C[C@@H](C1)Oc1ccccc1)C(=O)CCc1nc(no1)c1ccccc1	17.2585
S829-0891	N1([C@@H](CC(C1)(F)F)COC)C1CCN(C(=O)CNC(=O)C)CC1	17.3214
SB73-0859	S(=O)(=O)(N1C[C@]2(C(=O)N[C@@H](C2)C(=O)NCCN(Cc2ccccc2)CC)CC1)C	17.3381
SB73-0865	S(=O)(=O)(N1C[C@]2(C(=O)N[C@@H](C2)C(=O)NCCCN(Cc2ccccc2)C)CC1)C	17.3381
S720-2261	N1([C@H](C(=O)N)C[C@@H](C1)Oc1ccccc1)C1CCN(CC1)CC	17.3722
S596-0822	N1([C@H](C(=O)NCc2oc(cc2)C)C[C@H](C1)O)C1CCN(C(=O)c2cc(OC)ccc2)CC1	17.4001
S720-1014	N1(C(=O)c2cnc(cc2)OC)[C@H](C(=O)NC2CC2)C[C@@H](C1)Oc1ccccc1	17.4113
S721-0967	N1(C(=O)c2ccc(cc2)OC)[C@H](C(=O)NC2CC2)C[C@@H](C1)Oc1cnccc1	17.4113
S827-3321	n1c(noc1[C@H]1N(CC(C1)(F)F)C1CCOCC1)C(=O)NC	17.4419
S720-1067	N1([C@H](C(=O)NC2CC2)C[C@@H](C1)Oc1ccccc1)C(=O)CCc1c(n(nc1C)C)C	17.4471
N108-0203	N12[C@@H]([C@H]3CN(C[C@H](C2)C3)CC(=O)NCCc2c(n(nc2C)C)C)CCCC1=O	17.4626
S596-1390	N1([C@H](C(=O)NCc2cnccc2)C[C@H](C1)O)C1CCN(C(=O)CC2CCCCC2)CC1	17.4695
T956-0170	c1(n2c(nn1)CCN(C(=O)CC(C)C)CC2)[C@H]1N(C[C@@H](C1)O)C	17.4733
S577-0163	N1([C@@H](C(=O)N2CCOCC2)C[C@@H](C1)Oc1ccccc1)C(=O)NCc1ccc(cc1)OC	17.4739
S578-0902	N1(C(=O)NCc2ccccc2)[C@@H](C(=O)NCCOC)C[C@@H](C1)Oc1cnccc1	17.5299
S578-0436	S(=O)(=O)(N1[C@@H](C(=O)N2CCOCC2)C[C@@H](C1)Oc1cnccc1)c1cc(OC)ccc1	17.5576
S578-0451	S(=O)(=O)(N1[C@@H](C(=O)N2CCOCC2)C[C@@H](C1)Oc1cnccc1)c1ccc(cc1)OC	17.5576
N121-1090	N1(C(=O)c2cnccc2)[C@@H]([C@@H]2[C@@H]3[C@H](C1)CCCN3CCC2)CCCC(=O)NCCCN1CCN(CC1)C	17.5943
N121-1130	N1(C(=O)c2cnccc2)[C@@H]([C@@H]2[C@@H]3[C@H](C1)CCCN3CCC2)CCCC(=O)NCCN1CCN(CC1)CC	17.5943
S721-1188	S(=O)(=O)(N1[C@H](C(=O)NC2CC2)C[C@@H](C1)Oc1cnccc1)c1cnccc1	17.6272
S720-0572	N1(C(=O)c2n(ccc2)C)[C@H](C(=O)NCCOC)C[C@@H](C1)Oc1ccccc1	17.6913
SB73-0867	S(=O)(=O)(N1C[C@]2(C(=O)N[C@@H](C2)C(=O)NCCCN2Cc3c(CC2)cccc3)CC1)C	17.717
S740-0611	S1(=O)(=O)N(C(=O)[C@H]2N(C[C@@H](NC(=O)c3cc(c(cc3)OC)F)C2)CC1)CC(C)C	17.7171
S625-1619	c1(n2c(nn1)CN(C(=O)c1c(oc(c1)C)C)CC2)[C@H]1N(C[C@@H](C1)O)C	17.8787
S740-0895	S1(=O)(=O)N(C(=O)[C@H]2N(CC1)C[C@H](C2)NC(=O)CCc1ccc(cc1)OC)CCC	17.9041
S740-0982	S1(=O)(=O)N(C(=O)[C@H]2N(CC1)C[C@H](C2)NC(=O)CCc1c(OC)cccc1)CCC	17.9041
S720-2538	N1([C@H](C(=O)NC)C[C@@H](C1)Oc1ccccc1)C1CCN(C(=O)NCCCOC)CC1	17.9063
SA22-0568	N1(C2CN(C(=O)C3CC3)C2)[C@@H](CC(C1)(F)F)C(=O)NCCC(C)C	17.9555
S720-1210	S(=O)(=O)(N1[C@H](C(=O)NC2CC2)C[C@@H](C1)Oc1ccccc1)c1c(onc1C)C	18.0223
S740-0720	S1(=O)(=O)N(C(=O)[C@H]2N(C[C@@H](NC(=O)c3ccc(cc3)C(C)C)C2)CC1)CCOC	18.0461
S720-0177	N1([C@H](C(=O)N2CCOCC2)C[C@@H](C1)Oc1ccccc1)C(=O)NCCCOC	18.0599
S720-2277	S(=O)(=O)(N1[C@H](C(=O)N)C[C@@H](C1)Oc1ccccc1)N(C)C	18.0694
S596-1422	N1([C@H](C(=O)NCc2cnccc2)C[C@H](C1)O)C1CCN(C(=O)CN2CCCCCC2)CC1	18.0992
S721-0910	N1([C@H](C(=O)N2CCCC2)C[C@@H](C1)Oc1cnccc1)C(=O)NCCC(=O)OCC	18.1053
S974-0367	n1(c(=O)oc2c1cccc2)CC(=O)N1CC(=O)N2[C@H](C1)C[C@@H](C2)NC(=O)C	18.1172
S596-1428	N1([C@H](C(=O)NCCOC)C[C@H](C1)O)C1CCN(C(=O)C2CCCCC2)CC1	18.1531
S596-0014	N1([C@H](C(=O)NCc2cc(OC)ccc2)C[C@H](C1)O)C1CCN(C(=O)CC(C)C)CC1	18.1574
SB73-0432	[C@]12(C(=O)N[C@H](C(=O)NCc3sccc3)C1)CN(C(=O)C(C)C)CC2	18.1938
S740-0647	S1(=O)(=O)N(C(=O)[C@H]2N(C[C@@H](NC(=O)c3c(OCC)cccc3)C2)CC1)CC(C)C	18.194
S973-0001	S(=O)(=O)(N1[C@H](C(=O)N(C[C@@H]1CO)C)C)c1ccccc1	18.2198
SB29-0164	N1(C(=O)c2n[nH]c(c2)C2CC2)[C@H](c2nc([nH]n2)C)C[C@@H](C1)OC	18.23
N124-0176	c12[C@H]([C@H]([C@@H]([C@H](c1cc1c(c2)OCO1)O)CO)C(=O)NCCCN1c2c(CCC1)cccc2)c1cc(c(c(c1)OC)OC)OC	18.2357
S625-0059	c1(n2c(nn1)CN(C(=O)c1ccncc1)CC2)[C@H]1N(C[C@@H](C1)O)C	18.3959
S721-0297	N1(C(=O)C2(CC2)c2ccc(cc2)OC)[C@H](C(=O)NC)C[C@@H](C1)Oc1cnccc1	18.403
SB41-1013	N12C(=O)N(C[C@@H]2CN(C(=O)[C@@H]1CC(C)C)CCOC)CC(=O)NCc1c(onc1C)C	18.4282
S720-2307	N1([C@H](C(=O)N)C[C@@H](C1)Oc1ccccc1)Cc1cn(nc1)C	18.4377
SA24-1936	N1(C2CN(C(=O)CCn3nccc3)C2)[C@@H](CC(C1)(F)F)COCC	18.4521
S974-0167	n1(c(=O)oc2c1cccc2)CC(=O)N1[C@H](C(=O)N2[C@H](C1)C[C@@H](C2)NC(=O)C)CC(C)C	18.4684
S740-1309	S1(=O)(=O)N(C(=O)[C@H]2N(C[C@@H](NC(=O)c3cnc(cc3)OC)C2)CC1)CCCOC	18.4831
S740-1295	S1(=O)(=O)N(C(=O)[C@H]2N(CC1)C[C@H](C2)NC(=O)COC)CCCOC	18.514
S970-0481	N1(C(=O)c2c(onc2C)C)[C@H](c2n(cnn2)CC2CC2)CC(C1)(F)F	18.5466
S974-2056	N12C(=O)CN(C[C@@H]1C[C@@H](C2)NC(=O)C)Cc1ncc(cc1)C	18.5466
SB42-0426	N12C(=O)N(C[C@H]2CN(C(=O)[C@@H]1CC(C)C)CCOC)Cc1c(c(c(cn1)C)OC)C	18.5631
T956-0131	c1(n2c(nn1)CCN(C(=O)c1nn(cc1)CC)CC2)[C@H]1N(C[C@@H](C1)O)C(C)C	18.5704
S720-1498	N1([C@H](C(=O)NCC(C)C)C[C@@H](C1)Oc1ccccc1)C1CCOCC1	18.6014
SB29-0199	c1(nc([nH]n1)C)[C@H]1N(C(=O)CCc2c(onc2C)C)C[C@H](C1)OC	18.6083
S721-0287	N1(C(=O)CC2CCCC2)[C@H](C(=O)NC)C[C@@H](C1)Oc1cnccc1	18.6941
S975-0364	[C@@H]12N(C(=O)[C@@H](N(C(=O)Cn3c(=O)oc4c3cccc4)C2)C)CCN(C1=O)CCOC	18.7174
S740-0916	S1(=O)(=O)N(C(=O)[C@H]2N(C[C@@H](NC(=O)c3c(nc(cc3)OC)OC)C2)CC1)CCC	18.7327
S578-0899	N1([C@@H](C(=O)NCCOC)C[C@@H](C1)Oc1cnccc1)C(=O)NCCc1ccccc1	18.7427
SB41-0416	N12C(=O)N(C[C@@H]2CN(C(=O)[C@@H]1CC(C)C)CCOC)CC(=O)NCCOC	18.7537
S578-0881	N1(C(=O)Nc2cc(F)ccc2)[C@@H](C(=O)NCCOC)C[C@@H](C1)Oc1cnccc1	18.7615
SB73-0239	[C@]12(C(=O)N[C@@H](C1)C(=O)NCCc1nc3c(n1C)cccc3)CN(Cc1ccccc1)CC2	18.8645
S577-0609	S(=O)(=O)(N1[C@@H](C(=O)NCCOC)C[C@@H](C1)Oc1ccccc1)Cc1ccccc1	18.931
S828-0125	c1(C(=O)N2[C@H](c3nnc(o3)C)CC(C2)(F)F)c(oc(c1)C)C	18.9735
CM3441-3828	N1(C(=O)c2oc(Cc3c(onc3C)C)cc2)[C@H](C(=O)NC)C[C@@H](C1)Oc1ccccc1	18.9763
S975-0339	[C@@H]12N(C(=O)[C@@H](N(C(=O)c3ncc(nc3)C)C2)C)CCN(C1=O)CCOC	18.9878
D751-0224	N12[C@H](c3n(c4c(c3CC2)cccc4)CCC(=O)NCCCn2cncc2)N(c2c(C1=O)cccc2)C	18.9883
S740-1327	S1(=O)(=O)N(C(=O)[C@H]2N(CC1)C[C@H](C2)NC(=O)CC)CCCOC	19.0548
S596-1513	N1([C@H](C(=O)NCCOC)C[C@H](C1)O)C1CCN(C(=O)COc2ccccc2)CC1	19.0563
S578-0933	N1(C(=O)c2ccc(cc2)F)[C@@H](C(=O)NCCOC)C[C@@H](C1)Oc1cnccc1	19.0738
CM4579-5956	c1(C(=O)N2[C@@H](CC(C2)(F)F)COc2cnccc2)nn(cc1)CC	19.1359
S721-0008	N1(C(=O)c2c(nc(cc2)OC)OC)[C@H](C(=O)N2CCOCC2)C[C@@H](C1)Oc1cnccc1	19.1373
D751-0157	N12[C@H](c3n(c4c(c3CC2)cccc4)CC(=O)Nc2nc(c(s2)C)C)N(c2c(C1=O)cccc2)C	19.1749
S720-0664	N1(C(=O)NC(C)(C)C)[C@H](C(=O)NCCOC)C[C@@H](C1)Oc1ccccc1	19.2013
SB29-0503	c1(nc([nH]n1)C)[C@H]1N(C[C@H](C1)OCc1cc(ccc1)C)C1CCOCC1	19.2343
S577-0218	N1([C@@H](C(=O)N2CCOCC2)C[C@@H](C1)Oc1ccccc1)C(=O)c1cocc1	19.2703
S577-0255	N1([C@@H](C(=O)N2CCOCC2)C[C@@H](C1)Oc1ccccc1)C(=O)c1occc1	19.2703
S721-0786	N1([C@H](C(=O)N2CCCC2)C[C@@H](C1)Oc1cnccc1)C(=O)c1ncccc1	19.3059
S720-0216	S(=O)(=O)(N1[C@H](C(=O)N2CCOCC2)C[C@@H](C1)Oc1ccccc1)c1cn(nc1)CC	19.3085
S974-0479	N12C(=O)[C@@H](N(C(=O)Cc3c(onc3C)C)C[C@@H]1C[C@@H](C2)N(C)C)C	19.3545
SA22-0595	N1(C2CN(C(=O)C3CC3)C2)[C@@H](CC(C1)(F)F)C(=O)NCCc1c(n(nc1C)C)C	19.3797
S721-0234	N1(C(=O)CC(C)C)[C@H](C(=O)NC)C[C@@H](C1)Oc1cnccc1	19.4262
S943-0413	N1([C@H](C(=O)NCCOC)C[C@@H](C1)Oc1ccccc1)c1cc(C(F)(F)F)c(C#N)cc1	19.4376
SA24-1562	N1(C2CN(C(=O)Cn3nccc3)C2)[C@@H](CC(C1)(F)F)COC	19.4396
S721-2028	N1(C(=O)C2(CC2)c2ccc(cc2)OC)[C@H](C(=O)N)C[C@@H](C1)Oc1cnccc1	19.4983
S578-0725	N1(C(=O)Cc2ccccc2)[C@@H](C(=O)NC)C[C@@H](C1)Oc1cnccc1	19.5009
S974-2021	N12C(=O)CN(C[C@@H]1C[C@@H](C2)NC(=O)C)Cc1c(OCC)cccc1	19.51
S974-2102	N12C(=O)CN(C[C@@H]1C[C@@H](C2)NC(=O)C)Cc1cc(OCC)ccc1	19.51
S572-0688	n1(c(=O)oc2c1cccc2)CC(=O)N1[C@H]2c3c(nc(nc3)c3ccc(cc3)F)C[C@@H]1CC2	19.5158
SB35-0083	N1([C@H](c2nc(n[nH]2)C)CC(C1)(F)F)C(=O)c1sccc1	19.5318
S825-1209	N1([C@H](C(=O)N)C[C@H](C1)O)C1CCN(Cc2cc(Cl)ccc2)CC1	19.553
SB77-0910	N1([C@H](C(=O)N(C)C)C[C@@H](C1)OC1CCN(S(=O)(=O)C)CC1)C(=O)c1ncc(nc1)C	19.5533
S973-0024	N1([C@H](C(=O)N(C[C@@H]1CO)C)C)C(=O)CCCc1ccccc1	19.5925
S904-0940	c1(n2c(nn1)CN(CC2)C)[C@H]1N(Cc2cscc2)C[C@H](C1)O	19.6053
S925-0126	c1(n(nc(c1)C)C)C(=O)NC[C@H]1N([C@H](C(=O)N(C1)C)C)Cc1cc(ccc1)C	19.7313
S925-0125	N1([C@H](C(=O)N(C[C@H]1CNC(=O)c1c(onc1C)C)C)C)Cc1cc(ccc1)C	19.7521
SB18-1360	c1(C(=O)N2[C@H](c3nc(n[nH]3)C)C[C@H](NC(=O)C3CCOCC3)C2)c(c(on1)C)COC	19.7646
SA22-0594	c1(c(n(nc1C)CC)C)CNC(=O)[C@H]1N(C2CN(C(=O)C3CC3)C2)CC(C1)(F)F	19.7855
S904-1722	c1(n2c(nn1)CN(CC2)C)[C@H]1N(Cc2cc(Cn3cncc3)c(cc2)OC)C[C@H](C1)O	19.8246
S740-1228	S1(=O)(=O)N(C(=O)[C@H]2N(C[C@@H](NC(=O)C3CC3)C2)CC1)C1CC1	19.861
S720-2053	N1(C(=O)c2c(cc(cc2)OC)OC)[C@H](C(=O)N)C[C@@H](C1)Oc1ccccc1	19.9149
S624-0310	c12[nH]c3c(c1CCNC12CCN(C(=O)c2nccnc2)CC1)cc(cc3)OC	19.9233
S904-0101	c1(n2c(nn1)CN(C(=O)CCc1nc3c(s1)cccc3)CC2)[C@H]1N(C[C@H](C1)O)C(C)C	19.9492
SB29-0239	c1(nc([nH]n1)C)[C@H]1N(Cc2c(n(nc2)CC)C)C[C@H](C1)OCc1ccccc1	19.9732
SB29-0588	c1(nc([nH]n1)C)[C@H]1N(Cc2cn(nc2)CC)C[C@H](C1)OCc1cc(ccc1)C	19.9732
SB18-0104	N1(C(=O)c2ncc(nc2)C)[C@H](c2nc(n[nH]2)C)C[C@@H](C1)NC(=O)CC(C)C	19.9876
S721-1031	N1(C(=O)C2(CC2)c2ccc(cc2)OC)[C@H](C(=O)NC2CC2)C[C@@H](C1)Oc1cnccc1	20.0093
S904-0976	c1(n2c(nn1)CN(CC2)C)[C@H]1N(C[C@H](C1)O)CC1CCCCC1	20.0231
S975-0522	[C@@H]12N(C(=O)[C@@H](N(C(=O)Cc3cscc3)C2)Cc2ccccc2)CCN(C1=O)CCOC	20.0617
SB29-0135	N1(S(=O)(=O)CCC)[C@H](c2nc([nH]n2)C)C[C@@H](C1)OC	20.0981
S721-0466	S(=O)(=O)(N1[C@H](C(=O)NC)C[C@@H](C1)Oc1cnccc1)c1cc(ccc1OC)OC	20.1723
S829-1758	N1([C@@H](CC(C1)(F)F)COC)C1CCN(C(=O)c2ncoc2)CC1	20.1962
S975-0381	[C@@H]12N(C(=O)[C@@H](N(C2)C(=O)CCc2nc3c([nH]2)ccc(c3)Cl)C)CCN(C1=O)CCOC	20.2606
S720-2507	N1([C@H](C(=O)NC)C[C@@H](C1)Oc1ccccc1)C1CCN(Cc2c(n[nH]c2)c2ccccc2)CC1	20.2692
S925-0638	S(=O)(=O)(c1cc(c(cc1)OC)OC)NC[C@H]1N([C@H](C(=O)N(C1)C)C)Cc1cnccc1	20.2841
S596-0762	N1([C@H](C(=O)NCCc2ccccc2)C[C@H](C1)O)C1CCN(C(=O)c2cc(OC)ccc2)CC1	20.2983
S596-0049	N1([C@H](C(=O)NCc2cc(OC)ccc2)C[C@H](C1)O)C1CCN(C(=O)c2cnc(cc2)C)CC1	20.3019
S625-0663	c1(n2c(nn1)CN(Cc1c(n(nc1)CC)C)CC2)[C@H]1N(Cc2cnccc2)C[C@@H](C1)O	20.3519
S577-0441	N1([C@@H](C(=O)NC)C[C@@H](C1)Oc1ccccc1)C(=O)CCc1nc2c(s1)cccc2	20.4154
SA24-0315	c1(C(=O)N2CC(N3[C@@H](CC(C3)(F)F)COCC)C2)c(onc1C)C	20.4204
N121-0691	N1([C@@H]([C@@H]2[C@@H]3[C@H](C1)CCCN3CCC2)CCCC(=O)N1CCN(c2ncccn2)CC1)Cc1cnccc1	20.4227
S596-0108	N1([C@H](C(=O)NCc2cc(OC)ccc2)C[C@H](C1)O)C1CCN(C(=O)c2ccccc2)CC1	20.4473
SB74-0160	[C@@]12(C(=O)N[C@@H](C1)C(=O)NCCCOC1CCN(Cc3ccccc3)CC1)CN(CC2)C(C)C	20.4474
S240-1073	c1(c[nH]c2c1cccc2)CN1[C@@H](C[C@@H](C1)NC(=O)COC)CO	20.4579
SB29-0555	c1(nc([nH]n1)C)[C@H]1N(C(=O)CC2CCN(CC2)C(C)C)C[C@H](C1)OCc1cc(ccc1)C	20.4858
SA22-0908	S(=O)(=O)(N1CC(N2[C@H](C(=O)NC3CCCCC3)CC(C2)(F)F)C1)C	20.4915
S970-0396	N1([C@H](c2n(cnn2)CC2CC2)CC(C1)(F)F)C(=O)c1noc(c1)C	20.5104
S974-0179	N1([C@H](C(=O)N2[C@H](C1)C[C@@H](C2)NC(=O)C)CC(C)C)C(=O)Cc1c(onc1C)C	20.5371
S974-1826	N12C(=O)CN(Cc3n(nc(c3)C)C)C[C@@H]1C[C@@H](C2)NC(=O)C	20.5537
S721-0209	S(=O)(=O)(N1[C@H](C(=O)N2CCOCC2)C[C@@H](C1)Oc1cnccc1)c1c(onc1C)C	20.6438
SB41-0977	N12C(=O)N(C[C@@H]2CN(C(=O)[C@@H]1CC(C)C)CCOC)CC(=O)NCCc1sccc1	20.6701
S720-2462	c1(n[nH]c(=O)c2c1cccc2)C(=O)N1CCC(N2[C@H](C(=O)NC)C[C@@H](C2)Oc2ccccc2)CC1	20.6901
SB74-0511	[C@@]12(C(=O)N[C@H](C(=O)NCC(C)C)C1)CN(C(=O)c1ccccc1)CC2	20.7192
S720-0213	S(=O)(=O)(N1[C@H](C(=O)N2CCOCC2)C[C@@H](C1)Oc1ccccc1)c1c(onc1C)C	20.7913
SB35-1012	N1([C@H](c2nc(n[nH]2)C)CC(C1)(F)F)C(=O)c1cc(c(cc1)C)C	20.8151
S720-2037	N1(C(=O)Cc2cc(OC)ccc2)[C@H](C(=O)N)C[C@@H](C1)Oc1ccccc1	20.8272
S974-4869	N1(S(=O)(=O)c2ccc(cc2)OCC)[C@H](C(=O)N2[C@H](C1)C[C@@H](C2)NC(=O)C)CC(C)C	20.8493
S740-1294	S1(=O)(=O)N(C(=O)[C@H]2N(C[C@@H](NS(=O)(=O)c3nc(n(c3)C)C)C2)CC1)CCCOC	20.8589
S625-1642	c1(n2c(nn1)CN(Cc1cscc1)CC2)[C@H]1N(C[C@@H](C1)O)C	20.8592
S625-1729	c1(n2c(nn1)CN(Cc1sccc1)CC2)[C@H]1N(C[C@@H](C1)O)C	20.8592
S720-0050	c1(nn(c2c1cccc2)C)C(=O)N1[C@H](C(=O)N2CCOCC2)C[C@@H](C1)Oc1ccccc1	20.8653
S975-0387	[C@@H]12N(C(=O)[C@@H](N(C(=O)c3cc(n[nH]3)c3cc(Cl)ccc3)C2)C)CCN(C1=O)CCOC	20.8719
S625-0601	c1(n2c(nn1)CN(Cc1cc3c(OCC3)cc1)CC2)[C@H]1N(C[C@@H](C1)O)Cc1ccccc1	20.967
SB29-0128	N1(C(=O)c2c(nc(cc2)OC)OC)[C@H](c2nc([nH]n2)C)C[C@@H](C1)OC	21.0367
S721-0047	N1([C@H](C(=O)N2CCOCC2)C[C@@H](C1)Oc1cnccc1)C(=O)C1CC=CC1	21.0596
S720-0711	S(=O)(=O)(N1[C@H](C(=O)NCCOC)C[C@@H](C1)Oc1ccccc1)c1c(C)cccc1	21.0703
S740-1063	S1(=O)(=O)N(C(=O)[C@H]2N(C[C@@H](NS(=O)(=O)CC)C2)CC1)CCCOC	21.082
S974-1099	N12C(=O)[C@@H](N(Cc3c(n(nc3)CC)C)C[C@@H]1C[C@@H](C2)NC(=O)C)C	21.1375
S721-0211	S(=O)(=O)(N1[C@H](C(=O)N2CCOCC2)C[C@@H](C1)Oc1cnccc1)c1ccc(C#N)cc1	21.156
D751-0239	N12[C@H](c3n(c4c(c3CC2)cccc4)CCC(=O)Nc2ncc(s2)C)N(c2c(C1=O)cccc2)C	21.1594
D751-0279	N12[C@H](c3n(c4c(c3CC2)cccc4)CCC(=O)Nc2nc(cs2)C)N(c2c(C1=O)cccc2)C	21.1594
S720-2242	N1(C(=O)NCc2ccc(cc2)C)[C@H](C(=O)N)C[C@@H](C1)Oc1ccccc1	21.169
S577-0603	N1(C(=O)NCC(C)C)[C@@H](C(=O)NCCOC)C[C@@H](C1)Oc1ccccc1	21.1902
SA24-2133	N1(C(=O)c2n[nH]cc2)CC(N2[C@@H](CC(C2)(F)F)COCC)C1	21.2003
SA24-2157	N1(C(=O)c2c[nH]nc2)CC(N2[C@@H](CC(C2)(F)F)COCC)C1	21.2003
S975-0375	[C@@H]12N(C(=O)[C@@H](N(C(=O)c3[nH]c4c(c3)cc(cc4)OC)C2)C)CCN(C1=O)CCOC	21.2183
S972-0002	N1(C(=O)c2c(OCC)cccc2)[C@H](C(=O)N(C[C@H]1CO)C)C	21.2191
SB41-0426	N12C(=O)N(C[C@@H]2CN(C(=O)[C@@H]1CC(C)C)CCOC)CC1CC1	21.2451
S975-0555	N1([C@H](C(=O)N2[C@H](C(=O)N(CC2)CCOC)C1)Cc1ccccc1)C(=O)c1cncnc1	21.2645
S720-0717	S(=O)(=O)(N1[C@H](C(=O)NCCOC)C[C@@H](C1)Oc1ccccc1)Cc1c(F)cccc1	21.2673
S720-1056	N1(C(=O)Cn2nc(cc2C)C)[C@H](C(=O)NC2CC2)C[C@@H](C1)Oc1ccccc1	21.2686
S721-0243	N1(C(=O)c2cc(c(cc2)OC)F)[C@H](C(=O)NC)C[C@@H](C1)Oc1cnccc1	21.3019
S720-0327	N1([C@H](C(=O)NC)C[C@@H](C1)Oc1ccccc1)C(=O)CCc1c(n(nc1C)C)C	21.3277
S974-2065	N12C(=O)CN(C[C@@H]1C[C@@H](C2)NC(=O)C)Cc1nc(OC)ccc1	21.3768
S915-0110	N12C(=O)CN(C(=O)COCc3ccccc3)C[C@@H]1C[C@@H](C2)OC	21.4149
S720-2084	c1(C(=O)N2[C@H](C(=O)N)C[C@@H](C2)Oc2ccccc2)c(nc(s1)C)C	21.4207
S720-2187	N1([C@H](C(=O)N)C[C@@H](C1)Oc1ccccc1)Cc1c(ncs1)C	21.4307
S975-0524	N1([C@H](C(=O)N2[C@H](C(=O)N(CC2)CCOC)C1)Cc1ccccc1)C(=O)c1n[nH]cc1	21.4745
S740-0978	S1(=O)(=O)N(C(=O)[C@H]2N(C[C@@H](NC(=O)C3(CC3)c3ccc(cc3)OC)C2)CC1)CCC	21.4919
S720-0945	S(=O)(=O)(N1[C@H](C(=O)N2CCCC2)C[C@@H](C1)Oc1ccccc1)c1cnccc1	21.5312
S721-0927	N1(S(=O)(=O)c2ccccc2)[C@H](C(=O)N2CCCC2)C[C@@H](C1)Oc1cnccc1	21.5312
S828-3562	N1(C(=O)c2c(onc2C)C)[C@H](c2nnc(o2)C)CC(C1)(F)F	21.5524
S720-2562	S(=O)(=O)(N1CCC(N2[C@H](C(=O)NC)C[C@@H](C2)Oc2ccccc2)CC1)c1ccccc1	21.5683
SA22-0983	N1([C@H](C(=O)N2CCN(c3ncccn3)CCC2)CC(C1)(F)F)C1CN(S(=O)(=O)C)C1	21.6423
S975-0392	N1(C(=O)c2c(onc2C)C)[C@H](C(=O)N2[C@H](C(=O)N(CC2)CCOC)C1)C	21.7237
S975-0523	N1([C@H](C(=O)N2[C@H](C(=O)N(CC2)CCOC)C1)Cc1ccccc1)C(=O)c1cscc1	21.7525
S577-0877	N1([C@@H](C(=O)NC)C[C@@H](C1)Oc1ccccc1)Cc1c(ccs1)C	21.7538
S720-0686	N1(C(=O)NCC(=O)OC)[C@H](C(=O)NCCOC)C[C@@H](C1)Oc1ccccc1	21.7567
S825-1080	N1([C@H](C(=O)NC)C[C@H](C1)O)C1CCN(CC1)Cc1ccc(C#N)cc1	21.7587
S825-1119	N1([C@H](C(=O)NC)C[C@H](C1)O)C1CCN(Cc2cc(C#N)ccc2)CC1	21.7587
S596-0110	N1([C@H](C(=O)NCc2cc(OC)ccc2)C[C@H](C1)O)C1CCN(C(=O)Cc2ccccc2)CC1	21.9047
S720-2244	N1([C@H](C(=O)N)C[C@@H](C1)Oc1ccccc1)C(=O)NCCc1ccccc1	21.9545
SB29-0147	c1(nc([nH]n1)C)[C@H]1N(C[C@H](C1)OC)Cc1ccc(OC(F)(F)F)cc1	21.9569
S970-0438	c1([C@H]2N(C(=O)CC3CC3)CC(C2)(F)F)n(cnn1)CC1CC1	21.9812
SB74-0199	[C@@]12(C(=O)N[C@H](C(=O)N(Cc3ccccc3)CC)C1)CN(CC2)C(C)C	21.9921
S974-1072	N12C(=O)[C@@H](N(Cc3c(onc3C)C)C[C@@H]1C[C@@H](C2)NC(=O)C)C	22.0191
S240-1037	N1([C@@H](C[C@@H](C1)NC(=O)COC)CO)Cc1cscc1	22.0262
S578-0903	N1([C@@H](C(=O)NCCOC)C[C@@H](C1)Oc1cnccc1)C(=O)NCC	22.0769
SB74-0165	[C@@]12(C(=O)N[C@H](C(=O)NCc3c(onc3C)C)C1)CN(CC2)C(C)C	22.1198
S720-0173	N1([C@H](C(=O)N2CCOCC2)C[C@@H](C1)Oc1ccccc1)C(=O)NCCC	22.13
S721-0094	N1(C(=O)c2n(ncc2)CC)[C@H](C(=O)N2CCOCC2)C[C@@H](C1)Oc1cnccc1	22.1549
S721-0095	N1(C(=O)c2nn(cc2)CC)[C@H](C(=O)N2CCOCC2)C[C@@H](C1)Oc1cnccc1	22.1549
S721-2065	c1(c2cc(C(=O)N3[C@H](C(=O)N)C[C@@H](C3)Oc3cnccc3)no2)c(nn(c1C)CC)C	22.1564
S974-1834	N12C(=O)CN(C[C@@H]1C[C@@H](C2)NC(=O)C)Cc1c(OC)cccc1	22.1621
S974-1956	N12C(=O)CN(C[C@@H]1C[C@@H](C2)NC(=O)C)Cc1cc(OC)ccc1	22.1621
S904-0935	c1(n2c(nn1)CN(CC2)C)[C@H]1N(C(=O)c2c(cc(cc2)C)C)C[C@H](C1)O	22.231
S721-0051	N1([C@H](C(=O)N2CCOCC2)C[C@@H](C1)Oc1cnccc1)C(=O)c1cnc(cc1)OC	22.2539
S624-0095	c12[nH]c3c(c1CCNC12CCN(C(=O)c2c(onc2C)C)CC1)cccc3	22.2671
S721-0268	c1(nn(c2c1cccc2)C)C(=O)N1[C@H](C(=O)NC)C[C@@H](C1)Oc1cnccc1	22.272
S721-0198	N1([C@H](C(=O)N2CCOCC2)C[C@@H](C1)Oc1cnccc1)S(=O)(=O)CC	22.2882
S720-0038	N1([C@H](C(=O)N2CCOCC2)C[C@@H](C1)Oc1ccccc1)C(=O)COCC	22.3417
SB41-0189	N12C(=O)N(C[C@@H]2CN(C(=O)[C@@H]1C)C)CC(=O)NCc1occc1	22.3879
S721-0942	S(=O)(=O)(N1[C@H](C(=O)N2CCCC2)C[C@@H](C1)Oc1cnccc1)c1cc2c(cc1)CCC2	22.419
SB29-0185	N1(C(=O)C2(c3ccc(cc3)OC)CCCCC2)[C@H](c2nc([nH]n2)C)C[C@@H](C1)OC	22.4297
S740-1335	S1(=O)(=O)N(C(=O)[C@H]2N(CC1)C[C@H](C2)NC(=O)NCCOC)CCCOC	22.4467
S720-1057	N1([C@H](C(=O)NC2CC2)C[C@@H](C1)Oc1ccccc1)C(=O)CCc1nc2c(s1)cccc2	22.4548
S721-1060	c1(c(c(on1)C)Cn1nccc1)C(=O)N1[C@H](C(=O)NC2CC2)C[C@@H](C1)Oc1cnccc1	22.4563
S721-0296	N1([C@H](C(=O)NC)C[C@@H](C1)Oc1cnccc1)C(=O)CCc1ccccc1	22.4926
S721-0516	N1(C(=O)c2nccnc2)[C@H](C(=O)NCCOC)C[C@@H](C1)Oc1cnccc1	22.4938
D751-0093	N12[C@H](c3n(c4c(c3CC2)cccc4)CC(=O)Nc2nccs2)N(c2c(C1=O)cccc2)C	22.4976
SB73-0873	S(=O)(=O)(N1C[C@]2(C(=O)N[C@H](C(=O)NCc3sccc3)C2)CC1)C	22.5051
SA24-0307	c1(C(=O)N2CC(N3[C@@H](CC(C3)(F)F)COCC)C2)n(ncc1)CC	22.5138
SA24-0308	c1(nn(cc1)CC)C(=O)N1CC(N2[C@@H](CC(C2)(F)F)COCC)C1	22.5138
S827-4264	n1c(noc1[C@H]1N(C(=O)CCOC)CC(C1)(F)F)C(=O)NC	22.5276
S827-4269	n1c(noc1[C@H]1N(C(=O)COCC)CC(C1)(F)F)C(=O)NC	22.5276
S721-0729	N1([C@H](C(=O)N2CCCC2)C[C@@H](C1)Oc1cnccc1)C(=O)c1sccc1	22.5557
S721-1048	N1(C(=O)c2oc(Cn3nc(cc3C)C)cc2)[C@H](C(=O)NC2CC2)C[C@@H](C1)Oc1cnccc1	22.5638
S577-0897	N1([C@@H](C(=O)NC)C[C@@H](C1)Oc1ccccc1)Cc1cc(OCC)ccc1	22.5669
SB18-0119	N1(C(=O)c2c(nco2)C)[C@H](c2nc(n[nH]2)C)C[C@@H](C1)NC(=O)CC(C)C	22.5828
SB18-1136	N1(C(=O)c2noc(c2)C)[C@H](c2nc(n[nH]2)C)C[C@@H](C1)NC(=O)CC(C)C	22.5828
S721-2209	S(=O)(=O)(N1[C@H](C(=O)N)C[C@@H](C1)Oc1cnccc1)c1ccc(C#N)cc1	22.6096
S721-1561	N1(S(=O)(=O)C)[C@H](C(=O)NC2CCCCC2)C[C@@H](C1)Oc1cnccc1	22.6656
S740-1170	S1(=O)(=O)N(C(=O)[C@H]2N(C[C@@H](NC(=O)C(C)C)C2)CC1)C1CC1	22.6747
S740-0654	S1(=O)(=O)N(C(=O)[C@H]2N(CC1)C[C@H](C2)NC(=O)CCc1ccc(cc1)OC)CC(C)C	22.6774
S625-0809	c1(n2c(nn1)CN(Cc1cnccc1)CC2)[C@H]1N(C(=O)C(C)C)C[C@@H](C1)O	22.729
S720-0169	N1([C@H](C(=O)N2CCOCC2)C[C@@H](C1)Oc1ccccc1)C(=O)NCC	22.7731
D751-0299	N12[C@H](c3n(c4c(c3CC2)cccc4)CCC(=O)NCCCN2C(=O)CCC2)N(c2c(C1=O)cccc2)C	22.792
S596-0526	N1([C@H](C(=O)NC2CCCCC2)C[C@H](C1)O)C1CCN(C(=O)c2cc(c(cc2)OC)F)CC1	22.8237
CM4579-5955	N1(C(=O)c2oc(cc2)Cn2ncnc2)[C@@H](CC(C1)(F)F)COc1cnccc1	22.8342
SA22-0717	N1(C2CN(C2)C(=O)COC)[C@@H](CC(C1)(F)F)C(=O)NCc1c(onc1C)C	22.8406
S827-2629	c1(nc(no1)COC)[C@H]1N(C(=O)COCC)CC(C1)(F)F	22.8598
SB41-1007	N12C(=O)N(C[C@@H]2CN(C(=O)[C@@H]1CC(C)C)CCOC)CC(=O)N(CC(=O)NC(C)C)C	23.0063
SA24-1688	c1(C(=O)N2CC(N3[C@@H](CC(C3)(F)F)COC)C2)noc(c1)C	23.0111
S721-0046	N1([C@H](C(=O)N2CCOCC2)C[C@@H](C1)Oc1cnccc1)C(=O)C1CCCC1	23.0733
N121-0670	N1([C@@H]([C@@H]2[C@@H]3[C@H](C1)CCCN3CCC2)CCCC(=O)NCCN1CCOCC1)Cc1cnccc1	23.1217
S577-0629	N1([C@@H](C(=O)NCCOC)C[C@@H](C1)Oc1ccccc1)C(=O)NCC	23.1648
S915-0018	N12C(=O)CN(C(=O)Nc3cc(Cl)ccc3)C[C@@H]1C[C@@H](C2)OC	23.1915
SA24-1887	N1(C(=O)c2ocnc2)CC(N2[C@@H](CC(C2)(F)F)COCC)C1	23.2881
S577-0167	S(=O)(=O)(N1[C@@H](C(=O)N2CCOCC2)C[C@@H](C1)Oc1ccccc1)Cc1ccccc1	23.4074
S720-0981	N1([C@H](C(=O)NC2CC2)C[C@@H](C1)Oc1ccccc1)C(=O)C1CCC1	23.4528
S904-1798	c1(n2c(nn1)CN(C(=O)C(C)C)CC2)[C@H]1N(C(=O)Cc2cc(OC)ccc2)C[C@H](C1)O	23.4965
S972-0009	N1([C@H](C(=O)N(C[C@H]1CO)C)C)Cc1ccc(OC(F)(F)F)cc1	23.5478
S720-0326	c1(C(=O)N2[C@H](C(=O)NC)C[C@@H](C2)Oc2ccccc2)c(n(c(c1)C)CCOC)C	23.5809
SA24-0317	N1(C2CN(C(=O)Cn3ncc(c3)C)C2)[C@@H](CC(C1)(F)F)COCC	23.5994
SA24-1528	N1(C2CN(C(=O)CCn3ncc(c3)C)C2)[C@@H](CC(C1)(F)F)COC	23.5994
S596-0855	N1([C@H](C(=O)NCc2c(ccc(c2)F)F)C[C@H](C1)O)C1CCN(C(=O)c2cc(OC)ccc2)CC1	23.6675
S577-0208	N1([C@@H](C(=O)N2CCOCC2)C[C@@H](C1)Oc1ccccc1)C(=O)CCOC	23.6904
S720-1021	c1(C(=O)N2[C@H](C(=O)NC3CC3)C[C@@H](C2)Oc2ccccc2)c(nc(s1)C)C	23.8367
SA22-0614	N1(C2CN(C(=O)C3CC3)C2)[C@@H](CC(C1)(F)F)C(=O)NCc1c(onc1C)C	23.8478
S572-0267	S(=O)(=O)(N1[C@H]2c3c(nc(nc3)C)C[C@@H]1CC2)c1cc(OC)ccc1	23.8839
S973-0011	S(=O)(=O)(N1[C@H](C(=O)N(C[C@@H]1CO)C)C)c1ccc(cc1)F	23.8862
S572-0447	N1([C@H]2c3c(nc(nc3)c3ccccc3)C[C@@H]1CC2)C(=O)c1cc2c(OCO2)cc1	23.9047
S720-1010	N1([C@H](C(=O)NC2CC2)C[C@@H](C1)Oc1ccccc1)C(=O)C1CC=CC1	23.9098
S740-0960	S1(=O)(=O)N(C(=O)[C@H]2N(CC1)C[C@H](C2)NC(=O)Cc1cscc1)CCC	23.9458
S720-0229	N1([C@H](C(=O)NC)C[C@@H](C1)Oc1ccccc1)C(=O)COCCOC	23.9944
N121-1110	N1(C(=O)c2cnccc2)[C@@H]([C@@H]2[C@@H]3[C@H](C1)CCCN3CCC2)CCCC(=O)NCCCc1c(onc1C)C	24.0642
S720-0228	N1(C(=O)c2c(nc(cc2)OC)OC)[C@H](C(=O)NC)C[C@@H](C1)Oc1ccccc1	24.0682
S721-0245	N1(C(=O)c2c(cc(cc2)OC)OC)[C@H](C(=O)NC)C[C@@H](C1)Oc1cnccc1	24.0682
S720-0322	c1(C(=O)N2[C@H](C(=O)NC)C[C@@H](C2)Oc2ccccc2)c(n(c(c1)C)CCCOC)C	24.1303
S828-1895	c1(oc(nn1)c1nccnc1)[C@H]1N(CC(C1)(F)F)C1CCCC1	24.141
S721-0096	c1(nn(c(c1)C)C)C(=O)N1[C@H](C(=O)N2CCOCC2)C[C@@H](C1)Oc1cnccc1	24.2336
S721-0099	c1(C(=O)N2[C@H](C(=O)N3CCOCC3)C[C@@H](C2)Oc2cnccc2)n(nc(c1)C)C	24.2336
SB35-0040	N1(C(=O)c2oc(Cc3c(onc3C)C)cc2)[C@H](c2nc(n[nH]2)C)CC(C1)(F)F	24.2365
S975-0518	N1([C@H](C(=O)N2[C@H](C(=O)N(CC2)CCOC)C1)Cc1ccccc1)C(=O)c1sc(cc1)C	24.2448
S721-0937	S(=O)(=O)(N1[C@H](C(=O)N2CCCC2)C[C@@H](C1)Oc1cnccc1)c1c(C)cccc1	24.2764
S720-0762	N1([C@H](C(=O)N2CCCC2)C[C@@H](C1)Oc1ccccc1)C(=O)CCOC	24.2786
S720-0763	N1([C@H](C(=O)N2CCCC2)C[C@@H](C1)Oc1ccccc1)C(=O)COCC	24.2786
S974-0592	N1(C(=O)c2cn(nc2)C)[C@H](C(=O)N2[C@H](C1)C[C@@H](C2)N(C)C)CC(C)C	24.2787
N124-0211	c12[C@H]([C@H]([C@@H]([C@H](c1cc1c(c2)OCO1)O)CO)C(=O)NCc1c(OCC)cccc1)c1cc(c(c(c1)OC)OC)OC	24.2846
S975-0394	[C@@H]12N(C(=O)[C@@H](N(C(=O)c3nn(cc3)C)C2)C)CCN(C1=O)CCOC	24.3478
N124-0172	c12[C@H]([C@H]([C@@H]([C@H](c1cc1c(c2)OCO1)O)CO)C(=O)NCCCN(C1CCCCC1)C)c1cc(c(c(c1)OC)OC)OC	24.3541
S825-0707	N1([C@H](C(=O)N)C[C@H](C1)O)C1CCN(CC1)Cc1ccc(cc1)OC	24.3909
SA24-0231	c1(C(=O)N2CC(N3[C@@H](CC(C3)(F)F)COCC)C2)noc(c1)C	24.4268
SA24-1894	c1(C(=O)N2CC(N3[C@@H](CC(C3)(F)F)COCC)C2)nc(oc1)C	24.4268
SA24-1895	c1(C(=O)N2CC(N3[C@@H](CC(C3)(F)F)COCC)C2)onc(c1)C	24.4268
SA24-2151	N1(C(=O)c2c(noc2)C)CC(N2[C@@H](CC(C2)(F)F)COCC)C1	24.4268
SA24-2160	c1(C(=O)N2CC(N3[C@@H](CC(C3)(F)F)COCC)C2)c(nco1)C	24.4268
S829-1748	c1(noc(c1)C)C(=O)N1CCC(N2[C@@H](CC(C2)(F)F)COC)CC1	24.4655
S904-0130	c1(n2c(nn1)CN(CC2)C1CCCC1)[C@H]1N(C[C@H](C1)O)C(C)C	24.4997
N121-0702	c1(c(n(nc1C)CC)C)CNC(=O)CCC[C@H]1N(C[C@H]2[C@H]3[C@@H]1CCCN3CCC2)Cc1cnccc1	24.5066
S254-0358	S(=O)(=O)(N1[C@H](C(=O)N2CCOCC2)C[C@@H](C1)F)c1ccc(cc1)OC	24.5116
SB42-1148	N12C(=O)N(C[C@H]2CN(C(=O)[C@@H]1CC(C)C)CCOC)CC(=O)N1CCS(=O)(=O)CC1	24.5273
SB18-1355	N1(C(=O)c2nn(cc2)C)[C@H](c2nc(n[nH]2)C)C[C@H](NC(=O)C2CCOCC2)C1	24.5278
SB74-0587	[C@@]12(C(=O)N[C@H](C(=O)NC3CCCC3)C1)CN(C(=O)c1ccccc1)CC2	24.5582
S596-1518	N1([C@H](C(=O)NCCOC)C[C@H](C1)O)C1CCN(C(=O)CCc2ccccc2)CC1	24.562
S721-1606	N1(S(=O)(=O)C)[C@H](C(=O)NCc2ccccc2)C[C@@H](C1)Oc1cnccc1	24.6287
S625-0770	c1(n2c(nn1)CN(C(=O)Cc1ccc(cc1)OC)CC2)[C@H]1N(C(=O)C(C)C)C[C@@H](C1)O	24.63
S596-1444	N1([C@H](C(=O)NCCOC)C[C@H](C1)O)C1CCN(C(=O)c2c(OC)cccc2)CC1	24.6534
S721-0078	N1([C@H](C(=O)N2CCOCC2)C[C@@H](C1)Oc1cnccc1)C(=O)CCc1ccccc1	24.6648
S974-0331	N12C(=O)CN(C(=O)CCCc3ccccc3)C[C@@H]1C[C@@H](C2)NC(=O)C	24.6733
S974-1827	N12C(=O)CN(C[C@@H]1C[C@@H](C2)NC(=O)C)Cc1ccc(cc1)C(C)C	24.6824
N107-0261	N12[C@@H]([C@H]3CN(C(=O)c4oc(cc4)Cn4cncc4)C[C@H](C2)C3)CCCC1=O	24.7217
SA23-0091	c1(C(=O)N2CC(N3[C@@H](CC(C3)(F)F)CN(C)C)C2)n[nH]c(c1)C1CC1	24.7278
S720-0511	c1(C(=O)N2[C@H](C(=O)NCCOC)C[C@@H](C2)Oc2ccccc2)c(c2cc(ccc2)C)ocn1	24.7604
S720-2417	N1([C@H](C(=O)NC)C[C@@H](C1)Oc1ccccc1)C1CCN(C(=O)CCc2nc3c(s2)cccc3)CC1	24.7711
S721-0709	S(=O)(=O)(N1[C@H](C(=O)NCCOC)C[C@@H](C1)Oc1cnccc1)c1ccc(C#N)cc1	24.7772
SB18-0251	c1(nc(n[nH]1)C)[C@H]1N(Cc2c(Cl)cccc2)C[C@@H](NC(=O)C2CCOCC2)C1	24.7981
SA24-1842	c1(C(=O)N2CC(N3[C@@H](CC(C3)(F)F)COCC)C2)[nH]nc(c1)C	24.8147
SA24-2076	N1(C(=O)c2c(n[nH]c2)C)CC(N2[C@@H](CC(C2)(F)F)COCC)C1	24.8147
S975-0665	[C@@H]12N(C(=O)[C@@H](N(C(=O)c3cc(n[nH]3)c3cc(OC)ccc3)C2)C)CCN(C1=O)CC(C)C	24.8291
S596-0047	N1([C@H](C(=O)NCc2cc(OC)ccc2)C[C@H](C1)O)C1CCN(C(=O)COCC)CC1	24.8695
S720-0706	S(=O)(=O)(N1[C@H](C(=O)NCCOC)C[C@@H](C1)Oc1ccccc1)c1cc(F)ccc1	24.9112
SA24-1522	c1(C(=O)N2CC(N3[C@@H](CC(C3)(F)F)COC)C2)cn(nc1)C	24.9423
SA24-1523	N1(C(=O)c2n(ccn2)C)CC(N2[C@@H](CC(C2)(F)F)COC)C1	24.9423
SA24-1744	c1(C(=O)N2CC(N3[C@@H](CC(C3)(F)F)COC)C2)ncn(c1)C	24.9423
S904-0966	c1(n2c(nn1)CN(CC2)C)[C@H]1N(Cc2cnccc2)C[C@H](C1)O	24.9427
S578-0767	N1([C@@H](C(=O)NC)C[C@@H](C1)Oc1cnccc1)C(=O)NCCC	24.9522
S720-0105	N1([C@H](C(=O)N2CCOCC2)C[C@@H](C1)Oc1ccccc1)C(=O)CN1CCCCCC1	25.012
S596-1449	N1([C@H](C(=O)NCCOC)C[C@H](C1)O)C1CCN(C(=O)c2ccc(cc2)C(C)C)CC1	25.0185
S721-0085	N1([C@H](C(=O)N2CCOCC2)C[C@@H](C1)Oc1cnccc1)C(=O)Cn1nc(cc1C)C	25.1007
SB41-0208	N12C(=O)N(C[C@@H]2CN(C(=O)[C@@H]1C)C)CCOc1ccccc1	25.1419
S828-5485	c1([C@H]2N(C(=O)CCn3nc(cc3C)C)CC(C2)(F)F)nnc(o1)CC	25.1574
S974-1234	N12C(=O)[C@@H](N(C[C@@H]1C[C@@H](C2)NC(=O)C)Cc1cnccc1)C	25.177
S974-1387	N12C(=O)[C@@H](N(C[C@@H]1C[C@@H](C2)NC(=O)C)Cc1ccncc1)C	25.177
SB18-0160	N1(C(=O)c2n(ncc2)CC)[C@H](c2nc(n[nH]2)C)C[C@@H](C1)NC(=O)CC(C)C	25.2072
SB18-1243	N1(C(=O)c2cn(nc2)CC)[C@H](c2nc(n[nH]2)C)C[C@@H](C1)NC(=O)CC(C)C	25.2072
SB18-1245	N1(C(=O)c2nn(cc2)CC)[C@H](c2nc(n[nH]2)C)C[C@@H](C1)NC(=O)CC(C)C	25.2072
SB74-0234	[C@@]12(C(=O)N[C@@H](C1)C(=O)NCCCOC1CCN(CC1)C)CN(Cc1ccccc1)CC2	25.2241
SA24-1678	N1(C2CN(C(=O)Cc3onc(c3)C)C2)[C@@H](CC(C1)(F)F)COC	25.2294
S925-0583	N1([C@H](C(=O)N(C[C@H]1CNS(=O)(=O)Cc1ccccc1)C)C)Cc1cnccc1	25.2342
S720-0082	N1([C@H](C(=O)N2CCOCC2)C[C@@H](C1)Oc1ccccc1)C(=O)CC	25.2942
S720-0990	N1(C(=O)c2c(cc(cc2)OC)OC)[C@H](C(=O)NC2CC2)C[C@@H](C1)Oc1ccccc1	25.3061
S974-0320	c1(C(=O)N2CC(=O)N3[C@H](C2)C[C@@H](C3)NC(=O)C)c(c2cc(ccc2)C)ocn1	25.3231
SA24-0296	N1(C2CN(C(=O)Cc3c(onc3C)C)C2)[C@@H](CC(C1)(F)F)COCC	25.3414
S740-1331	S1(=O)(=O)N(C(=O)[C@H]2N(CC1)C[C@H](C2)NC(=O)Nc1cc(ccc1F)F)CCCOC	25.3442
D751-0194	N12[C@H](c3n(c4c(c3CC2)cccc4)CC(=O)NCC(=O)O)N(c2c(C1=O)cccc2)C	25.3992
S740-1108	S1(=O)(=O)N(C(=O)[C@H]2N(CC1)C[C@H](C2)NC(=O)NC1CCCC1)CCCOC	25.509
S721-2018	N1(C(=O)CC2CCCC2)[C@H](C(=O)N)C[C@@H](C1)Oc1cnccc1	25.5247
S578-0471	N1([C@@H](C(=O)N2CCOCC2)C[C@@H](C1)Oc1cnccc1)C(=O)CCCc1ccccc1	25.5533
SA23-1086	N1(C(=O)c2ncncc2)CC(N2[C@@H](CC(C2)(F)F)CN(C)C)C1	25.6467
SA23-1199	N1(C(=O)c2nccnc2)CC(N2[C@@H](CC(C2)(F)F)CN(C)C)C1	25.6467
SA23-1201	N1(C(=O)c2nnccc2)CC(N2[C@@H](CC(C2)(F)F)CN(C)C)C1	25.6467
SA23-1249	N1(C(=O)c2cnncc2)CC(N2[C@@H](CC(C2)(F)F)CN(C)C)C1	25.6467
S572-0739	S(=O)(=O)(N1[C@H]2c3c(nc(nc3)c3ccc(cc3)F)C[C@@H]1CC2)c1cn(nc1)CC	25.7081
SB74-0202	[C@@]12(C(=O)N[C@H](C(=O)N(CC)CCCC)C1)CN(Cc1ccccc1)CC2	25.7408
S577-0438	N1(C(=O)c2ccccc2)[C@@H](C(=O)NC)C[C@@H](C1)Oc1ccccc1	25.7452
S721-1036	N1(C(=O)c2ccc(n3c(ccc3C)C)cc2)[C@H](C(=O)NC2CC2)C[C@@H](C1)Oc1cnccc1	25.7454
S720-1018	N1(C(=O)c2ncc(nc2)C)[C@H](C(=O)NC2CC2)C[C@@H](C1)Oc1ccccc1	25.7468
S721-0895	N1([C@H](C(=O)N2CCCC2)C[C@@H](C1)Oc1cnccc1)C(=O)NCC	25.7483
S720-0716	S(=O)(=O)(N1[C@H](C(=O)NCCOC)C[C@@H](C1)Oc1ccccc1)c1cc2c(cc1)CCC2	25.7729
SB29-0257	c1(nc([nH]n1)C)[C@H]1N(C(=O)NCC)C[C@H](C1)OCc1ccccc1	25.7807
N106-1956	N1([C@@H]([C@@H]2[C@@H]3[C@H](C1)CCCN3CCC2)CCCC(=O)NC)C(=O)CC	25.8264
N121-0727	N1([C@@H]([C@@H]2[C@@H]3[C@H](C1)CCCN3CCC2)CCCC(=O)NCC)C(=O)C	25.8264
S974-1837	N12C(=O)CN(C[C@@H]1C[C@@H](C2)NC(=O)C)Cc1c(cc(cc1)C)C	25.9092
S974-1987	N12C(=O)CN(C[C@@H]1C[C@@H](C2)NC(=O)C)Cc1c(ccc(c1)C)C	25.9092
S974-0106	N12C(=O)[C@@H](N(C[C@@H]1C[C@@H](C2)NC(=O)C)C(=O)CCS(=O)(=O)c1ccccc1)CC(C)C	25.9522
S578-0764	N1(C(=O)NCc2ccccc2)[C@@H](C(=O)NC)C[C@@H](C1)Oc1cnccc1	25.9778
S720-0594	N1(C(=O)c2n(ncc2)CC)[C@H](C(=O)NCCOC)C[C@@H](C1)Oc1ccccc1	26.0265
S720-0595	N1(C(=O)c2nn(cc2)CC)[C@H](C(=O)NCCOC)C[C@@H](C1)Oc1ccccc1	26.0265
N124-0196	[C@H]1([C@@H](c2c([C@@H]([C@H]1CO)O)cc1c(c2)OCO1)c1cc(c(c(c1)OC)OC)OC)C(=O)Nc1cc(cc(c1)OC)OC	26.0921
S577-0452	N1(S(=O)(=O)CCC)[C@@H](C(=O)NC)C[C@@H](C1)Oc1ccccc1	26.0943
SA24-3652	c1(C(=O)N2CC(N3[C@@H](CC(C3)(F)F)COCC3CC3)C2)onc(c1)C	26.1053
S721-0314	N1(C(=O)c2oc(Cn3nc(cc3C)C)cc2)[C@H](C(=O)NC)C[C@@H](C1)Oc1cnccc1	26.1658
D751-0137	N12[C@H](c3n(c4c(c3CC2)cccc4)CC(=O)NCCc2nc(no2)C)N(c2c(C1=O)cccc2)C	26.1684
SA22-0944	S(=O)(=O)(N1CC(N2[C@@H](CC(C2)(F)F)C(=O)NCC2CCCCC2)C1)C	26.2044
S577-0599	S(=O)(=O)(N1[C@@H](C(=O)NCCOC)C[C@@H](C1)Oc1ccccc1)c1ccc(cc1)F	26.2595
S577-0543	N1([C@@H](C(=O)NC)C[C@@H](C1)Oc1ccccc1)C(=O)CCc1ccccc1	26.301
S925-0730	S(=O)(=O)(c1cc2c(cc1)CCCC2)NC[C@H]1N([C@H](C(=O)N(C1)C)C)Cc1cnccc1	26.3267
SB18-0200	c1(nc(n[nH]1)C)[C@H]1N(C[C@@H](NC(=O)C2CCOCC2)C1)Cc1ncc(cc1)C	26.3496
S828-0358	N1(C(=O)c2onc(c2)C)[C@H](c2nnc(o2)CC)CC(C1)(F)F	26.3503
S828-4561	N1(C(=O)c2c(nco2)C)[C@H](c2nnc(o2)CC)CC(C1)(F)F	26.3503
S720-0224	N1(C(=O)c2cocc2)[C@H](C(=O)NC)C[C@@H](C1)Oc1ccccc1	26.3883
S720-0296	N1(C(=O)c2occc2)[C@H](C(=O)NC)C[C@@H](C1)Oc1ccccc1	26.3883
S973-0012	N1(C(=O)Cc2cc(OC)ccc2)[C@H](C(=O)N(C[C@@H]1CO)C)C	26.4649
SB42-1129	N12C(=O)N(C[C@H]2CN(C(=O)[C@@H]1CC(C)C)CCOC)CC(=O)Nc1cc(c(cc1)OC)F	26.4857
S975-0530	N1([C@H](C(=O)N2[C@H](C(=O)N(CC2)CCOC)C1)Cc1ccccc1)C(=O)c1ncc(nc1)C	26.5456
S975-1118	N1([C@H](C(=O)N2[C@H](C(=O)N(CC2)CCOC)C1)Cc1ccccc1)C(=O)c1cnc(nc1)C	26.5456
S578-0439	N1([C@@H](C(=O)N2CCOCC2)C[C@@H](C1)Oc1cnccc1)C(=O)NCC(C)C	26.6273
N108-0197	N12[C@@H]([C@H]3CN(C[C@H](C2)C3)CC(=O)NCCc2nc3c(n2C)cccc3)CCCC1=O	26.6964
SB73-0581	[C@]12(C(=O)N[C@H](C(=O)N(CC)CC)C1)CN(C(=O)c1ccccc1)CC2	26.6977
S720-0713	N1(S(=O)(=O)C)[C@H](C(=O)NCCOC)C[C@@H](C1)Oc1ccccc1	26.7089
SA24-1689	N1(C(=O)c2c(n[nH]c2)C)CC(N2[C@@H](CC(C2)(F)F)COC)C1	26.7211
S974-2015	N12C(=O)CN(C[C@@H]1C[C@@H](C2)NC(=O)C)Cc1c(F)cccc1	26.73
S721-0560	N1[C@H](C(=O)NCCOC)C[C@H](Oc2cnccc2)C1	26.7476
S974-1013	N12C(=O)[C@@H](N(C[C@@H]1C[C@@H](C2)NC(=O)C)Cc1cn(nc1)C)C	26.768
SB73-0424	[C@]12(C(=O)N[C@H](C(=O)N(Cc3ccccc3)C)C1)CN(C(=O)C(C)C)CC2	26.8161
SB18-0154	c1(nc(n[nH]1)C)[C@H]1N(C(=O)CCn2nccc2)C[C@H](C1)NC(=O)CC(C)C	26.8268
SB18-0168	c1(nc(n[nH]1)C)[C@H]1N(C(=O)CCn2cncc2)C[C@H](C1)NC(=O)CC(C)C	26.8268
S721-2210	S(=O)(=O)(N1[C@H](C(=O)N)C[C@@H](C1)Oc1cnccc1)c1cn(nc1)CC	26.9982
SB74-0849	S(=O)(=O)(N1C[C@@]2(C(=O)N[C@H](C(=O)NCc3ccccc3)C2)CC1)C	27.0215
SB74-0239	[C@@]12(C(=O)N[C@H](C(=O)N(C(C)C)C)C1)CN(Cc1ccccc1)CC2	27.0315
SB18-0195	n1(c(=O)nc(cc1C)C)CC(=O)N1[C@H](c2nc(n[nH]2)C)C[C@@H](C1)NC(=O)CC(C)C	27.0509
SA23-1123	N1(C2CN(C(=O)CCn3nccc3)C2)[C@@H](CC(C1)(F)F)CN(C)C	27.0895
S572-0727	N1(C(=O)c2n(ncc2)CC)[C@H]2c3c(nc(nc3)c3ccc(cc3)F)C[C@@H]1CC2	27.1675
S572-0481	c1(C(=O)N2[C@H]3c4c(nc(nc4)c4ccccc4)C[C@@H]2CC3)c(nc(s1)C)C	27.1912
S974-1831	N1(C(=O)c2c(C)cccc2)CC(=O)N2[C@H](C1)C[C@@H](C2)NC(=O)C	27.2238
S624-0404	S(=O)(=O)(N1CCC2(c3[nH]c4c(c3CCN2)cc(cc4)OC)CC1)c1cnccc1	27.2561
S577-0186	N1(C(=O)NC(C)C)[C@@H](C(=O)N2CCOCC2)C[C@@H](C1)Oc1ccccc1	27.2582
S578-0737	N1(C(=O)Nc2cc(ccc2)C)[C@@H](C(=O)NC)C[C@@H](C1)Oc1cnccc1	27.2831
N121-0709	N1([C@@H]([C@@H]2[C@@H]3[C@H](C1)CCCN3CCC2)CCCC(=O)N(Cc1ccc(N2CCOCC2)cc1)C)Cc1cnccc1	27.29
S915-0056	N12C(=O)CN(C(=O)COc3cc(ccc3)C)C[C@@H]1C[C@@H](C2)OC	27.3133
S974-2023	N1(C(=O)c2c(F)cccc2Cl)CC(=O)N2[C@H](C1)C[C@@H](C2)NC(=O)C	27.3596
S975-0344	[C@@H]12N(C(=O)[C@@H](N(C(=O)c3ncsc3)C2)C)CCN(C1=O)CCOC	27.3754
SA24-1843	n1(nc(cc1C)C)CC(=O)N1CC(N2[C@@H](CC(C2)(F)F)COCC)C1	27.4549
SB41-0334	N12C(=O)N(C[C@@H]2CN(C(=O)[C@@H]1CC(C)C)CCOC)CC	27.4631
N106-1013	S(=O)(=O)(N1[C@@H]([C@@H]2[C@@H]3[C@H](C1)CCCN3CCC2)CCCC(=O)Nc1ccccc1)c1cnccc1	27.5115
S973-0030	N1(C(=O)Cc2cc(Cl)ccc2)[C@H](C(=O)N(C[C@@H]1CO)C)C	27.5825
N121-0712	N1([C@@H]([C@@H]2[C@@H]3[C@H](C1)CCCN3CCC2)CCCC(=O)NCCn1c(ncc1)C)Cc1cnccc1	27.6253
S740-1296	S1(=O)(=O)N(C(=O)[C@H]2N(CC1)C[C@H](C2)NC(=O)NC1CCCCC1)CCCOC	27.748
S974-1390	N12C(=O)[C@@H](N(C[C@@H]1C[C@@H](C2)NC(=O)C)Cc1n(ccc1)C)C	27.7562
S720-2049	N1(C(=O)c2sc(cc2)C)[C@H](C(=O)N)C[C@@H](C1)Oc1ccccc1	27.7629
SB73-0425	[C@]12(C(=O)N[C@H](C(=O)NCc3oc(cc3)C)C1)CN(C(=O)C(C)C)CC2	27.7925
SB73-0528	[C@]12(C(=O)N[C@H](C(=O)NCC3CC3)C1)CN(C(=O)c1ccccc1)CC2	27.7973
S720-2234	N1(C(=O)NCc2ccccc2)[C@H](C(=O)N)C[C@@H](C1)Oc1ccccc1	27.8841
SB29-0567	c1(C(=O)N2[C@H](c3nc([nH]n3)C)C[C@@H](C2)OCc2cc(ccc2)C)c(nn(c1C)C)C	27.9123
SA24-0318	c1(C(=O)N2CC(N3[C@@H](CC(C3)(F)F)COCC)C2)n[nH]c(c1)C1CC1	27.9129
SB74-0563	[C@@]12(C(=O)N[C@@H](C1)C(=O)NCC)CN(C(=O)c1ccccc1)CC2	27.9823
N119-0135	S(=O)(=O)(c1c2nsnc2ccc1)N1CCN(C(=O)N2C[C@@H]3[C@@H]4N(C(=O)CCC4)C[C@@H](C2)C3)CC1	28.0297
S829-2422	c1(c(n(nc1)CC)C)CN1CCC(N2[C@@H](CC(C2)(F)F)CO)CC1	28.0522
S720-2260	N1([C@H](C(=O)N)C[C@@H](C1)Oc1ccccc1)C1CCN(C(=O)C)CC1	28.0918
S721-0053	N1([C@H](C(=O)N2CCOCC2)C[C@@H](C1)Oc1cnccc1)C(=O)CCC1CCCC1	28.105
N107-0252	N12[C@@H]([C@H]3CN(C(=O)NCC(=O)OC)C[C@H](C2)C3)CCCC1=O	28.1162
S720-0262	N1(C(=O)c2cnc(cc2)C)[C@H](C(=O)NC)C[C@@H](C1)Oc1ccccc1	28.1727
S720-2500	N1([C@H](C(=O)NC)C[C@@H](C1)Oc1ccccc1)C1CCN(Cc2nc(OC)ccc2)CC1	28.2071
S740-1318	S1(=O)(=O)N(C(=O)[C@H]2N(CC1)C[C@H](C2)NC(=O)CC1CC1)CCCOC	28.2086
S740-0181	S1(=O)(=O)N(C(=O)[C@H]2N(C[C@@H](NC(=O)c3c(ccs3)C)C2)CC1)C1CC1	28.3449
SB77-0947	N1([C@H](C(=O)N(C)C)C[C@@H](C1)OC1CCN(S(=O)(=O)C)CC1)C(=O)c1ncc(cc1)F	28.3852
N106-0460	S(=O)(=O)(N1[C@@H]([C@@H]2[C@@H]3[C@H](C1)CCCN3CCC2)CCCC(=O)N1CCOCC1)c1cc2oc(=O)n(c2cc1)C	28.498
S721-0463	S(=O)(=O)(N1[C@H](C(=O)NC)C[C@@H](C1)Oc1cnccc1)c1cc(F)ccc1	28.6005
S572-0453	S(=O)(=O)(N1[C@H]2c3c(nc(nc3)c3ccccc3)C[C@@H]1CC2)c1cc(ccc1OC)OC	28.6129
S972-0782	N1([C@H](C(=O)N(C[C@H]1COc1cnccc1)C)Cc1ccccc1)C(=O)C1CCOCC1	28.6738
S825-0268	N1([C@H](C(=O)NC)C[C@H](C1)O)C1CCN(C(=O)CCC(C)C)CC1	28.709
D751-0190	N12[C@H](c3n(c4c(c3CC2)cccc4)CC(=O)N[C@H](C(=O)O)C)N(c2c(C1=O)cccc2)C	28.7375
S975-0388	N1(C(=O)c2nn(c(c2)C)C)[C@H](C(=O)N2[C@H](C(=O)N(CC2)CCOC)C1)C	28.7519
S975-0393	c1(C(=O)N2[C@H](C(=O)N3[C@H](C(=O)N(CC3)CCOC)C2)C)n(nc(c1)C)C	28.7519
S721-0069	N1([C@H](C(=O)N2CCOCC2)C[C@@H](C1)Oc1cnccc1)C(=O)CC1CCCC1	28.8035
S720-2058	N1([C@H](C(=O)N)C[C@@H](C1)Oc1ccccc1)C(=O)CCc1ccc(cc1)OC	28.8243
S720-1085	c1(C(=O)N2[C@H](C(=O)NC3CC3)C[C@@H](C2)Oc2ccccc2)n(nc(c1)C)C	28.8521
S720-0732	N1([C@H](C(=O)N2CCCC2)C[C@@H](C1)Oc1ccccc1)C(=O)COCCOC	28.8764
S904-1232	c1(n2c(nn1)CN(C(=O)C(C)C)CC2)[C@H]1N(C(=O)CCS(=O)(=O)c2ccccc2)C[C@H](C1)O	28.9533
SB41-1016	N12C(=O)N(C[C@@H]2CN(C(=O)[C@@H]1CC(C)C)CCOC)CC(=O)N1CCC(CC1)COC	29.0218
S720-1040	N1([C@H](C(=O)NC2CC2)C[C@@H](C1)Oc1ccccc1)C(=O)C(C)C	29.0636
SB41-0196	N12C(=O)N(C[C@@H]2CN(C(=O)[C@@H]1C)C)CC(=O)NCc1ccccc1	29.0865
S720-0302	N1(C(=O)c2n(ccc2)C)[C@H](C(=O)NC)C[C@@H](C1)Oc1ccccc1	29.1484
S254-0149	S(=O)(=O)(N1[C@H](C(=O)N2CCCCC2)C[C@@H](C1)F)c1cc(ccc1OC)OC	29.167
SB18-0174	c1(nc(n[nH]1)C)[C@H]1N(C(=O)Cn2nc(cc2)C)C[C@H](C1)NC(=O)CC(C)C	29.1916
S721-0511	c1(C(=O)N2[C@H](C(=O)NCCOC)C[C@@H](C2)Oc2cnccc2)n[nH]c2c1cccc2	29.1972
S925-0607	N1([C@H](C(=O)N(C[C@H]1CNC(=O)Cc1cc(OC)ccc1)C)C)Cc1cnccc1	29.2135
S720-2504	N1([C@H](C(=O)NC)C[C@@H](C1)Oc1ccccc1)C1CCN(Cc2c(n[nH]c2)c2ccc(cc2)F)CC1	29.2957
S624-0046	c12[nH]c3c(c1CCNC12CCN(C(=O)c2ncc(nc2)C)CC1)cccc3	29.3444
S974-1157	N12C(=O)[C@@H](N(C[C@@H]1C[C@@H](C2)NC(=O)C)Cc1cocc1)C	29.4029
S974-1339	N12C(=O)[C@@H](N(C[C@@H]1C[C@@H](C2)NC(=O)C)Cc1occc1)C	29.4029
S720-0048	N1([C@H](C(=O)N2CCOCC2)C[C@@H](C1)Oc1ccccc1)C(=O)c1n[nH]cc1	29.5146
S720-1066	c1(C(=O)N2[C@H](C(=O)NC3CC3)C[C@@H](C2)Oc2ccccc2)c(n(c(c1)C)CCOC)C	29.5213
S720-0591	N1(C(=O)CC2CCN(C(=O)C)CC2)[C@H](C(=O)NCCOC)C[C@@H](C1)Oc1ccccc1	29.5835
S720-0475	S(=O)(=O)(N1[C@H](C(=O)NC)C[C@@H](C1)Oc1ccccc1)c1c2ncccc2ccc1	29.6054
S572-0538	N1([C@H]2c3c(nc(nc3)c3ccccc3)C[C@@H]1CC2)C(=O)Cc1c(onc1C)C	29.626
S577-0598	S(=O)(=O)(N1[C@@H](C(=O)NCCOC)C[C@@H](C1)Oc1ccccc1)c1ccccc1	29.6399
S578-0871	N1(S(=O)(=O)CCC)[C@@H](C(=O)NCCOC)C[C@@H](C1)Oc1cnccc1	29.6445
SB41-0961	N12C(=O)N(C[C@@H]2CN(C(=O)[C@@H]1CC(C)C)CCOC)CC(=O)Nc1cc(OC)ccc1	29.6686
S974-2165	N12C(=O)CN(C(=O)Cc3c(Cl)cccc3)C[C@@H]1C[C@@H](C2)NC(=O)C	29.6937
SB29-0187	c1(nc([nH]n1)C)[C@H]1N(C(=O)Cc2c(C)cccc2)C[C@H](C1)OC	29.7546
S596-0519	N1([C@H](C(=O)NC2CCCCC2)C[C@H](C1)O)C1CCN(C(=O)c2c(ccs2)C)CC1	29.7642
S577-0155	N1([C@@H](C(=O)N2CCOCC2)C[C@@H](C1)Oc1ccccc1)S(=O)(=O)CCC	29.9156
S925-0282	S(=O)(=O)(c1sc(cc1)Cl)NC[C@H]1N([C@H](C(=O)N(C1)C)c1ccccc1)C	29.9606
S720-0571	N1(C(=O)C2(CC2)c2ccc(cc2)OC)[C@H](C(=O)NCCOC)C[C@@H](C1)Oc1ccccc1	29.9906
S974-0400	c1(C(=O)N2CC(=O)N3[C@H](C2)C[C@@H](C3)NC(=O)C)n(nc(c1)C)C	30.0006
S974-1841	c1(C(=O)N2CC(=O)N3[C@H](C2)C[C@@H](C3)NC(=O)C)c(nn(c1)C)C	30.0006
S596-1443	N1([C@H](C(=O)NCCOC)C[C@H](C1)O)C1CCN(C(=O)CC(C)C)CC1	30.0141
S596-1507	N1([C@H](C(=O)NCCOC)C[C@H](C1)O)C1CCN(C(=O)CC2CCCCC2)CC1	30.0181
SB74-0230	[C@@]12(C(=O)N[C@H](C(=O)N(C)C)C1)CN(Cc1ccccc1)CC2	30.0348
S624-0156	c12C3(N(CCc1c1c([nH]2)cccc1)C)CCN(C(=O)COCCOC)CC3	30.0459
S720-0666	N1(C(=O)NC2CCCCC2)[C@H](C(=O)NCCOC)C[C@@H](C1)Oc1ccccc1	30.0471
S975-0337	c1(nn(c2c1cccc2)C)C(=O)N1[C@H](C(=O)N2[C@H](C(=O)N(CC2)CCOC)C1)C	30.0572
S740-1332	S1(=O)(=O)N(C(=O)[C@H]2N(CC1)C[C@H](C2)NC(=O)NCCC(C)C)CCCOC	30.0638
S825-2635	N1([C@H](C(=O)O)C[C@H](C1)O)C1CCN(C(=O)OC(C)(C)C)CC1	30.0658
S720-2281	S(=O)(=O)(N1[C@H](C(=O)N)C[C@@H](C1)Oc1ccccc1)c1c(onc1C)C	30.0781
S720-1491	N1([C@H](C(=O)NCc2ccncc2)C[C@@H](C1)Oc1ccccc1)C1CCOCC1	30.0937
S721-1999	c1(nn(c2c1cccc2)C)C(=O)N1[C@H](C(=O)N)C[C@@H](C1)Oc1cnccc1	30.1004
S904-1699	c1(n2c(nn1)CN(CC2)C)[C@H]1N(Cc2cc(ccc2)C)C[C@H](C1)O	30.1865
S828-5655	N1(C(=O)c2c(nco2)C)[C@H](c2oc(nn2)C2CC2)CC(C1)(F)F	30.2116
S974-0360	N12C(=O)CN(C(=O)CCc3ccccc3)C[C@@H]1C[C@@H](C2)NC(=O)C	30.2224
S974-0154	N1([C@H](C(=O)N2[C@H](C1)C[C@@H](C2)NC(=O)C)CC(C)C)C(=O)c1ncncc1	30.2379
S974-0155	N1([C@H](C(=O)N2[C@H](C1)C[C@@H](C2)NC(=O)C)CC(C)C)C(=O)c1ncccn1	30.2379
S974-0156	N1([C@H](C(=O)N2[C@H](C1)C[C@@H](C2)NC(=O)C)CC(C)C)C(=O)c1cncnc1	30.2379
S720-0514	N1(C(=O)c2ccc(C#N)cc2)[C@H](C(=O)NCCOC)C[C@@H](C1)Oc1ccccc1	30.2565
S720-0522	N1(C(=O)c2cc(C#N)ccc2)[C@H](C(=O)NCCOC)C[C@@H](C1)Oc1ccccc1	30.2565
N121-1039	N1(C(=O)c2cnccc2)[C@@H]([C@@H]2[C@@H]3[C@H](C1)CCCN3CCC2)CCCC(=O)NCc1oc(cc1)C	30.3813
S721-0167	N1(C(=O)NC(C)C)[C@H](C(=O)N2CCOCC2)C[C@@H](C1)Oc1cnccc1	30.3937
S974-1845	N12C(=O)CN(C[C@@H]1C[C@@H](C2)NC(=O)C)Cc1ccc(cc1)C	30.4381
S974-1896	N12C(=O)CN(C[C@@H]1C[C@@H](C2)NC(=O)C)Cc1c(C)cccc1	30.4381
S974-2238	N12C(=O)[C@@H](N(C[C@@H]1C[C@@H](C2)N(C)C)Cc1nc(OC)ccc1)C	30.5423
N109-0258	c1(C(=O)N2CCC(N3C[C@@H]4[C@@H]5N(C(=O)CCC5)C[C@@H](C3)C4)CC2)n(ncc1)C	30.5988
S721-1969	N1(C(=O)Cc2cc(F)ccc2)[C@H](C(=O)N)C[C@@H](C1)Oc1cnccc1	30.7063
S974-1950	N1(C(=O)c2c(ccc(c2)Cl)F)CC(=O)N2[C@H](C1)C[C@@H](C2)NC(=O)C	30.728
S974-1955	N1(C(=O)c2c(cc(cc2)F)Cl)CC(=O)N2[C@H](C1)C[C@@H](C2)NC(=O)C	30.728
S974-2124	N1(C(=O)c2c(ccc(c2)F)Cl)CC(=O)N2[C@H](C1)C[C@@H](C2)NC(=O)C	30.728
N115-0103	N12[C@@H]([C@H]3CN(c4ncc(C(=O)NCc5c(ccc(c5)OC)OC)cc4)C[C@H](C2)C3)CCCC1=O	30.7299
S720-0547	N1(C(=O)c2ncc(nc2)C)[C@H](C(=O)NCCOC)C[C@@H](C1)Oc1ccccc1	30.7346
S721-0541	N1(C(=O)c2c(ccnc2)C)[C@H](C(=O)NCCOC)C[C@@H](C1)Oc1cnccc1	30.7346
S720-0204	S(=O)(=O)(N1[C@H](C(=O)N2CCOCC2)C[C@@H](C1)Oc1ccccc1)c1cc(F)ccc1	30.7581
S974-1992	N12C(=O)CN(C[C@@H]1C[C@@H](C2)NC(=O)C)Cc1c(Cl)cccc1	30.8465
S974-2002	N12C(=O)CN(C[C@@H]1C[C@@H](C2)NC(=O)C)Cc1ccc(Cl)cc1	30.8465
SA22-0987	N1([C@H](C(=O)N(CCc2c(n(nc2C)C)C)C)CC(C1)(F)F)C1CN(S(=O)(=O)C)C1	30.858
S596-0080	N1([C@H](C(=O)NCc2cc(OC)ccc2)C[C@H](C1)O)C1CCN(C(=O)c2ccncc2)CC1	30.8905
S904-0960	c1(n2c(nn1)CN(CC2)C)[C@H]1N(C(=O)C2CCCC2)C[C@H](C1)O	30.8932
S721-1622	N1(S(=O)(=O)C)[C@H](C(=O)NCC2CCCCC2)C[C@@H](C1)Oc1cnccc1	30.9142
S740-0173	S1(=O)(=O)N(C(=O)[C@H]2N(CC1)C[C@H](C2)NC(=O)Cc1sccc1)C1CC1	30.9335
S974-0354	N1(C(=O)c2ncccc2C)CC(=O)N2[C@H](C1)C[C@@H](C2)NC(=O)C	30.9455
S720-2032	N1(C(=O)c2c(nc(cc2)OC)OC)[C@H](C(=O)N)C[C@@H](C1)Oc1ccccc1	30.9943
S596-1185	N1([C@H](C(=O)NC)C[C@H](C1)O)C1CCN(C(=O)CCc2ccc(cc2)OC)CC1	31.0549
SB74-0217	[C@@]12(C(=O)N[C@H](C(=O)N(CCOC)C)C1)CN(Cc1ccccc1)CC2	31.0585
S596-1442	N1([C@H](C(=O)NCCOC)C[C@H](C1)O)C1CCN(C(=O)c2cc(ccc2)C)CC1	31.0675
S572-0721	N1([C@H]2c3c(nc(nc3)c3ccc(cc3)F)C[C@@H]1CC2)C(=O)NCCC(=O)OCC	31.1124
S740-1073	S1(=O)(=O)N(C(=O)[C@H]2N(CC1)C[C@H](C2)NC(=O)Nc1c(F)cccc1)CCCOC	31.1561
SB42-0950	N12C(=O)N(C[C@H]2CN(C(=O)[C@@H]1C)C)CC(=O)Nc1cc2nc(oc2cc1)c1ccccc1	31.2672
SB41-0972	N12C(=O)N(C[C@@H]2CN(C(=O)[C@@H]1CC(C)C)CCOC)CC(=O)Nc1c(OCC)cccc1	31.304
SA24-0313	c1(nn(c(c1)C)C)C(=O)N1CC(N2[C@@H](CC(C2)(F)F)COCC)C1	31.3622
SA24-0316	c1(C(=O)N2CC(N3[C@@H](CC(C3)(F)F)COCC)C2)n(nc(c1)C)C	31.3622
S596-1558	N1([C@H](C(=O)NCCOC)C[C@H](C1)O)C1CCN(C(=O)Cc2cc(ccc2)C)CC1	31.4044
S975-0386	N1(C(=O)c2n(ncc2)CC)[C@H](C(=O)N2[C@H](C(=O)N(CC2)CCOC)C1)C	31.4237
SB42-1132	N12C(=O)N(C[C@H]2CN(C(=O)[C@@H]1CC(C)C)CCOC)CC(=O)NCCN1CCCCC1	31.4538
S720-2589	N1([C@H](C(=O)NC)C[C@@H](C1)Oc1ccccc1)C1CCN(C(=O)NCc2ccc(cc2)OC)CC1	31.4847
S572-0148	N1(C(=O)Nc2cc3c(OCCO3)cc2)[C@H]2c3c(C[C@@H]1CC2)ncnc3	31.5432
S254-0036	S(=O)(=O)(N1[C@H](C(=O)N2Cc3c(CC2)cccc3)C[C@@H](C1)F)c1cc(ccc1OC)OC	31.5601
S596-1410	N1([C@H](C(=O)NCc2cnccc2)C[C@H](C1)O)C1CCN(C(=O)Cc2ccccc2)CC1	31.639
S721-0731	N1([C@H](C(=O)N2CCCC2)C[C@@H](C1)Oc1cnccc1)C(=O)c1ccc(cc1)OC	31.8767
SA22-0975	N1([C@H](C(=O)N(Cc2c(nn(c2)CC)C)C)CC(C1)(F)F)C1CN(S(=O)(=O)C)C1	31.9559
S720-2265	S(=O)(=O)(N1[C@H](C(=O)N)C[C@@H](C1)Oc1ccccc1)c1ccccc1	31.9782
S720-2186	N1([C@H](C(=O)N)C[C@@H](C1)Oc1ccccc1)Cc1cc(OC)ccc1	32.0002
S720-0241	c1(C(=O)N2[C@H](C(=O)NC)C[C@@H](C2)Oc2ccccc2)c(c2cc(ccc2)C)ocn1	32.0143
S975-0588	[C@@H]12N(C(=O)[C@@H](N(C(=O)Cn3nccc3)C2)Cc2ccccc2)CCN(C1=O)CCOC	32.0639
S624-0024	c12[nH]c3c(c1CCNC12CCN(C(=O)c2nccnc2)CC1)cccc3	32.1048
SB74-0427	[C@@]12(C(=O)N[C@H](C(=O)NCc3occc3)C1)CN(C(=O)C(C)C)CC2	32.1092
S577-0151	N1([C@@H](C(=O)N2CCOCC2)C[C@@H](C1)Oc1ccccc1)C(=O)C	32.1442
S721-0727	N1([C@H](C(=O)N2CCCC2)C[C@@H](C1)Oc1cnccc1)C(=O)Cc1cc(OC)ccc1	32.1448
S578-0744	S(=O)(=O)(N1[C@@H](C(=O)NC)C[C@@H](C1)Oc1cnccc1)c1c(C)cccc1	32.1749
S625-0455	c1(n2c(nn1)CN(Cc1cc(ccc1)C)CC2)[C@H]1N(C[C@@H](C1)O)C	32.2308
S721-0932	S(=O)(=O)(N1[C@H](C(=O)N2CCCC2)C[C@@H](C1)Oc1cnccc1)c1cc(F)ccc1	32.2373
SB42-0188	N12C(=O)N(C[C@H]2CN(C(=O)[C@@H]1C)C)CC(=O)N(CCCC)C	32.2408
SB41-0953	N12C(=O)N(C[C@@H]2CN(C(=O)[C@@H]1CC(C)C)CCOC)CC(=O)NCC	32.2479
N108-0133	N12[C@@H]([C@H]3CN(C[C@H](C2)C3)CC(=O)NC2CCCC2)CCCC1=O	32.258
S720-0992	N1([C@H](C(=O)NC2CC2)C[C@@H](C1)Oc1ccccc1)C(=O)CCc1c[nH]c2c1cccc2	32.2667
S915-0080	N12C(=O)CN(C(=O)Nc3c(OCC)cccc3)C[C@@H]1C[C@@H](C2)OC	32.3257
S740-1106	S1(=O)(=O)N(C(=O)[C@H]2N(CC1)C[C@H](C2)NC(=O)Nc1cc(c(cc1)C)C)CCCOC	32.3269
D751-0252	N12[C@H](c3n(c4c(c3CC2)cccc4)CCC(=O)Nc2cnc(cc2)OC)N(c2c(C1=O)cccc2)C	32.3512
S720-0843	c1(C(=O)N2[C@H](C(=O)N3CCCC3)C[C@@H](C2)Oc2ccccc2)n[nH]c(=O)c2c1cccc2	32.3569
S572-0248	N1([C@H]2c3c(nc(nc3)C)C[C@@H]1CC2)C(=O)c1cc2c(OCO2)cc1	32.3572
SA24-1519	N1(C2CN(C(=O)CCn3nccc3)C2)[C@@H](CC(C1)(F)F)COC	32.3684
SA24-1940	N1(C2CN(C(=O)Cn3nccc3)C2)[C@@H](CC(C1)(F)F)COCC	32.3684
S829-2306	c1(c(nn(c1)C)C)CN1CCC(N2[C@@H](CC(C2)(F)F)CO)CC1	32.4073
S577-0157	S(=O)(=O)(N1[C@@H](C(=O)N2CCOCC2)C[C@@H](C1)Oc1ccccc1)c1ccc(cc1)F	32.4496
S720-0242	N1(C(=O)Cc2cc(F)ccc2)[C@H](C(=O)NC)C[C@@H](C1)Oc1ccccc1	32.4705
S254-0323	S(=O)(=O)(N1[C@H](C(=O)N2CCOCC2)C[C@@H](C1)F)c1cc(ccc1OC)OC	32.516
S904-0930	c1(n2c(nn1)CN(CC2)C)[C@H]1N(C[C@H](C1)O)Cc1ncc(cc1)C	32.5247
S721-0787	N1([C@H](C(=O)N2CCCC2)C[C@@H](C1)Oc1cnccc1)C(=O)COc1ccccc1	32.5912
SA23-1212	N1(C2CN(C(=O)Cc3onc(c3)C)C2)[C@@H](CC(C1)(F)F)CN(C)C	32.6383
SB41-0361	N12C(=O)N(C[C@@H]2CN(C(=O)[C@@H]1CC(C)C)CCOC)Cc1nc(on1)CC	32.6545
CM4579-5541	N1(C(=O)c2ncc(nc2)C)[C@@H](CC(C1)(F)F)COc1ccncc1	32.656
S254-0148	S(=O)(=O)(N1[C@H](C(=O)N2CCCCC2)C[C@@H](C1)F)c1cc(c(cc1)OC)OC	32.7001
S974-1773	N12C(=O)CN(C[C@@H]1C[C@@H](C2)NC(=O)C)Cc1c(OC(C)C)cccc1	32.7209
S577-0156	N1(S(=O)(=O)c2ccccc2)[C@@H](C(=O)N2CCOCC2)C[C@@H](C1)Oc1ccccc1	32.8042
S720-2160	N1(C(=O)CN2CCCCCC2)[C@H](C(=O)N)C[C@@H](C1)Oc1ccccc1	32.8587
S596-1534	N1([C@H](C(=O)NCCOC)C[C@H](C1)O)C1CCN(C(=O)c2ccccc2)CC1	32.8851
S721-1982	N1([C@H](C(=O)N)C[C@@H](C1)Oc1cnccc1)C(=O)CCCc1ccccc1	32.9059
S720-2230	N1(C(=O)NC2CCCCC2)[C@H](C(=O)N)C[C@@H](C1)Oc1ccccc1	32.9395
S721-0175	N1([C@H](C(=O)N2CCOCC2)C[C@@H](C1)Oc1cnccc1)C(=O)NCCc1ccccc1	32.9414
S596-1178	N1([C@H](C(=O)NC)C[C@H](C1)O)C1CCN(C(=O)c2cc(c(cc2)OC)F)CC1	32.9573
S720-0214	S(=O)(=O)(N1[C@H](C(=O)N2CCOCC2)C[C@@H](C1)Oc1ccccc1)Cc1c(F)cccc1	32.9979
D751-0178	N12[C@H](c3n(c4c(c3CC2)cccc4)CC(=O)NCCCN2C(=O)CCC2)N(c2c(C1=O)cccc2)C	33.0021
D751-0288	N12[C@H](c3n(c4c(c3CC2)cccc4)CCC(=O)NCCN2C(=O)CCC2)N(c2c(C1=O)cccc2)C	33.0021
S721-0027	N1(C(=O)c2c(cc(cc2)OC)OC)[C@H](C(=O)N2CCOCC2)C[C@@H](C1)Oc1cnccc1	33.006
S974-1999	N12C(=O)CN(C[C@@H]1C[C@@H](C2)NC(=O)C)Cc1cc(c(cc1)OC)C	33.0308
S721-0799	n1(c(=O)oc2c1cccc2)CC(=O)N1[C@H](C(=O)N2CCCC2)C[C@@H](C1)Oc1cnccc1	33.032
N121-0828	N1([C@@H]([C@@H]2[C@@H]3[C@H](C1)CCCN3CCC2)CCCC(=O)NCCCc1c(onc1C)C)C(=O)C	33.0956
N109-0266	c1(C(=O)N2CCC(N3C[C@@H]4[C@@H]5N(C(=O)CCC5)C[C@@H](C3)C4)CC2)n(ncc1)CC	33.1512
S572-0708	N1([C@H]2c3c(nc(nc3)c3ccc(cc3)F)C[C@@H]1CC2)C(=O)Cc1c(onc1C)C	33.155
S240-1368	N1([C@@H](C[C@H](NC(=O)c2cnccc2)C1)CO)Cc1sc(cc1)C	33.1612
SB41-0998	N12C(=O)N(C[C@@H]2CN(C(=O)[C@@H]1CC(C)C)CCOC)CC(=O)NCCC1CCOCC1	33.2348
SB42-0383	N12C(=O)N(C[C@H]2CN(C(=O)[C@@H]1CC(C)C)CCOC)Cc1ccccc1	33.2444
S721-0065	N1([C@H](C(=O)N2CCOCC2)C[C@@H](C1)Oc1cnccc1)C(=O)CC1CCCCC1	33.2848
SB74-0237	[C@@]12(C(=O)N[C@H](C(=O)N3CCCC3)C1)CN(Cc1ccccc1)CC2	33.32
S721-0238	N1(C(=O)Cc2cc(F)ccc2)[C@H](C(=O)NC)C[C@@H](C1)Oc1cnccc1	33.3631
S974-0420	c1(C(=O)N2[C@H](C(=O)N3[C@H](C2)C[C@@H](C3)N(C)C)C)c(c2cc(ccc2)C)ocn1	33.4627
SB73-0278	[C@]12(C(=O)N[C@@H](C1)C(=O)NCCCN1CCOCC1)CN(Cc1ccccc1)CC2	33.5311
S721-0752	N1([C@H](C(=O)N2CCCC2)C[C@@H](C1)Oc1cnccc1)C(=O)COc1ccc(F)cc1	33.5355
S577-0492	N1([C@@H](C(=O)NC)C[C@@H](C1)Oc1ccccc1)C(=O)NCCC	33.5774
S720-2076	c1(nn(c2c1cccc2)C)C(=O)N1[C@H](C(=O)N)C[C@@H](C1)Oc1ccccc1	33.5779
S721-0001	N1([C@H](C(=O)N2CCOCC2)C[C@@H](C1)Oc1cnccc1)C(=O)C1CCCCC1	33.5836
S829-1460	c1(nn(cc1)CC)C(=O)N1CCC(N2[C@@H](CC(C2)(F)F)COC)CC1	33.5894
S829-1473	c1(C(=O)N2CCC(N3[C@@H](CC(C3)(F)F)COC)CC2)cn(nc1)CC	33.5894
S825-0746	N1([C@H](C(=O)N)C[C@H](C1)O)C1CCN(Cc2cc(cc(c2)F)F)CC1	33.6309
S720-2394	N1([C@H](C(=O)NC)C[C@@H](C1)Oc1ccccc1)C1CCN(C(=O)COc2ccccc2)CC1	33.6632
S596-0485	N1([C@H](C(=O)NCc2cc(OC)ccc2)C[C@H](C1)O)C1CCN(C(=O)CCC(=O)N(c2ccccc2)CC)CC1	33.7093
S974-0462	N12C(=O)[C@@H](N(C(=O)Cn3c(=O)oc4c3cccc4)C[C@@H]1C[C@@H](C2)N(C)C)C	33.7326
S720-0268	N1(C(=O)C2CCCC2)[C@H](C(=O)NC)C[C@@H](C1)Oc1ccccc1	33.7334
SB74-0486	[C@@]12(C(=O)N[C@@H](C1)C(=O)NCCCc1ccccc1)CN(C(=O)C(C)C)CC2	33.7396
S740-0676	S1(=O)(=O)N(C(=O)[C@H]2N(C[C@@H](NC(=O)c3ccccc3)C2)CC1)CC(C)C	33.7556
S577-0628	N1(C(=O)NCc2ccccc2)[C@@H](C(=O)NCCOC)C[C@@H](C1)Oc1ccccc1	33.7583
S596-0768	N1([C@H](C(=O)NCC=C)C[C@H](C1)O)C1CCN(C(=O)c2cc(OC)ccc2)CC1	33.7603
S975-0533	N1(C(=O)c2c(nco2)C)[C@H](C(=O)N2[C@H](C(=O)N(CC2)CCOC)C1)Cc1ccccc1	33.9356
S720-0269	N1(C(=O)C2CC=CC2)[C@H](C(=O)NC)C[C@@H](C1)Oc1ccccc1	33.9891
S825-2283	N1([C@H](C(=O)N(C)C)C[C@H](C1)O)C1CCN(Cc2n(ccc2)C)CC1	34.0157
S828-3451	S(=O)(=O)(N1[C@H](c2nnc(o2)C)CC(C1)(F)F)c1cn(nc1)CC	34.049
S721-0998	N1([C@H](C(=O)NC2CC2)C[C@@H](C1)Oc1cnccc1)C(=O)C1CCCC1	34.0747
SB18-0270	N1(C(=O)c2c(onc2C)C)[C@H](c2nc(n[nH]2)C)C[C@H](NC(=O)C2CCOCC2)C1	34.2263
D751-0275	N12[C@H](c3n(c4c(c3CC2)cccc4)CCC(=O)Nc2nc(c(s2)C)C)N(c2c(C1=O)cccc2)C	34.2609
SB77-0693	N1([C@H](C(=O)N(C)C)C[C@@H](C1)OC1CCN(C(=O)C)CC1)Cc1cc2c(OCC2)cc1	34.3256
S721-0251	N1([C@H](C(=O)NC)C[C@@H](C1)Oc1cnccc1)C(=O)CCCc1ccccc1	34.3471
S720-0356	N1(C(=O)CN2CCCCCC2)[C@H](C(=O)NC)C[C@@H](C1)Oc1ccccc1	34.3549
S720-2180	N1([C@H](C(=O)N)C[C@@H](C1)Oc1ccccc1)Cc1ccc(C#N)cc1	34.4567
S720-2183	N1([C@H](C(=O)N)C[C@@H](C1)Oc1ccccc1)Cc1cc(C#N)ccc1	34.4567
S721-0722	N1(C(=O)c2c(nc(cc2)OC)OC)[C@H](C(=O)N2CCCC2)C[C@@H](C1)Oc1cnccc1	34.5026
S624-0233	c12C3(N(CCc1c1c([nH]2)cccc1)C)CCN(C(=O)c1oc(cc1)Cn1cncc1)CC3	34.6143
S720-0807	N1([C@H](C(=O)N2CCCC2)C[C@@H](C1)Oc1ccccc1)C(=O)CN1CCOCC1	34.6196
S740-0623	S1(=O)(=O)N(C(=O)[C@H]2N(CC1)C[C@H](C2)NC(=O)CCCc1ccccc1)CC(C)C	34.6657
S975-0698	[C@@H]12N(C(=O)[C@@H](N(C2)C(=O)CCCc2nc3c(s2)cccc3)C)CCN(C1=O)CC(C)C	34.6725
S720-0680	N1([C@H](C(=O)NCCOC)C[C@@H](C1)Oc1ccccc1)C(=O)NCCc1ccccc1	34.719
D751-0113	N12[C@H](c3n(c4c(c3CC2)cccc4)CC(=O)NCCc2ccc(cc2)O)N(c2c(C1=O)cccc2)C	34.7589
S974-1746	S(=O)(=O)(N1CC(=O)N2[C@H](C1)C[C@@H](C2)NC(=O)C)c1c(onc1C)C	34.7684
S974-1266	N12C(=O)[C@@H](N(C[C@@H]1C[C@@H](C2)NC(=O)C)Cc1cc(ccc1)C)C	34.7809
S974-1280	N12C(=O)[C@@H](N(C[C@@H]1C[C@@H](C2)NC(=O)C)Cc1c(C)cccc1)C	34.7809
SB42-0191	N12C(=O)N(C[C@H]2CN(C(=O)[C@@H]1C)C)Cc1ccc(cc1)OC	34.8107
SB42-1121	N12C(=O)N(C[C@H]2CN(C(=O)[C@@H]1CC(C)C)CCOC)CC(=O)N(Cc1ccncc1)CC	34.8111
S721-1054	N1([C@H](C(=O)NC2CC2)C[C@@H](C1)Oc1cnccc1)C(=O)Cc1ccccc1	34.821
N106-1903	N1(C(=O)C2CC2)[C@@H]([C@@H]2[C@@H]3[C@H](C1)CCCN3CCC2)CCCC(=O)NC	34.8223
SB18-0268	c1(C(=O)N2[C@H](c3nc(n[nH]3)C)C[C@H](NC(=O)C3CCOCC3)C2)c(nn(c1)C)C	34.8827
SB18-0269	c1(C(=O)N2[C@H](c3nc(n[nH]3)C)C[C@H](NC(=O)C3CCOCC3)C2)n(nc(c1)C)C	34.8827
SA22-0572	N1(C2CN(C(=O)C3CC3)C2)[C@@H](CC(C1)(F)F)C(=O)NCC1CCCCC1	34.9004
S974-0345	N1(C(=O)c2cnc(cc2)OC)CC(=O)N2[C@H](C1)C[C@@H](C2)NC(=O)C	34.9849
S904-1356	c1(n2c(nn1)CN(C(=O)C(C)C)CC2)[C@H]1N(Cc2occc2)C[C@H](C1)O	35.1056
S721-0999	N1([C@H](C(=O)NC2CC2)C[C@@H](C1)Oc1cnccc1)C(=O)C1CC=CC1	35.1292
S254-0371	N1([C@H](C(=O)N2CCOCC2)C[C@@H](C1)F)C(=O)c1ccccc1	35.1613
S975-0582	N1(C(=O)c2cn(nc2)C)[C@H](C(=O)N2[C@H](C(=O)N(CC2)CCOC)C1)Cc1ccccc1	35.1673
S975-0583	N1([C@H](C(=O)N2[C@H](C(=O)N(CC2)CCOC)C1)Cc1ccccc1)C(=O)c1nn(cc1)C	35.1673
N115-0034	N12[C@@H]([C@H]3CN(c4ncc(C(=O)NCCCOC(C)C)cc4)C[C@H](C2)C3)CCCC1=O	35.1819
S974-0356	N1(C(=O)c2cc(cnc2)C)CC(=O)N2[C@H](C1)C[C@@H](C2)NC(=O)C	35.2246
S974-2054	N1(C(=O)c2cc(ncc2)C)CC(=O)N2[C@H](C1)C[C@@H](C2)NC(=O)C	35.2246
S974-2057	N1(C(=O)c2ncc(cc2)C)CC(=O)N2[C@H](C1)C[C@@H](C2)NC(=O)C	35.2246
SB29-0174	S(=O)(=O)(N1[C@H](c2nc([nH]n2)C)C[C@@H](C1)OC)Cc1c(Cl)cccc1	35.2373
SB29-0175	S(=O)(=O)(N1[C@H](c2nc([nH]n2)C)C[C@@H](C1)OC)Cc1ccc(Cl)cc1	35.2373
S720-0536	N1(C(=O)c2cscc2)[C@H](C(=O)NCCOC)C[C@@H](C1)Oc1ccccc1	35.2506
S972-0587	N1([C@H](C(=O)N(C[C@H]1COc1ccccc1)C)C)C(=O)C1CCOCC1	35.2558
S577-0687	N1([C@@H](C(=O)NCCOC)C[C@@H](C1)Oc1ccccc1)C(=O)CC	35.2861
S740-0613	S1(=O)(=O)N(C(=O)[C@H]2N(C[C@@H](NC(=O)c3sccc3)C2)CC1)CC(C)C	35.2949
S740-0629	S1(=O)(=O)N(C(=O)[C@H]2N(C[C@@H](NC(=O)c3cscc3)C2)CC1)CC(C)C	35.2949
SB74-0107	[C@@]12(C(=O)N[C@H](C(=O)NCc3ccc(cc3)OC)C1)CN(CC2)C(C)C	35.3497
S720-2353	N1([C@H](C(=O)NC)C[C@@H](C1)Oc1ccccc1)C1CCN(C(=O)c2cc(C#N)ccc2)CC1	35.4126
S720-0569	N1(C(=O)C(C)C)[C@H](C(=O)NCCOC)C[C@@H](C1)Oc1ccccc1	35.4141
S740-0607	S1(=O)(=O)N(C(=O)[C@H]2N(C[C@@H](NC(=O)c3occc3)C2)CC1)CC(C)C	35.4705
S740-0649	S1(=O)(=O)N(C(=O)[C@H]2N(C[C@@H](NC(=O)c3cocc3)C2)CC1)CC(C)C	35.4705
S721-1005	N1([C@H](C(=O)NC2CC2)C[C@@H](C1)Oc1cnccc1)C(=O)CCC1CCCC1	35.471
SB73-0272	[C@]12(C(=O)N[C@H](C(=O)NCc3ncccc3)C1)CN(Cc1ccccc1)CC2	35.541
SB41-0406	N12C(=O)N(C[C@@H]2CN(C(=O)[C@@H]1CC(C)C)CCOC)CCCOC	35.5503
S974-1911	N1(C(=O)c2ccc(cc2)OCC)CC(=O)N2[C@H](C1)C[C@@H](C2)NC(=O)C	35.6797
S974-0347	N1(C(=O)c2c(occ2)C)CC(=O)N2[C@H](C1)C[C@@H](C2)NC(=O)C	35.6817
S572-0350	N1(C(=O)Nc2c(cc(cc2)F)F)[C@H]2c3c(nc(nc3)C)C[C@@H]1CC2	35.6825
S740-1339	S1(=O)(=O)N(C(=O)[C@H]2N(CC1)C[C@H](C2)NC(=O)Nc1cc(ccc1)CC)CCCOC	35.6952
CM4579-6193	N1(C(=O)c2ncccc2)[C@@H](CC(C1)(F)F)COc1cnccc1	35.7241
S720-2349	c1(n[nH]c2c1cccc2)C(=O)N1CCC(N2[C@H](C(=O)NC)C[C@@H](C2)Oc2ccccc2)CC1	35.75
S740-0273	S1(=O)(=O)N(C(=O)[C@H]2N(CC1)C[C@H](C2)NC(=O)NCCc1ccccc1)CCCOC	35.7592
SA23-1085	N1(C2CN(C(=O)Cn3nnnc3)C2)[C@@H](CC(C1)(F)F)CN(C)C	35.7903
SA22-0540	N1([C@H](C(=O)NC2CCCCC2)CC(C1)(F)F)C1CN(C(=O)C2CC2)C1	35.8085
S720-2045	c1(C(=O)N2[C@H](C(=O)N)C[C@@H](C2)Oc2ccccc2)c(c2cc(ccc2)C)ocn1	35.884
SB74-0250	[C@@]12(C(=O)N[C@@H](C1)C(=O)NCCCOC)CN(Cc1ccccc1)CC2	35.8943
S721-0271	N1([C@H](C(=O)NC)C[C@@H](C1)Oc1cnccc1)C(=O)CCC1CCCC1	35.9003
S970-0457	c1(n(cnn1)CC1CC1)[C@H]1N(C(=O)CCc2nc3c(s2)cccc3)CC(C1)(F)F	35.906
N124-0048	[C@H]1([C@@H](c2c([C@@H]([C@H]1CO)O)cc1c(c2)OCO1)c1cc(c(c(c1)OC)OC)OC)C(=O)Nc1c(ccc(c1)C)OC	35.9154
S572-0657	N1([C@H]2c3c(nc(nc3)c3ccc(cc3)F)C[C@@H]1CC2)C(=O)c1ncc(nc1)C	35.919
SB73-1000	[C@]12(C(=O)N[C@@H](C1)C(=O)O)CN(C(=O)OC(C)(C)C)CC2	35.924
S904-0897	c1(n2c(nn1)CN(CC2)C)[C@H]1N(Cc2oc(cc2)C)C[C@H](C1)O	35.9463
S720-0040	N1([C@H](C(=O)N2CCOCC2)C[C@@H](C1)Oc1ccccc1)C(=O)c1cnc(cc1)C	35.9743
S720-0056	N1(C(=O)c2c(ccnc2)C)[C@H](C(=O)N2CCOCC2)C[C@@H](C1)Oc1ccccc1	35.9743
S720-0057	N1(C(=O)c2c(nccc2)C)[C@H](C(=O)N2CCOCC2)C[C@@H](C1)Oc1ccccc1	35.9743
S721-0016	N1([C@H](C(=O)N2CCOCC2)C[C@@H](C1)Oc1cnccc1)C(=O)c1cc(ccc1)C	35.9743
N107-0124	N12[C@@H]([C@H]3CN(C(=O)Nc4cc(ccc4)C)C[C@H](C2)C3)CCCC1=O	36.1144
SA23-0274	N1(C2CN(C2)C)[C@@H](CC(C1)(F)F)CN(C(=O)Cc1c(onc1C)C)C	36.1327
S254-0274	N1([C@H](C(=O)N2CCOCC2)C[C@@H](C1)F)C(=O)c1cc(ccc1)C	36.1997
S254-0435	N1(C(=O)c2c(C)cccc2)[C@H](C(=O)N2CCOCC2)C[C@@H](C1)F	36.1997
S254-0436	N1([C@H](C(=O)N2CCOCC2)C[C@@H](C1)F)C(=O)c1ccc(cc1)C	36.1997
S596-0867	N1([C@H](C(=O)NC2CC2)C[C@H](C1)O)C1CCN(C(=O)c2cc(OC)ccc2)CC1	36.2389
SA23-0085	c1(nn(cc1)CC)C(=O)N1CC(N2[C@@H](CC(C2)(F)F)CN(C)C)C1	36.2786
SA23-1145	c1(C(=O)N2CC(N3[C@@H](CC(C3)(F)F)CN(C)C)C2)cn(nc1)CC	36.2786
S578-0466	N1(C(=O)N(CC)CC)[C@@H](C(=O)N2CCOCC2)C[C@@H](C1)Oc1cnccc1	36.2789
S720-0674	N1(C(=O)N(C)C)[C@H](C(=O)NCCOC)C[C@@H](C1)Oc1ccccc1	36.3681
S721-1586	N1(S(=O)(=O)C)[C@H](C(=O)NCc2c(C)cccc2)C[C@@H](C1)Oc1cnccc1	36.4167
S974-2146	N12C(=O)CN(C(=O)CCc3ccc(cc3)OC)C[C@@H]1C[C@@H](C2)NC(=O)C	36.442
S577-0665	N1(C(=O)CC(C)C)[C@@H](C(=O)NCCOC)C[C@@H](C1)Oc1ccccc1	36.5017
S740-0915	S1(=O)(=O)N(C(=O)[C@H]2N(C[C@@H](NC(=O)c3c(ccs3)C)C2)CC1)CCC	36.5542
S254-0322	S(=O)(=O)(N1[C@H](C(=O)N2CCOCC2)C[C@@H](C1)F)c1cc(c(cc1)OC)OC	36.5893
S720-1468	N1([C@H](C(=O)NCCc2ccncc2)C[C@@H](C1)Oc1ccccc1)C1CCOCC1	36.6261
S720-0031	N1([C@H](C(=O)N2CCOCC2)C[C@@H](C1)Oc1ccccc1)C(=O)c1nccnc1	36.7965
S721-0070	N1([C@H](C(=O)N2CCOCC2)C[C@@H](C1)Oc1cnccc1)C(=O)c1ncccc1	36.7965
S721-1021	N1([C@H](C(=O)NC2CC2)C[C@@H](C1)Oc1cnccc1)C(=O)CC1CCCC1	36.8157
SA23-1132	N1(C2CN(C(=O)Cn3nc(cc3)C)C2)[C@@H](CC(C1)(F)F)CN(C)C	36.8426
S720-1033	N1(C(=O)c2ncccc2)[C@H](C(=O)NC2CC2)C[C@@H](C1)Oc1ccccc1	36.8464
S720-1039	N1([C@H](C(=O)NC2CC2)C[C@@H](C1)Oc1ccccc1)C(=O)c1ccncc1	36.8464
S720-1061	N1(C(=O)c2cnccc2)[C@H](C(=O)NC2CC2)C[C@@H](C1)Oc1ccccc1	36.8464
S829-0781	N1([C@@H](CC(C1)(F)F)COC)C1CCN(C(=O)C2CCOCC2)CC1	36.9039
S572-0404	N1([C@H]2c3c(nc(nc3)c3ccccc3)C[C@@H]1CC2)C(=O)c1cocc1	36.9056
S974-1915	N12C(=O)CN(C[C@@H]1C[C@@H](C2)NC(=O)C)Cc1c(C#N)cccc1	36.9188
S974-1917	N12C(=O)CN(C[C@@H]1C[C@@H](C2)NC(=O)C)Cc1ccc(C#N)cc1	36.9188
S974-1923	N12C(=O)CN(C[C@@H]1C[C@@H](C2)NC(=O)C)Cc1cc(C#N)ccc1	36.9188
S720-2292	N1(C(=O)NCc2ccc(cc2)OC)[C@H](C(=O)N)C[C@@H](C1)Oc1ccccc1	37.0676
S829-0961	c1(C(=O)N2CCC(N3[C@@H](CC(C3)(F)F)COC)CC2)n(cnc1)C	37.0957
S829-1039	c1(ncn(c1)C)C(=O)N1CCC(N2[C@@H](CC(C2)(F)F)COC)CC1	37.0957
S829-1442	c1(C(=O)N2CCC(N3[C@@H](CC(C3)(F)F)COC)CC2)cn(nc1)C	37.0957
S720-0209	S(=O)(=O)(N1[C@H](C(=O)N2CCOCC2)C[C@@H](C1)Oc1ccccc1)c1c(C)cccc1	37.1639
S740-1338	S1(=O)(=O)N(C(=O)[C@H]2N(CC1)C[C@H](C2)NC(=O)Nc1c(c(F)ccc1)C)CCCOC	37.1926
S827-1046	N1([C@H](c2nc(no2)CCOC)CC(C1)(F)F)S(=O)(=O)CC	37.2314
S974-0346	N1(C(=O)c2ncc(nc2)C)CC(=O)N2[C@H](C1)C[C@@H](C2)NC(=O)C	37.2583
S596-0863	N1([C@H](C(=O)NCC2CC2)C[C@H](C1)O)C1CCN(C(=O)c2cc(OC)ccc2)CC1	37.2781
N106-0400	S(=O)(=O)(N1[C@@H]([C@@H]2[C@@H]3[C@H](C1)CCCN3CCC2)CCCC(=O)N1CCOCC1)c1cc(ccc1OC)OC	37.3306
S572-0516	N1([C@H]2c3c(nc(nc3)c3ccccc3)C[C@@H]1CC2)C(=O)CCn1nc(cc1C)C	37.365
S974-0170	N12C(=O)[C@@H](N(C[C@@H]1C[C@@H](C2)NC(=O)C)C(=O)CCc1nc2c(s1)cccc2)CC(C)C	37.4156
SB41-0170	N12C(=O)N(C[C@@H]2CN(C(=O)[C@@H]1C)C)Cc1cc(OC)ccc1	37.4262
S720-2211	c1(c(c2c(OC)cccc2)n[nH]c1)CN1[C@H](C(=O)N)C[C@@H](C1)Oc1ccccc1	37.4492
S721-0066	N1([C@H](C(=O)N2CCOCC2)C[C@@H](C1)Oc1cnccc1)C(=O)C1(C)CCCCC1	37.4532
N108-0065	N12[C@@H]([C@H]3CN(CC(=O)Nc4cc(ccc4OC)OC)C[C@H](C2)C3)CCCC1=O	37.4738
S974-2018	N1(C(=O)c2cc(F)ccc2)CC(=O)N2[C@H](C1)C[C@@H](C2)NC(=O)C	37.5525
N121-0699	N1([C@@H]([C@@H]2[C@@H]3[C@H](C1)CCCN3CCC2)CCCC(=O)NCCc1nc2c(n1C)cccc2)Cc1cnccc1	37.5649
S572-0730	c1(nn(c(c1)C)C)C(=O)N1[C@H]2c3c(nc(nc3)c3ccc(cc3)F)C[C@@H]1CC2	37.6307
SB29-0589	c1(C(=O)N2[C@H](c3nc([nH]n3)C)C[C@@H](C2)OCc2cc(ccc2)C)c(nn(c1)CC)C	37.6375
SB73-0271	[C@]12(C(=O)N[C@H](C(=O)N(CC3CC3)CCC)C1)CN(Cc1ccccc1)CC2	37.6964
S577-0656	N1(C(=O)c2sccc2)[C@@H](C(=O)NCCOC)C[C@@H](C1)Oc1ccccc1	37.7015
S720-2181	N1([C@H](C(=O)N)C[C@@H](C1)Oc1ccccc1)Cc1c(cc(cc1)F)F	37.7063
S624-0004	c12[nH]c3c(c1CCNC12CCN(C(=O)c2c(nc(cc2)OC)OC)CC1)cccc3	37.7268
S720-2231	N1(C(=O)Nc2ccccc2)[C@H](C(=O)N)C[C@@H](C1)Oc1ccccc1	37.7768
S721-2027	N1([C@H](C(=O)N)C[C@@H](C1)Oc1cnccc1)C(=O)CCc1ccccc1	37.8099
S740-0274	S1(=O)(=O)N(C(=O)[C@H]2N(CC1)C[C@H](C2)NC(=O)NCc1ccc(F)cc1)CCCOC	37.8281
SA23-1134	N1(C2CN(C(=O)CCn3ncc(c3)C)C2)[C@@H](CC(C1)(F)F)CN(C)C	37.8328
SB42-1154	N12C(=O)N(C[C@H]2CN(C(=O)[C@@H]1CC(C)C)CCOC)CC(=O)NCC1CCOCC1	37.9106
S829-2305	c1(c(n(nc1C)C)C)CN1CCC(N2[C@@H](CC(C2)(F)F)CO)CC1	37.9128
S970-0441	c1([C@H]2N(C(=O)Cc3c(ccc(c3)OC)OC)CC(C2)(F)F)n(cnn1)CC1CC1	37.9239
S925-0066	N1([C@H](C(=O)N(C[C@H]1CNC(=O)c1ncsc1)C)C)Cc1cc(ccc1)C	37.9629
S572-0631	N1([C@H]2c3c(nc(nc3)c3ccc(cc3)F)C[C@@H]1CC2)C(=O)NCC	37.9675
S721-0986	N1(C(=O)c2nc3c(cc2)cccc3)[C@H](C(=O)NC2CC2)C[C@@H](C1)Oc1cnccc1	37.9707
S970-0465	c1([C@H]2N(C(=O)Cc3c(onc3C)C)CC(C2)(F)F)n(cnn1)CC1CC1	37.9916
SB73-0405	[C@]12(C(=O)N[C@H](C(=O)NCc3nc4c([nH]3)cccc4)C1)CN(C(=O)C(C)C)CC2	38.0177
S721-0902	N1(C(=O)Nc2c(OCC)cccc2)[C@@H](C(=O)N2CCCC2)C[C@H](C1)Oc1cnccc1	38.1128
S974-0587	N1(C(=O)c2nn(c(c2)C)C)[C@H](C(=O)N2[C@H](C1)C[C@@H](C2)N(C)C)CC(C)C	38.1446
S974-0591	c1(C(=O)N2[C@H](C(=O)N3[C@H](C2)C[C@@H](C3)N(C)C)CC(C)C)n(nc(c1)C)C	38.1446
S721-1963	N1(C(=O)c2cc(ccc2)C)[C@H](C(=O)N)C[C@@H](C1)Oc1cnccc1	38.1762
SB77-0952	S(=O)(=O)(N1CCC(O[C@H]2C[C@H](N(Cc3oc(cc3)C)C2)C(=O)N(C)C)CC1)C	38.1903
S720-0509	N1(C(=O)C2CC2)[C@H](C(=O)NCCOC)C[C@@H](C1)Oc1ccccc1	38.2165
S596-0039	N1([C@H](C(=O)NCc2cc(OC)ccc2)C[C@H](C1)O)C1CCN(C(=O)CCCc2ccccc2)CC1	38.2268
SA22-0986	c1(c(n(nc1C)CC)C)CN(C(=O)[C@H]1N(C2CN(S(=O)(=O)C)C2)CC(C1)(F)F)CC	38.3084
S720-2325	N1([C@H](C(=O)NC)C[C@@H](C1)Oc1ccccc1)C1CCN(C(=O)c2cocc2)CC1	38.3211
S720-2397	N1([C@H](C(=O)NC)C[C@@H](C1)Oc1ccccc1)C1CCN(C(=O)c2occc2)CC1	38.3211
S720-2247	N1(C(=O)NCC(C)C)[C@H](C(=O)N)C[C@@H](C1)Oc1ccccc1	38.3383
S720-0272	c1(nn(c2c1cccc2)C)C(=O)N1[C@H](C(=O)NC)C[C@@H](C1)Oc1ccccc1	38.3823
D751-0229	N12[C@H](c3n(c4c(c3CC2)cccc4)CCC(=O)NCCc2ccc(cc2)O)N(c2c(C1=O)cccc2)C	38.5118
S720-0510	N1(C(=O)C2CCC2)[C@H](C(=O)NCCOC)C[C@@H](C1)Oc1ccccc1	38.5867
D751-0122	N12[C@H](c3n(c4c(c3CC2)cccc4)CC(=O)Nc2ncc(s2)C)N(c2c(C1=O)cccc2)C	38.5876
D751-0159	N12[C@H](c3n(c4c(c3CC2)cccc4)CC(=O)Nc2nc(cs2)C)N(c2c(C1=O)cccc2)C	38.5876
S720-0015	N1([C@H](C(=O)N2CCOCC2)C[C@@H](C1)Oc1ccccc1)C(=O)c1sccc1	38.6799
S720-0044	N1([C@H](C(=O)N2CCOCC2)C[C@@H](C1)Oc1ccccc1)C(=O)c1cscc1	38.6799
SB18-1091	n1c([C@H]2N(C[C@@H](NS(=O)(=O)C)C2)CC(CC)CC)[nH]nc1c1ccccc1	38.7035
SB41-0410	N12C(=O)N(C[C@@H]2CN(C(=O)[C@@H]1CC(C)C)CCOC)CC(=O)N1CCOCC1	38.7208
S974-0396	N12C(=O)CN(C(=O)COCc3ccccc3)C[C@@H]1C[C@@H](C2)NC(=O)C	38.755
S720-0018	N1([C@H](C(=O)N2CCOCC2)C[C@@H](C1)Oc1ccccc1)C(=O)CC(C)C	38.7551
SB73-0234	[C@]12(C(=O)N[C@H](C(=O)NCc3c(onc3C)C)C1)CN(Cc1ccccc1)CC2	38.7594
S827-1857	n1c(onc1C1CC1)[C@@H]1CC(CN1)(F)F	38.9127
S624-0159	c12C3(N(CCc1c1c([nH]2)cccc1)C)CCN(C(=O)c1sccc1)CC3	38.9137
S624-0187	c12C3(N(CCc1c1c([nH]2)cccc1)C)CCN(C(=O)c1cscc1)CC3	38.9137
S925-0041	N1([C@H](C(=O)N(C[C@H]1CNC(=O)c1c2c(ccn1)cccc2)C)C)Cc1cc(ccc1)C	38.9962
S720-0304	c1(nn(CC(=O)N2[C@H](C(=O)NC)C[C@@H](C2)Oc2ccccc2)c(c1)C)C(F)(F)F	39.0497
S720-2245	N1(C(=O)NCc2ccc(F)cc2)[C@H](C(=O)N)C[C@@H](C1)Oc1ccccc1	39.0674
S578-0440	N1([C@@H](C(=O)N2CCOCC2)C[C@@H](C1)Oc1cnccc1)C(=O)NCc1ccc(F)cc1	39.0806
SB41-0989	N12C(=O)N(C[C@@H]2CN(C(=O)[C@@H]1CC(C)C)CCOC)CC(=O)NCC(C)C	39.0848
S720-0552	N1(C(=O)c2c(nco2)C)[C@H](C(=O)NCCOC)C[C@@H](C1)Oc1ccccc1	39.1216
S721-0071	N1([C@H](C(=O)N2CCOCC2)C[C@@H](C1)Oc1cnccc1)C(=O)COc1ccccc1	39.1424
SB41-0353	N12C(=O)N(C[C@@H]2CN(C(=O)[C@@H]1CC(C)C)CCOC)CC(=O)NCc1cc(OC)ccc1	39.1934
SB41-0356	N12C(=O)N(C[C@@H]2CN(C(=O)[C@@H]1CC(C)C)CCOC)CC(=O)NCc1ccc(cc1)OC	39.1934
SB41-0950	N12C(=O)N(C[C@@H]2CN(C(=O)[C@@H]1CC(C)C)CCOC)CC(=O)NCc1c(OC)cccc1	39.1934
S975-0584	[C@@H]12N(C(=O)[C@@H](N(C2)C(=O)CCn2nccc2)Cc2ccccc2)CCN(C1=O)CCOC	39.2398
S720-0596	c1(nn(c(c1)C)C)C(=O)N1[C@H](C(=O)NCCOC)C[C@@H](C1)Oc1ccccc1	39.2459
S720-0599	c1(C(=O)N2[C@H](C(=O)NCCOC)C[C@@H](C2)Oc2ccccc2)n(nc(c1)C)C	39.2459
S974-1138	N1(C(=O)c2cc(Cl)ccc2)[C@H](C(=O)N2[C@H](C1)C[C@@H](C2)NC(=O)C)C	39.2498
S974-1407	N1(C(=O)c2ccc(cc2)Cl)[C@H](C(=O)N2[C@H](C1)C[C@@H](C2)NC(=O)C)C	39.2498
S720-2409	N1([C@H](C(=O)NC)C[C@@H](C1)Oc1ccccc1)C1CCN(C(=O)CC)CC1	39.26
SB42-1157	N12C(=O)N(C[C@H]2CN(C(=O)[C@@H]1CC(C)C)CCOC)CC(=O)N1CCN(C(=O)C)CC1	39.645
S596-0015	N1([C@H](C(=O)NCc2cc(OC)ccc2)C[C@H](C1)O)C1CCN(C(=O)Cc2ccc(Cl)cc2)CC1	39.6657
SA22-0947	N1([C@H](C(=O)N2CCN(CC2)C(C)C)CC(C1)(F)F)C1CN(S(=O)(=O)C)C1	39.7079
S972-0832	N1([C@H](C(=O)N(C[C@H]1COc1cnccc1)C)Cc1ccccc1)C(=O)c1ccccc1	39.7108
S721-1192	S(=O)(=O)(N1[C@H](C(=O)NC2CC2)C[C@@H](C1)Oc1cnccc1)c1c(C)cccc1	39.7149
S825-0213	N1([C@H](C(=O)NC)C[C@H](C1)O)C1CCN(Cc2cc(OC)ccc2)CC1	39.721
S825-1003	N1([C@H](C(=O)NC)C[C@H](C1)O)C1CCN(CC1)Cc1ccc(cc1)OC	39.721
SA24-0207	c1(C(=O)N2CC(N3[C@@H](CC(C3)(F)F)COC)C2)n(ncc1)CC	39.7513
SA24-1615	c1(nn(cc1)CC)C(=O)N1CC(N2[C@@H](CC(C2)(F)F)COC)C1	39.7513
S740-0953	S1(=O)(=O)N(C(=O)[C@H]2N(CC1)C[C@H](C2)NC(=O)CCCc1ccccc1)CCC	39.8112
S740-1150	S1(=O)(=O)N(C(=O)[C@H]2N(CC1)C[C@H](C2)NC(=O)CC1CCCCC1)C1CC1	39.8392
S596-0077	N1([C@H](C(=O)NCc2cc(OC)ccc2)C[C@H](C1)O)C1CCN(C(=O)c2occc2)CC1	39.9324
S578-0477	N1([C@@H](C(=O)N2CCOCC2)C[C@@H](C1)Oc1cnccc1)C(=O)CCc1c[nH]c2c1cccc2	39.9545
S740-1323	S1(=O)(=O)N(C(=O)[C@H]2N(C[C@@H](NC(=O)C(C)C)C2)CC1)CCCOC	40.0086
S720-0293	N1([C@H](C(=O)NC)C[C@@H](C1)Oc1ccccc1)C(=O)COc1ccccc1	40.1052
SB73-0826	S(=O)(=O)(N1C[C@]2(C(=O)N[C@H](C(=O)NCc3ccc(Cl)cc3)C2)CC1)C	40.1417
SB73-0880	S(=O)(=O)(N1C[C@]2(C(=O)N[C@H](C(=O)NCc3c(Cl)cccc3)C2)CC1)C	40.1417
S720-0246	N1([C@H](C(=O)NC)C[C@@H](C1)Oc1ccccc1)C(=O)CCCc1c[nH]c2c1cccc2	40.1467
N121-0083	[C@H]12[C@@H]3[C@H](CN([C@@H]1CCCC(=O)NCCN1CCOCC1)C)CCCN3CCC2	40.2337
S974-2561	N1(C(=O)c2onc(c2)C)[C@H](C(=O)N2[C@H](C1)C[C@@H](C2)N(C)C)C	40.2747
SB73-0809	S(=O)(=O)(N1C[C@]2(C(=O)N[C@H](C(=O)NCc3ccc(cc3)CC)C2)CC1)C	40.2822
S596-0086	C1(C(=O)N2CCC(N3[C@H](C(=O)NCc4cc(OC)ccc4)C[C@H](C3)O)CC2)(CC1)c1ccccc1	40.3097
S720-0946	S(=O)(=O)(N1[C@H](C(=O)N2CCCC2)C[C@@H](C1)Oc1ccccc1)c1cc(OC)ccc1	40.3121
SA24-1951	c1(C(=O)N2CC(N3[C@@H](CC(C3)(F)F)COCC)C2)cn(nc1)C	40.3678
SA24-2162	c1(C(=O)N2CC(N3[C@@H](CC(C3)(F)F)COCC)C2)ncn(c1)C	40.3678
S974-0112	N1([C@H](C(=O)N2[C@H](C1)C[C@@H](C2)NC(=O)C)CC(C)C)C(=O)c1sccc1	40.3686
S974-0134	N1([C@H](C(=O)N2[C@H](C1)C[C@@H](C2)NC(=O)C)CC(C)C)C(=O)c1cscc1	40.3686
N124-0015	[C@H]1([C@@H](c2c([C@@H]([C@H]1CO)O)cc1c(c2)OCO1)c1cc(c(c(c1)OC)OC)OC)C(=O)N(CC1CC1)CCC	40.3738
S829-1449	c1(C(=O)N2CCC(N3[C@@H](CC(C3)(F)F)COC)CC2)c(onc1C)C	40.4779
S720-0027	N1(C(=O)c2c(cc(cc2)OC)OC)[C@H](C(=O)N2CCOCC2)C[C@@H](C1)Oc1ccccc1	40.5687
SB73-1008	[C@]12(C(=O)N[C@H](C(=O)N(CC)CC)C1)CN(Cc1ccc(cc1)OC)CC2	40.5928
S240-1088	N1([C@@H](C[C@@H](C1)NC(=O)COC)CO)Cc1ncccc1	40.6391
SB74-0527	[C@@]12(C(=O)N[C@H](C(=O)NC3CCC3)C1)CN(C(=O)c1ccccc1)CC2	40.65
S720-2177	N1([C@H](C(=O)N)C[C@@H](C1)Oc1ccccc1)Cc1cc(F)ccc1	40.6605
SB41-0980	N12C(=O)N(C[C@@H]2CN(C(=O)[C@@H]1CC(C)C)CCOC)CC(=O)N(Cc1cnccc1)C	40.7888
S577-0456	S(=O)(=O)(c1ncn(c1)C)N1[C@@H](C(=O)NC)C[C@@H](C1)Oc1ccccc1	40.8519
S720-0780	N1([C@H](C(=O)N2CCCC2)C[C@@H](C1)Oc1ccccc1)C(=O)c1ncc(nc1)C	40.9243
S721-0772	N1(C(=O)c2c(ccnc2)C)[C@H](C(=O)N2CCCC2)C[C@@H](C1)Oc1cnccc1	40.9243
S721-0319	N1(C(=O)c2cc3c(n(c4c3cccc4)CC)cc2)[C@H](C(=O)NC)C[C@@H](C1)Oc1cnccc1	40.9568
D751-0167	N12[C@H](c3n(c4c(c3CC2)cccc4)CC(=O)NCCN2C(=O)CCC2)N(c2c(C1=O)cccc2)C	40.9755
SB41-0398	N12C(=O)N(C[C@@H]2CN(C(=O)[C@@H]1CC(C)C)CCOC)Cc1cc(F)ccc1	40.9915
SB41-0399	N12C(=O)N(C[C@@H]2CN(C(=O)[C@@H]1CC(C)C)CCOC)Cc1ccc(F)cc1	40.9915
SB41-0403	N12C(=O)N(C[C@@H]2CN(C(=O)[C@@H]1CC(C)C)CCOC)Cc1c(F)cccc1	40.9915
S970-0427	N1([C@H](c2n(cnn2)CC2CC2)CC(C1)(F)F)C(=O)C1CCCC1	41.0317
S720-0982	c1(C(=O)N2[C@H](C(=O)NC3CC3)C[C@@H](C2)Oc2ccccc2)c(c2cc(ccc2)C)ocn1	41.0824
SA24-1526	N1(C2CN(C(=O)Cn3ncc(c3)C)C2)[C@@H](CC(C1)(F)F)COC	41.2493
S943-0406	N1([C@H](C(=O)NCCc2ccncc2)C[C@@H](C1)Oc1ccccc1)c1cc(C(F)(F)F)c(C#N)cc1	41.3082
S721-2014	N1(C(=O)CC2CCCCC2)[C@H](C(=O)N)C[C@@H](C1)Oc1cnccc1	41.3237
S596-0904	N1([C@H](C(=O)N2CCCCC2)C[C@H](C1)O)C1CCN(C(=O)c2cc(OC)ccc2)CC1	41.3777
S904-0063	c1(n2c(nn1)CN(CC1CC1)CC2)[C@H]1N(C[C@H](C1)O)C(C)C	41.3924
S254-0203	N1(C(=O)Nc2ccc(cc2)C)[C@H](C(=O)N2CCCCC2)C[C@@H](C1)F	41.5124
S254-0204	N1(C(=O)Nc2c(C)cccc2)[C@H](C(=O)N2CCCCC2)C[C@@H](C1)F	41.5124
S254-0831	N1(C(=O)Nc2cc(ccc2)C)[C@H](C(=O)N2CCCCC2)C[C@@H](C1)F	41.5124
S721-0023	N1([C@H](C(=O)N2CCOCC2)C[C@@H](C1)Oc1cnccc1)C(=O)c1ccc(C#N)cc1	41.5348
S721-0030	N1([C@H](C(=O)N2CCOCC2)C[C@@H](C1)Oc1cnccc1)C(=O)c1cc(C#N)ccc1	41.5348
SB73-0587	[C@]12(C(=O)N[C@H](C(=O)NCc3occc3)C1)CN(C(=O)c1ccccc1)CC2	41.6219
S974-0187	N1(C(=O)c2n(ncc2)CC)[C@H](C(=O)N2[C@H](C1)C[C@@H](C2)NC(=O)C)CC(C)C	41.6726
S254-0277	N1([C@H](C(=O)N2CCOCC2)C[C@@H](C1)F)C(=O)c1ccc(cc1)F	41.6955
S254-0285	N1([C@H](C(=O)N2CCOCC2)C[C@@H](C1)F)C(=O)c1cc(F)ccc1	41.6955
S720-0783	c1(C(=O)N2[C@H](C(=O)N3CCCC3)C[C@@H](C2)Oc2ccccc2)c(nc(s1)C)C	41.6977
S720-0095	N1([C@H](C(=O)N2CCOCC2)C[C@@H](C1)Oc1ccccc1)C(=O)CC1CCN(C(=O)C)CC1	41.7696
S970-0469	N1([C@H](c2n(cnn2)CC2CC2)CC(C1)(F)F)C(=O)c1oc(Cc2c(onc2C)C)cc1	41.7902
S721-2002	N1([C@H](C(=O)N)C[C@@H](C1)Oc1cnccc1)C(=O)CCC1CCCC1	41.8369
S970-0406	c1(n(cnn1)CC1CC1)[C@H]1N(C(=O)CCCc2c[nH]c3c2cccc3)CC(C1)(F)F	41.873
CM4572-4472	N1([C@H](C(=O)N2CCCC2)CC(C1)(F)F)C(=O)CCn1c(=O)oc2c1cccc2	41.8832
S720-0019	N1([C@H](C(=O)N2CCOCC2)C[C@@H](C1)Oc1ccccc1)C(=O)C1CC1	42.0568
S827-2668	N1([C@H](c2nc(no2)COC)CC(C1)(F)F)C(=O)C1CCCC1	42.1794
S720-0108	N1([C@H](C(=O)N2CCOCC2)C[C@@H](C1)Oc1ccccc1)C(=O)CCc1nc2c([nH]1)cccc2	42.1812
S572-0348	N1(C(=O)Nc2cc3c(OCCO3)cc2)[C@H]2c3c(nc(nc3)C)C[C@@H]1CC2	42.246
S721-1018	N1(C(=O)C2(C)CCCCC2)[C@H](C(=O)NC2CC2)C[C@@H](C1)Oc1cnccc1	42.2537
S721-0573	N1(C(=O)c2[nH]c3c(c2)ccc(c3)OC)[C@H](C(=O)NCCOC)C[C@@H](C1)Oc1cnccc1	42.3588
S721-0576	N1(C(=O)c2[nH]c3c(c2)cc(cc3)OC)[C@H](C(=O)NCCOC)C[C@@H](C1)Oc1cnccc1	42.3588
S974-4851	N1([C@H](C(=O)N2[C@H](C1)C[C@@H](C2)NC(=O)C)CC(C)C)S(=O)(=O)C	42.3616
S720-1000	N1([C@H](C(=O)NC2CC2)C[C@@H](C1)Oc1ccccc1)C(=O)CCOC	42.3747
S596-0567	N1([C@H](C(=O)NC2CCCCC2)C[C@H](C1)O)C1CCN(C(=O)C2CCOCC2)CC1	42.4184
S578-0442	N1(C(=O)Nc2cc(ccc2)C)[C@@H](C(=O)N2CCOCC2)C[C@@H](C1)Oc1cnccc1	42.4441
SB41-0119	N12C(=O)N(C[C@@H]2CN(C(=O)[C@@H]1C)C)CC(=O)NCc1c(OCC)cccc1	42.4781
S974-2107	N12C(=O)CN(C(=O)Cc3c(C)cccc3)C[C@@H]1C[C@@H](C2)NC(=O)C	42.483
S721-0950	N1([C@H](C(=O)NC2CC2)C[C@@H](C1)Oc1cnccc1)C(=O)C1CCCCC1	42.5347
S740-1329	S1(=O)(=O)N(C(=O)[C@H]2N(CC1)C[C@H](C2)NC(=O)Nc1c(C)cccc1)CCCOC	42.5404
D751-0209	N12[C@H](c3n(c4c(c3CC2)cccc4)CCC(=O)Nc2nccs2)N(c2c(C1=O)cccc2)C	42.6777
SB18-0976	c1(nc(n[nH]1)c1ccccc1)[C@H]1N(C[C@@H](NS(=O)(=O)C)C1)C1CCCCC1	42.8293
S720-2555	N1([C@H](C(=O)NC)C[C@@H](C1)Oc1ccccc1)C1CCN(CC1)C1CCOCC1	42.8429
SB18-0218	c1(nc(n[nH]1)C)[C@H]1N(Cc2c(F)cncc2)C[C@@H](NC(=O)C2CCOCC2)C1	42.8861
S720-0070	N1([C@H](C(=O)N2CCOCC2)C[C@@H](C1)Oc1ccccc1)C(=O)c1ncccc1	42.9281
S720-0076	N1([C@H](C(=O)N2CCOCC2)C[C@@H](C1)Oc1ccccc1)C(=O)c1ccncc1	42.9281
S720-0087	N1([C@H](C(=O)N2CCOCC2)C[C@@H](C1)Oc1ccccc1)C(=O)c1cnccc1	42.9281
N108-0036	N12[C@@H]([C@H]3CN(C[C@H](C2)C3)CC(=O)NCCN2CCOCC2)CCCC1=O	43.0571
SA23-1100	N1(C(=O)c2cnc(nc2)C)CC(N2[C@@H](CC(C2)(F)F)CN(C)C)C1	43.0836
SA23-1283	N1(C(=O)c2ncc(nc2)C)CC(N2[C@@H](CC(C2)(F)F)CN(C)C)C1	43.0836
S974-1853	N12C(=O)CN(Cc3c(onc3C)C)C[C@@H]1C[C@@H](C2)NC(=O)C	43.2893
S572-0491	N1([C@H]2c3c(nc(nc3)c3ccccc3)C[C@@H]1CC2)C(=O)Cc1cc(c(cc1)OC)OC	43.3386
S974-1158	N12C(=O)[C@@H](N(C[C@@H]1C[C@@H](C2)NC(=O)C)Cc1c(OC)cccc1)C	43.3431
S974-1267	N12C(=O)[C@@H](N(C[C@@H]1C[C@@H](C2)NC(=O)C)Cc1cc(OC)ccc1)C	43.3431
S975-0668	[C@@H]12N(C(=O)[C@@H](N(C2)C(=O)CCc2nc3c(s2)cccc3)C)CCN(C1=O)CC(C)C	43.4842
SB29-0271	N1([C@H](c2nc([nH]n2)C)C[C@@H](C1)OCc1ccccc1)C(=O)C(CC)CC	43.5241
S624-0043	c12[nH]c3c(c1CCNC12CCN(C(=O)c2cnc(cc2)OC)CC1)cccc3	43.5805
S624-0345	c12[nH]c3c(c1CCNC12CCN(C(=O)c2ccncc2)CC1)cc(cc3)OC	43.5805
S720-0955	S(=O)(=O)(N1[C@H](C(=O)N2CCCC2)C[C@@H](C1)Oc1ccccc1)c1ccc(C#N)cc1	43.5812
S596-1233	N1([C@H](C(=O)NC)C[C@H](C1)O)C1CCN(C(=O)CC2CCCCC2)CC1	43.6126
SB18-0899	n1c([C@H]2N(C[C@@H](NS(=O)(=O)C)C2)CC2CCCCC2)[nH]nc1c1ccccc1	43.6938
SB18-0912	c1(nc(n[nH]1)c1ccccc1)[C@H]1N(C[C@@H](NS(=O)(=O)C)C1)C1CCN(CC1)C	43.7019
D751-0160	N12[C@H](c3n(c4c(c3CC2)cccc4)CC(=O)NCCn2cccc2)N(c2c(C1=O)cccc2)C	43.7036
S720-0236	N1(C(=O)c2cc(ccc2)C)[C@H](C(=O)NC)C[C@@H](C1)Oc1ccccc1	43.7526
SA23-1141	c1(C(=O)N2CC(N3[C@@H](CC(C3)(F)F)CN(C)C)C2)n(ncc1)C	43.8027
S254-0957	S(=O)(=O)(N1[C@@H](C(=O)N2CCOCC2)C[C@H](C1)F)c1cc(c(cc1)OC)Cl	43.8472
S596-0072	N1([C@H](C(=O)NCc2cc(OC)ccc2)C[C@H](C1)O)C1CCN(C(=O)c2cc(c(cc2)C)F)CC1	43.8835
SB29-0186	c1(nc([nH]n1)C)[C@H]1N(C(=O)CCc2ccccc2)C[C@H](C1)OC	43.8987
SB42-1167	N12C(=O)N(C[C@H]2CN(C(=O)[C@@H]1CC(C)C)CCOC)CC(=O)N(Cc1c(nn(c1)C)C)C	43.9339
SB35-1090	c1(nc(n[nH]1)C)[C@H]1N(Cc2c(n[nH]c2)c2ccc(cc2)C)CC(C1)(F)F	43.9834
D751-0187	N12[C@H](c3n(c4c(c3CC2)cccc4)CC(=O)NCC(CN(C)C)(C)C)N(c2c(C1=O)cccc2)C	44.0182
SB18-1311	N1(C(=O)c2ncc(nc2)C)[C@H](c2nc(n[nH]2)C)C[C@H](NC(=O)C2CCOCC2)C1	44.0524
SB73-0269	[C@]12(C(=O)N[C@@H](C1)C(=O)NCCCOC(C)C)CN(Cc1ccccc1)CC2	44.086
S721-1077	N1([C@H](C(=O)NC2CC2)C[C@@H](C1)Oc1cnccc1)C(=O)CN1CCCCCC1	44.175
S578-0761	N1([C@@H](C(=O)NC)C[C@@H](C1)Oc1cnccc1)C(=O)NCCc1ccccc1	44.2088
SA24-0289	N1(C2CN(C(=O)CCc3c(onc3C)C)C2)[C@@H](CC(C1)(F)F)COCC	44.3322
N121-0783	N1([C@@H]([C@@H]2[C@@H]3[C@H](C1)CCCN3CCC2)CCCC(=O)NC1CC1)C(=O)C	44.4395
S720-0211	N1([C@H](C(=O)N2CCOCC2)C[C@@H](C1)Oc1ccccc1)S(=O)(=O)C	44.4668
S740-1071	S1(=O)(=O)N(C(=O)[C@H]2N(C[C@@H](NC(=O)C3CC3)C2)CC1)CCCOC	44.474
S720-0206	S(=O)(=O)(N1[C@H](C(=O)N2CCOCC2)C[C@@H](C1)Oc1ccccc1)c1cnccc1	44.4861
S578-0752	N1(C(=O)Nc2ccccc2)[C@@H](C(=O)NC)C[C@@H](C1)Oc1cnccc1	44.4983
S720-2195	N1([C@H](C(=O)N)C[C@@H](C1)Oc1ccccc1)Cc1cnccc1	44.5497
S720-2200	N1([C@H](C(=O)N)C[C@@H](C1)Oc1ccccc1)Cc1ccncc1	44.5497
S720-2205	N1([C@H](C(=O)N)C[C@@H](C1)Oc1ccccc1)Cc1ncccc1	44.5497
S572-0691	N1([C@H]2c3c(nc(nc3)c3ccc(cc3)F)C[C@@H]1CC2)C(=O)CCn1nc(cc1C)C	44.6398
S975-0557	N1([C@H](C(=O)N2[C@H](C(=O)N(CC2)CCOC)C1)Cc1ccccc1)C(=O)c1occc1	44.667
S943-0400	N1([C@H](C(=O)NCc2ncccc2)C[C@@H](C1)Oc1ccccc1)c1cc(C(F)(F)F)c(C#N)cc1	44.7258
S943-0401	N1([C@H](C(=O)NCc2cnccc2)C[C@@H](C1)Oc1ccccc1)c1cc(C(F)(F)F)c(C#N)cc1	44.7258
SB73-0853	S(=O)(=O)(N1C[C@]2(C(=O)N[C@H](C(=O)NCc3c(ccc(c3)C)C)C2)CC1)C	44.7467
S721-0056	N1(C(=O)c2c(ccnc2)C)[C@H](C(=O)N2CCOCC2)C[C@@H](C1)Oc1cnccc1	44.7549
S974-2402	S(=O)(=O)(N1[C@H](C(=O)N2[C@H](C1)C[C@@H](C2)N(C)C)C)c1c(onc1C)C	44.7737
SB73-0787	S(=O)(=O)(N1C[C@]2(C(=O)N[C@@H](C2)C(=O)NCCCc2ccccc2)CC1)C	44.775
S970-0417	N1([C@H](c2n(cnn2)CC2CC2)CC(C1)(F)F)C(=O)c1cnc(cc1)C	44.8773
SB42-1158	N12C(=O)N(C[C@H]2CN(C(=O)[C@@H]1CC(C)C)CCOC)CC(=O)NCCOc1ccccc1	44.9147
S740-0242	S1(=O)(=O)N(C(=O)[C@H]2N(CC1)C[C@H](C2)NC(=O)NCc1ccccc1)CCCOC	44.9186
S974-1121	N12C(=O)[C@@H](N(C[C@@H]1C[C@@H](C2)NC(=O)C)Cc1c(OCC)cccc1)C	44.93
S974-1152	N12C(=O)[C@@H](N(C[C@@H]1C[C@@H](C2)NC(=O)C)Cc1ccc(cc1)OCC)C	44.93
S974-1409	N12C(=O)[C@@H](N(C[C@@H]1C[C@@H](C2)NC(=O)C)Cc1cc(OCC)ccc1)C	44.93
SB41-0412	N12C(=O)N(C[C@@H]2CN(C(=O)[C@@H]1CC(C)C)CCOC)CC(=O)NC(C)C	44.9595
S596-1402	N1([C@H](C(=O)NCc2cnccc2)C[C@H](C1)O)C1CCN(C(=O)C2CCCC2)CC1	44.9815
N108-0238	N12[C@@H]([C@H]3CN(C[C@H](C2)C3)CC(=O)NCCCN2CCCCC2)CCCC1=O	45.0424
[truncated: 2,564 more rows]
