# Supplementary material for: Structure-based virtual screening, molecular docking, and MD simulation studies: An in-silico approach for identifying potential MBL inhibitors
Source: PLoS One. 2025 Jul 31;20(7):e0324836. doi: 10.1371/journal.pone.0324836 (PMC12312920; doi:10.1371/journal.pone.0324836)
Supplement: S5 Table — (XLSX) [file pone.0324836.s009.xlsx]

## Sheet: Sheet1
Table S1. Docking results
Top	Compound	Normalized
-8.4	D751-0254	-7.88889
-8.8	D751-0277	-7.83334
-8.3	N115-0050	-7.82222
-8.4	D751-0223	-7.81111
-8.4	D751-0258	-7.76667
-8.2	S596-0634	-7.75555
-8	N121-1124	-7.67778
-8.5	S624-0349	-7.64444
-8.2	SB73-0531	-7.63333
-9	D751-0141	-7.62223
-8.2	N118-0133	-7.6
-8.1	SB74-0449	-7.52222
-8.1	N115-0003	-7.48889
-7.9	N118-0137	-7.48889
-8.3	D751-0090	-7.47778
-7.7	S596-0088	-7.45556
-7.7	S596-0112	-7.44444
-7.8	S720-2408	-7.43333
-8.7	D751-0140	-7.42222
-7.9	S625-0582	-7.42222
-7.8	S904-1864	-7.42222
-8.2	S596-0617	-7.41111
-8	S596-1289	-7.38889
-7.7	S596-1012	-7.36667
-8.2	SB73-0565	-7.36667
-7.9	D751-0168	-7.36666
-8.1	D751-0146	-7.33333
-7.7	S596-0776	-7.33333
-7.9	D751-0260	-7.32223
-7.7	D751-0169	-7.28889
-8.2	D751-0165	-7.26667
-8	S596-1142	-7.24445
-7.8	S625-0614	-7.24444
-7.7	S721-0358	-7.23333
-7.8	S720-2453	-7.21111
-7.8	S720-2576	-7.21111
-7.8	D751-0089	-7.17778
-7.5	S596-0083	-7.17778
-7.8	SB73-0530	-7.17778
-7.9	D751-0205	-7.17777
-7.9	S904-1803	-7.17777
-7.7	D751-0098	-7.16667
-7.5	S904-1270	-7.15555
-7.6	S904-1849	-7.15555
-8	S625-0783	-7.14445
-8	S720-2597	-7.14445
-7.5	S596-0081	-7.13333
-7.5	S720-2600	-7.12223
-7.4	S596-0664	-7.12222
-7.4	S721-0326	-7.12222
-7.7	S625-0284	-7.11111
-7.8	N106-0758	-7.1
-7.6	S596-0097	-7.1
-8	S596-1271	-7.1
-7.5	S720-2440	-7.1
-7.8	S904-1307	-7.1
-7.3	S625-0281	-7.08889
-7.4	S721-2208	-7.08889
-7.9	D751-0143	-7.06667
-7.5	S720-1048	-7.06667
-7.3	N121-0700	-7.04444
-7.3	S596-0007	-7.04444
-8	S596-1362	-7.03334
-7.6	S625-0721	-7.03334
-7.7	N121-1107	-7.02222
-7.3	S625-0285	-7.02222
-7.4	S720-2509	-7
-7.5	S943-0433	-7
-7.3	N121-1071	-6.98889
-7.9	S740-0945	-6.98889
-7.3	S720-2571	-6.97778
-7.4	S720-2188	-6.96666
-7.7	S596-0037	-6.95556
-7.2	S720-2148	-6.95555
-8	S740-0156	-6.95555
-7.6	S720-2243	-6.94445
-7.7	S596-0645	-6.93333
-7.5	S720-0483	-6.93333
-7.5	S720-2578	-6.93333
-7.4	S904-0098	-6.93333
-7.3	S625-0626	-6.92223
-7.5	S625-0782	-6.92222
-7.3	S721-0519	-6.91111
-7.7	S904-1800	-6.91111
-8.1	N109-0056	-6.9
-7.3	S596-0008	-6.9
-7.7	S596-0060	-6.88889
-7.3	S721-0324	-6.88889
-7.4	S904-1329	-6.88889
-7.6	T956-0166	-6.88889
-7.2	S943-0424	-6.87778
-7.4	N118-0004	-6.87777
-7.4	SB18-0240	-6.87777
-7.4	S904-1841	-6.86667
-7.3	CM4579-5819	-6.86666
-7.3	S721-2090	-6.86666
-7.7	D751-0170	-6.85556
-7.3	D751-0218	-6.85555
-7.1	S721-2031	-6.85555
-7.5	S596-0043	-6.84445
-7.4	S925-0098	-6.84445
-7.3	D751-0214	-6.84444
-7.4	S720-2590	-6.82222
-7.1	S740-0140	-6.82222
-7.1	S720-2279	-6.81111
-7.5	S740-0606	-6.81111
-7.4	SB35-0014	-6.81111
-7.8	S596-0489	-6.8
-7.4	S925-0132	-6.8
-7	S720-2612	-6.78889
-7	S720-0318	-6.77778
-7.6	S721-0355	-6.77778
-6.9	S721-0513	-6.77778
-7.1	S721-2045	-6.77778
-7.3	S721-2087	-6.77778
-7.6	S943-0432	-6.77778
-7.7	D751-0172	-6.76667
-7.6	S720-2284	-6.75556
-7.2	S904-1253	-6.75556
-7.1	SB73-0824	-6.75556
-7.4	T956-0239	-6.75556
-7	S625-1725	-6.75555
-7	S904-1721	-6.75555
-7.2	S904-0044	-6.74444
-7.4	S904-1325	-6.74444
-8.1	S904-1801	-6.73334
-7.7	S740-1137	-6.73333
-7.1	S904-0087	-6.73333
-7.4	S720-2450	-6.72222
-7	S720-2609	-6.72222
-7	S721-2203	-6.72222
-7.1	SB73-0792	-6.72222
-7.4	S720-2566	-6.71111
-6.9	S904-1235	-6.71111
-7.1	S904-1427	-6.71111
-7.4	T956-0179	-6.71111
-7.2	S596-0892	-6.7
-7.8	S596-1269	-6.7
-7.2	S625-0313	-6.7
-7.1	S625-0641	-6.7
-7.4	S625-0669	-6.7
-7.1	S720-0484	-6.7
-7.4	S904-1273	-6.7
-7	S970-0471	-6.7
-7.3	T956-0129	-6.7
-7.1	S721-0026	-6.68889
-7.2	S578-0438	-6.67778
-7.6	S721-0978	-6.67778
-7.1	S904-1840	-6.67778
-7.5	S720-2427	-6.67777
-7.7	D751-0121	-6.66667
-7	S720-1059	-6.66667
-7.3	S720-0361	-6.65556
-7.2	S904-1695	-6.65556
-7.1	S943-0427	-6.65555
-7.1	N124-0101	-6.64444
-7.1	S578-0931	-6.64444
-7.1	S720-2608	-6.64444
-6.9	S720-2312	-6.63334
-7.1	S577-0574	-6.63333
-7	S625-0797	-6.63333
-7	S720-2455	-6.63333
-7.2	S720-2592	-6.63333
-7.5	S740-1248	-6.63333
-7.9	SB29-0557	-6.63333
-7	SB73-0885	-6.63333
-7	S596-1304	-6.62222
-6.9	S721-0979	-6.62222
-7.2	S904-1693	-6.62222
-6.8	T956-0115	-6.62222
-6.9	S596-0529	-6.61111
-7.1	S596-0581	-6.61111
-7.2	S720-0969	-6.61111
-7.3	S596-0021	-6.6
-6.9	S625-0287	-6.6
-6.8	S720-2604	-6.6
-7.2	N124-0046	-6.58889
-6.9	S740-0939	-6.58889
-7.1	S721-1046	-6.57778
-7.4	S740-0130	-6.57778
-7	S721-2193	-6.56667
-7.3	S596-0009	-6.56666
-7	S578-0873	-6.55556
-7.1	SA23-1368	-6.55556
-7.2	SB18-1323	-6.55556
-7	T956-0193	-6.55556
-7.6	S721-1002	-6.55555
-6.8	S721-1654	-6.55555
-6.8	S904-0121	-6.55555
-7.1	S720-0542	-6.54445
-7	S720-2428	-6.54445
-7	SB73-0438	-6.54445
-6.8	S904-1461	-6.54444
-6.8	N124-0053	-6.53333
-7.1	N124-0097	-6.53333
-6.9	S578-0869	-6.53333
-7.6	S720-0307	-6.53333
-6.8	S721-0079	-6.53333
-7	S721-1975	-6.53333
-7	S904-0987	-6.53333
-6.8	S904-1479	-6.53333
-6.7	SB18-0252	-6.53333
-7.4	SB18-1265	-6.53333
-6.8	SB73-0796	-6.53333
-6.9	S740-0174	-6.52223
-7.2	N124-0139	-6.52222
-7.4	S596-0010	-6.52222
-7	S720-2416	-6.52222
-7	S721-0958	-6.52222
-7.1	S740-1330	-6.52222
-6.8	N124-0034	-6.51111
-7.1	S625-0790	-6.51111
-6.7	S720-0586	-6.51111
-7	S720-2601	-6.5
-7.1	S740-0192	-6.5
-7.3	S904-1349	-6.5
-6.7	S904-1394	-6.5
-7.1	S904-1422	-6.5
-7.2	SB18-0220	-6.5
-7	S596-0016	-6.48889
-7.4	S740-1140	-6.48889
-6.9	S904-1720	-6.48889
-6.9	T956-0112	-6.48889
-7.3	S578-0771	-6.47778
-6.8	S596-0076	-6.47778
-6.9	S721-0470	-6.47778
-7.2	S721-0984	-6.47778
-7.1	S721-1960	-6.47778
-7.8	S740-0946	-6.47778
-7.1	S904-0052	-6.47778
-6.9	S904-0055	-6.47778
-7	S904-0937	-6.47778
-7.1	S578-0880	-6.46667
-7.5	S596-0569	-6.46667
-6.9	S596-0607	-6.46667
-7.2	SB29-0573	-6.46667
-7.5	S596-0054	-6.45556
-6.9	S740-0255	-6.45556
-6.9	S904-1687	-6.45556
-7.1	SB18-0280	-6.45555
-7	SB73-0409	-6.45555
-6.9	N124-0044	-6.44444
-6.9	S577-0605	-6.44444
-7	S904-1423	-6.44444
-6.9	S904-1455	-6.44444
-7.5	S904-1267	-6.43334
-7.1	S720-2381	-6.43333
-6.8	S578-0872	-6.42222
-6.6	S596-0626	-6.42222
-6.6	S720-0607	-6.42222
-7	S721-1034	-6.42222
-7	S904-0013	-6.42222
-6.6	S720-2591	-6.41111
-6.9	S904-0022	-6.41111
-6.9	SB18-0273	-6.41111
-6.8	S720-2273	-6.4
-6.6	S721-2199	-6.4
-7	S904-1428	-6.4
-6.8	S720-1076	-6.38889
-6.9	SB73-0869	-6.38889
-7	SB73-0878	-6.38889
-6.7	N124-0120	-6.37778
-7.4	S625-1730	-6.37778
-6.9	S721-0564	-6.37778
-7.3	S721-1190	-6.37778
-7	S825-2241	-6.37778
-7	S904-1271	-6.37778
-7.5	S740-1240	-6.37777
-6.8	SB18-1270	-6.37777
-7.1	S625-1343	-6.36667
-6.7	S720-2274	-6.36667
-6.8	S721-0514	-6.36667
-7	S904-1296	-6.36667
-7	S904-1300	-6.36667
-6.9	S740-0616	-6.36666
-6.8	S625-0798	-6.35556
-6.6	S720-2446	-6.35556
-7.2	S720-2456	-6.35556
-6.8	S904-1846	-6.35556
-6.7	S720-1023	-6.35555
-6.8	S577-0471	-6.34445
-6.8	S578-0909	-6.34445
-6.8	S904-0049	-6.34445
-7.1	S904-1008	-6.34445
-7	S596-1470	-6.34444
-7	S904-0015	-6.34444
-6.5	S904-0116	-6.34444
-6.9	N124-0039	-6.33333
-7	S577-0600	-6.33333
-6.5	S720-2519	-6.33333
-7.3	S740-0183	-6.33333
-6.9	S740-0924	-6.33333
-7	S904-0075	-6.33333
-6.8	S721-0486	-6.32223
-6.8	S721-2188	-6.32223
-6.6	S740-0182	-6.32222
-6.9	S904-1346	-6.32222
-7.2	S904-1500	-6.32222
-7	S943-0430	-6.32222
-6.8	control_ORV	-6.31111
-6.7	N124-0030	-6.31111
-6.6	S721-2207	-6.31111
-6.7	S740-0164	-6.31111
-6.9	S740-0633	-6.31111
-6.9	S740-0684	-6.31111
-6.8	S904-1412	-6.31111
-6.7	S740-0917	-6.3
-7.4	S740-1284	-6.3
-6.8	S904-1304	-6.3
-6.6	S904-1452	-6.3
-6.9	S596-0643	-6.28889
-6.9	S720-0344	-6.28889
-6.9	S740-1299	-6.28889
-6.9	S904-0030	-6.28889
-6.7	S904-0123	-6.28889
-6.8	S904-0973	-6.28889
-7.3	S904-1283	-6.28889
-7.2	S904-1718	-6.28889
-7	SB18-0257	-6.28889
-6.5	S720-2272	-6.27778
-6.9	S740-0143	-6.26667
-7.1	S740-0646	-6.26667
-6.6	S740-1301	-6.26667
-6.8	S904-0120	-6.26667
-7.1	S925-0075	-6.26667
-7.1	SB18-1309	-6.26667
-6.7	S740-1189	-6.26666
-6.7	S904-1400	-6.26666
-6.4	N124-0077	-6.25556
-6.7	S904-1065	-6.25556
-7	SB29-0539	-6.25556
-6.6	N106-0764	-6.25555
-7.1	S625-0471	-6.25555
-6.6	S721-1539	-6.25555
-6.8	S720-2153	-6.24445
-6.5	S720-2224	-6.24445
-6.8	SB18-0297	-6.24445
-6.8	T956-0021	-6.24445
-6.9	S740-0605	-6.24444
-7	S740-0970	-6.24444
-6.6	S904-1443	-6.24444
-6.9	S740-0285	-6.23334
-6.8	SB18-0247	-6.23334
-6.8	SB18-1276	-6.23334
-6.8	T956-0092	-6.23334
-6.7	S578-0714	-6.23333
-7.1	S720-2077	-6.23333
-6.7	S721-0077	-6.23333
-7	S721-0244	-6.23333
-6.6	S740-0701	-6.23333
-6.7	S740-0890	-6.23333
-6.5	S720-0579	-6.22222
-6.8	S721-1056	-6.22222
-7	S740-1132	-6.22222
-6.6	S904-1225	-6.22222
-7	S625-1726	-6.21111
-6.9	S721-0303	-6.21111
-6.5	S721-0697	-6.21111
-6.6	S740-0703	-6.21111
-6.8	S904-0084	-6.21111
-6.8	S904-1585	-6.21111
-6.6	S974-1862	-6.21111
-6.8	SB18-0292	-6.21111
-6.9	SB18-0923	-6.21111
-6.8	SB73-0805	-6.21111
-6.3	N124-0023	-6.2
-7	S625-0825	-6.2
-6.7	S720-0708	-6.2
-6.6	S720-1046	-6.2
-6.4	S721-0538	-6.2
-7.2	S740-0129	-6.18889
-7.3	S740-1218	-6.18889
-7.2	S904-1251	-6.18889
-6.7	S973-0036	-6.18889
-6.4	S974-1936	-6.18889
-6.6	S720-1081	-6.17778
-6.5	S740-0218	-6.17778
-6.5	S740-0768	-6.17778
-6.7	S974-2159	-6.17778
-6.5	SA22-0973	-6.17778
-6.9	S721-1189	-6.16667
-7.1	S740-0686	-6.16667
-6.6	S720-0273	-6.16666
-7.2	S721-1023	-6.16666
-6.6	S740-0724	-6.16666
-7	S904-1293	-6.16666
-7.2	SB18-1305	-6.16666
-6.7	N124-0050	-6.15556
-6.4	S578-0868	-6.15556
-6.7	S720-2156	-6.15556
-6.9	S740-0896	-6.15556
-6.4	SA24-1149	-6.15556
-6.5	SB41-0992	-6.15556
-6.4	T956-0016	-6.15556
-7	S904-1457	-6.14445
-6.7	S578-0461	-6.14444
-6.5	S720-0517	-6.14444
-6.6	S720-2317	-6.14444
-6.7	S721-1032	-6.14444
-6.5	S721-1545	-6.14444
-6.6	S904-0989	-6.14444
-6.6	S904-1845	-6.14444
-6.5	S740-0200	-6.13334
-6.5	S740-0268	-6.13334
-6.4	N124-0098	-6.13333
-6.6	S720-0550	-6.13333
-6.6	S721-0507	-6.13333
-6.7	S721-0549	-6.13333
-6.4	S904-0041	-6.13333
-6.9	SB18-1332	-6.13333
-6.9	S721-1022	-6.12223
-6.7	S904-0072	-6.12223
-6.9	S904-1692	-6.12223
-6.7	SB18-0264	-6.12223
-6.4	N124-0047	-6.12222
-6.4	N124-0075	-6.12222
-6.6	S625-1717	-6.12222
-7	S721-0535	-6.12222
-6.8	S740-0248	-6.12222
-7.1	S740-0669	-6.12222
-6.3	N124-0069	-6.11111
-6.6	S625-0017	-6.11111
-6.7	S720-0282	-6.11111
-6.5	S720-1088	-6.11111
-6.6	S721-0532	-6.11111
-6.4	S740-0723	-6.11111
-6.7	S904-0065	-6.11111
-6.5	SB18-0214	-6.11111
-6.8	SB18-1267	-6.11111
-6.9	SB18-1330	-6.11111
-6.3	S240-1374	-6.1
-7.3	S625-1634	-6.1
-7.1	S625-1721	-6.1
-7	S740-0716	-6.1
-6.4	S740-1303	-6.1
-6.7	S825-1205	-6.1
-7	S904-1291	-6.1
-6.4	SA22-0972	-6.1
-6.4	T956-0073	-6.1
-6.6	S625-0062	-6.08889
-6.5	S720-0519	-6.08889
-6.4	S740-0261	-6.08889
-7.1	S925-0064	-6.08889
-6.7	SB29-0170	-6.08889
-6.6	T956-0254	-6.08889
-6.3	N124-0051	-6.07778
-6.5	N124-0055	-6.07778
-6.7	S720-0705	-6.07778
-6.7	S904-0073	-6.07778
-6.5	S974-2017	-6.07778
-6.5	S721-0510	-6.06666
-6.5	S740-0254	-6.06666
-6.5	N124-0110	-6.05556
-6.9	S721-0531	-6.05556
-6.9	S721-0551	-6.05556
-6.5	S904-1057	-6.05556
-6.6	S578-0887	-6.05555
-6.6	S721-0300	-6.05555
-6.8	S740-0634	-6.04445
-7	N124-0029	-6.04444
-6.4	SB29-0131	-6.04444
-6.7	S904-1690	-6.03334
-6.5	S740-0780	-6.03333
-6.3	S974-1433	-6.03333
-6.3	S625-1336	-6.02222
-6.3	S720-0562	-6.02222
-6.5	S720-0563	-6.02222
-6.4	S721-0264	-6.02222
-6.9	S721-0563	-6.02222
-6.4	S740-0212	-6.02222
-6.6	S973-0008	-6.02222
-6.2	N124-0082	-6.01111
-6.3	N124-0115	-6.01111
-6.7	S625-0813	-6.01111
-6.7	S721-0241	-6.01111
-6.5	S721-1598	-6.01111
-6.5	S740-0746	-6.01111
-6.6	S904-0131	-6.01111
-6.3	S904-1431	-6.01111
-6.5	S974-4898	-6.01111
-6.4	SA24-1181	-6.01111
-6.4	N124-0021	-6
-6.4	S240-1096	-6
-6.5	S240-1369	-6
-6.6	S596-1562	-6
-6.3	S720-1419	-6
-6.4	S740-0284	-6
-6.7	S974-0576	-6
-6.5	S720-0339	-5.98889
-6.9	S721-0509	-5.98889
-6.7	S740-0987	-5.98889
-6.3	S827-1943	-5.98889
-6.4	SB18-0295	-5.98889
-6.2	N124-0027	-5.97778
-6.4	S720-0280	-5.97778
-6.4	S721-0554	-5.97778
-6.7	S721-0965	-5.97778
-6.4	S740-0699	-5.97778
-6.4	S974-2007	-5.97778
-6.7	SB29-0584	-5.97778
-6.1	S720-0540	-5.96667
-6.4	S721-0233	-5.96667
-6.5	S904-1060	-5.96667
-6.6	S904-1700	-5.96666
-6.7	S720-0603	-5.95556
-6.6	S720-1080	-5.95556
-6.8	S721-0975	-5.95556
-6.1	S740-0711	-5.95556
-6.6	S904-0046	-5.95556
-6.7	S904-1050	-5.95556
-6.5	S721-1010	-5.95555
-6.2	S721-1185	-5.95555
-6.5	S740-1075	-5.95555
-6.5	SB42-0410	-5.95555
-6.3	S721-1981	-5.94445
-6.9	SA23-1380	-5.94445
-6.9	SB29-0140	-5.94445
-6.4	S720-2269	-5.94444
-6.6	S740-0665	-5.94444
-6.4	S740-0718	-5.94444
-6.4	S904-1350	-5.94444
-6.6	SB18-1280	-5.94444
-6.5	S624-0293	-5.93334
-6.5	S740-0270	-5.93334
-6.5	SB18-0203	-5.93334
-6.8	S572-0205	-5.93333
-6.2	S720-0291	-5.93333
-6.4	S740-0657	-5.93333
-6.4	N124-0112	-5.92222
-6.4	S578-0892	-5.92222
-6.3	S721-1972	-5.92222
-6.7	S740-0288	-5.92222
-6.6	S829-1564	-5.92222
-6.2	S974-2460	-5.92222
-6.3	SA24-1975	-5.92222
-6.6	S720-0320	-5.91111
-6.3	S720-0568	-5.91111
-6.4	S720-2150	-5.91111
-6.4	S721-0589	-5.91111
-6.8	S740-1066	-5.91111
-6.1	S904-0045	-5.91111
-6.3	S974-4827	-5.91111
-6.3	SB41-0985	-5.91111
-6.3	S740-0697	-5.9
-6.7	S904-1287	-5.9
-6.7	N124-0066	-5.88889
-6.6	N124-0070	-5.88889
-6.3	S721-0515	-5.88889
-6.7	S721-0521	-5.88889
-6.5	S974-2642	-5.88889
-6.6	SB18-0276	-5.88889
-6.4	N124-0002	-5.87778
-6.2	S578-0930	-5.87778
-6.5	S720-0507	-5.87778
-6.1	S720-2248	-5.87778
-6.3	S740-0710	-5.87778
-7	S829-2344	-5.87778
-6.9	S625-1723	-5.86667
-6.2	S721-0512	-5.86667
-6.4	S740-0210	-5.86667
-6.5	SA23-1424	-5.86667
-6.4	S721-0231	-5.85556
-6.5	S740-0232	-5.85556
-6.5	S740-0627	-5.85556
-6.4	SB41-1014	-5.85556
-6.2	S578-0877	-5.85555
-6.1	S720-1533	-5.85555
-6.2	S721-0696	-5.85555
-6.3	S904-0934	-5.85555
-6.2	SA24-1296	-5.85555
-6.1	S721-0710	-5.84445
-6.5	S721-0508	-5.84444
-6.5	S740-0269	-5.83333
-6.2	S904-0034	-5.83333
-6.4	S904-0036	-5.83333
-6.5	S904-1698	-5.83333
-6.8	SB35-0010	-5.83333
-6.4	S240-1409	-5.82222
-6.3	S720-0581	-5.82222
-6.3	S740-0216	-5.82222
-6.1	N124-0072	-5.81111
-6.2	N124-0103	-5.81111
-6.4	S721-0502	-5.81111
-6.4	S740-0730	-5.81111
-6.4	S904-0926	-5.81111
-6.6	S721-0556	-5.8
-6.1	S721-0579	-5.8
-6.5	S740-1067	-5.8
-6.2	S904-1425	-5.8
-6.7	SB18-1279	-5.8
-6	S720-0471	-5.78889
-6.3	S721-0550	-5.78889
-6.3	S740-0760	-5.78889
-6.5	SB18-0919	-5.78889
-6.4	S904-1043	-5.77778
-6.3	SA23-1431	-5.77778
-6.1	S740-1085	-5.76667
-6.8	SB29-0151	-5.76667
-6.5	SB18-0142	-5.76666
-6.3	S720-0182	-5.75555
-6.2	S720-0574	-5.75555
-6.3	S720-2149	-5.75555
-6.2	S721-0505	-5.75555
-6	SA24-1150	-5.75555
-6.3	S740-1087	-5.74445
-6.1	S720-0979	-5.73334
-6.2	N124-0043	-5.73333
-5.9	N124-0094	-5.73333
-6.3	S720-2330	-5.73333
-6.2	S975-0322	-5.73333
-6.7	SB29-1043	-5.73333
-6.6	S740-0662	-5.72222
-6.3	S974-1167	-5.72222
-6.2	S578-0763	-5.71111
-5.9	S720-0530	-5.71111
-6.3	S975-0314	-5.71111
-6.1	N124-0042	-5.7
-6.4	S721-0298	-5.7
-6.5	S740-0180	-5.7
-6.2	S974-2657	-5.7
-6.2	SB29-0138	-5.7
-6.1	N124-0004	-5.68889
-6.5	S740-0685	-5.67778
-6.5	S825-0233	-5.67778
-6.1	S721-0493	-5.66667
-6.3	S740-0757	-5.66667
-5.9	S740-1097	-5.66667
-6	S720-0498	-5.66666
-6.2	S974-2171	-5.66666
-6	N124-0089	-5.65556
-6.4	SB18-0103	-5.65556
-6.1	S740-0275	-5.64445
-6.1	S974-0514	-5.64445
-6.2	SA24-1222	-5.64444
-5.8	N124-0091	-5.63333
-6.1	S721-0262	-5.63333
-6.3	S829-2303	-5.63333
-6.4	SB42-1168	-5.63333
-5.9	N124-0145	-5.62222
-6.1	S721-0529	-5.62222
-5.9	S740-0258	-5.62222
-6.2	S578-0728	-5.61111
-6.3	S721-0596	-5.61111
-6	S740-0670	-5.61111
-6.5	S974-0541	-5.61111
-6.2	SB29-0132	-5.61111
-6.3	N124-0032	-5.6
-6	S740-0707	-5.6
-6.2	S740-0733	-5.6
-6.3	S829-2409	-5.6
-6	S972-0970	-5.6
-5.9	S740-0291	-5.58889
-6.1	S904-0064	-5.58889
-5.9	N124-0006	-5.57778
-5.8	S240-1086	-5.57778
-6	S721-0503	-5.56667
-6	S740-1313	-5.56667
-6	S240-1031	-5.55556
-6.3	S740-0762	-5.55555
-6	S740-0702	-5.54444
-5.9	S740-0708	-5.54444
-6	S740-0968	-5.54444
-6	S974-1096	-5.54444
-6.4	SB29-0202	-5.54444
-5.8	N124-0014	-5.52222
-5.8	S740-0770	-5.52222
-6.3	S829-2350	-5.52222
-6.1	SB29-0165	-5.52222
-5.8	S578-0905	-5.51111
-6.2	S740-0238	-5.51111
-6.1	S740-0736	-5.51111
-5.9	S975-0334	-5.51111
-6.1	SA22-0961	-5.5
-6	S972-0006	-5.48889
-6	SA24-0096	-5.48889
-6	S740-0260	-5.47778
-5.9	SB41-1012	-5.47778
-6	S740-0769	-5.46667
-6.4	S740-0599	-5.43333
-6.1	SA24-1224	-5.43333
-5.8	S240-1382	-5.42222
-5.9	N124-0245	-5.41111
-5.8	N124-0045	-5.4
-6	S240-1353	-5.38889
-5.6	S596-1441	-5.38889
-5.9	S721-0318	-5.38889
-5.8	S720-0529	-5.37778
-5.7	S721-1549	-5.36666
-6	S740-0766	-5.36666
-5.8	S740-0282	-5.35556
-5.6	S740-1304	-5.35555
-6.1	S740-1062	-5.34444
-6.1	S740-0745	-5.32222
-5.8	S740-0247	-5.25555
-5.8	S740-0726	-5.25555
-5.6	S740-1333	-5.23333
-5.4	N124-0236	-5.22222
-5.9	S740-0211	-5.22222
-5.8	S740-0749	-5.2
-5.3	S240-1072	-4.97778
