# Supplementary material for: Structure-based virtual screening, molecular docking, and MD simulation studies: An in-silico approach for identifying potential MBL inhibitors
Source: PLoS One. 2025 Jul 31;20(7):e0324836. doi: 10.1371/journal.pone.0324836 (PMC12312920; doi:10.1371/journal.pone.0324836)
Supplement: S6 Table — (XLSX) [file pone.0324836.s010.xlsx]

## Sheet: Sheet1
Table S2. Cluster 2
Compound	SMILES	Distance from Centroid
S904-0022	c1(n2c(nn1)CN(C(=O)c1c(nc(cc1)OC)OC)CC2)[C@H]1N(C[C@H](C1)O)C(C)C	0.0614106
S625-0281	c1(n2c(nn1)CN(C(=O)c1c(F)cccc1)CC2)[C@H]1N(C[C@@H](C1)O)Cc1ccccc1	0.0623099
S904-1428	c1(n2c(nn1)CN(C(=O)c1cc(c(cc1)OC)F)CC2)[C@H]1N(C[C@H](C1)O)C(C)C	0.0781783
S625-0783	c1(n2c(nn1)CN(CC2)Cc1ccc(C(F)(F)F)cc1)[C@H]1N(C(=O)C(C)C)C[C@@H](C1)O	0.104394
S904-0055	c1(n2c(nn1)CN(C(=O)COc1ccc(F)cc1)CC2)[C@H]1N(C[C@H](C1)O)C(C)C	0.111724
S904-0015	c1(n2c(nn1)CN(C(=O)c1c(OCC)cccc1)CC2)[C@H]1N(C[C@H](C1)O)C(C)C	0.123922
S904-0098	c1(n2c(nn1)CN(C(=O)c1ccc(n3c(ccc3C)C)cc1)CC2)[C@H]1N(C[C@H](C1)O)C(C)C	0.131584
S904-1864	c1(n2c(nn1)CN(C(=O)C(C)C)CC2)[C@H]1N(Cc2cn(c3c2cccc3)C)C[C@H](C1)O	0.144298
S625-0313	c1(n2c(nn1)CN(C(=O)c1c(nco1)C)CC2)[C@H]1N(C[C@@H](C1)O)Cc1ccccc1	0.159949
S904-1329	c1(n2c(nn1)CN(C(=O)C(C)C)CC2)[C@H]1N(C(=O)c2ncccc2C)C[C@H](C1)O	0.17284
S625-0287	c1(n2c(nn1)CN(C(=O)C1CC1)CC2)[C@H]1N(C[C@@H](C1)O)Cc1ccccc1	0.177229
S904-0087	c1(n2c(nn1)CN(C(=O)c1nc(oc1)C)CC2)[C@H]1N(C[C@H](C1)O)C(C)C	0.194192
S904-1427	c1(n2c(nn1)CN(C(=O)c1sc(cc1)C)CC2)[C@H]1N(C[C@H](C1)O)C(C)C	0.195284
S904-1307	c1(n2c(nn1)CN(C(=O)C(C)C)CC2)[C@H]1N(C(=O)CC2CCCCC2)C[C@H](C1)O	0.197209
S904-1422	c1(n2c(nn1)CN(C(=O)c1cc(ccc1)C)CC2)[C@H]1N(C[C@H](C1)O)C(C)C	0.20223
S904-1500	c1(n2c(nn1)CN(Cc1c(c(OC)ccc1)OC)CC2)[C@H]1N(C[C@H](C1)O)C(C)C	0.209503
S904-1300	c1(n2c(nn1)CN(C(=O)C(C)C)CC2)[C@H]1N(C(=O)c2c(nco2)C)C[C@H](C1)O	0.230579
S625-0284	c1(n2c(nn1)CN(C(=O)c1cc(ccc1)C)CC2)[C@H]1N(C[C@@H](C1)O)Cc1ccccc1	0.231267
S625-0790	c1(n2c(nn1)CN(C(=O)c1c(ccc(c1)F)F)CC2)[C@H]1N(C(=O)C(C)C)C[C@@H](C1)O	0.231347
S904-1235	c1(n2c(nn1)CN(C(=O)C(C)C)CC2)[C@H]1N(C(=O)c2c(oc(c2)C)C)C[C@H](C1)O	0.239341
S625-0782	c1(n2c(nn1)CN(Cc1c(cc(cc1)OC)OC)CC2)[C@H]1N(C(=O)C(C)C)C[C@@H](C1)O	0.241605
S904-0049	c1(n2c(nn1)CN(C(=O)c1c(cc(cc1)OC)OC)CC2)[C@H]1N(C[C@H](C1)O)C(C)C	0.248501
S625-0798	c1(n2c(nn1)CN(C(=O)Cc1cscc1)CC2)[C@H]1N(C(=O)C(C)C)C[C@@H](C1)O	0.248718
S904-1267	c1(n2c(nn1)CN(C(=O)C(C)C)CC2)[C@H]1N(C(=O)c2sc(cc2)C)C[C@H](C1)O	0.253557
S904-1455	c1(n2c(nn1)CN(C(=O)CC1CCCC1)CC2)[C@H]1N(C[C@H](C1)O)C(C)C	0.253633
S904-1687	c1(n2c(nn1)CN(CC2)C)[C@H]1N(Cc2cc(c(cc2)OC)C)C[C@H](C1)O	0.274259
S904-1273	c1(n2c(nn1)CN(C(=O)C(C)C)CC2)[C@H]1N(C(=O)Cc2cscc2)C[C@H](C1)O	0.286277
S904-0052	c1(n2c(nn1)CN(C(=O)CCc1ccc(cc1)OC)CC2)[C@H]1N(C[C@H](C1)O)C(C)C	0.291135
S904-0075	c1(n2c(nn1)CN(Cc1nc(OC)ccc1)CC2)[C@H]1N(C[C@H](C1)O)C(C)C	0.292904
S625-0721	c1(n2c(nn1)CN(C(=O)Cc1ccccc1)CC2)[C@H]1N(C[C@@H](C1)O)Cc1ccccc1	0.295273
S904-1296	c1(n2c(nn1)CN(C(=O)C(C)C)CC2)[C@H]1N(C(=O)c2c(occ2)C)C[C@H](C1)O	0.298214
S904-1270	c1(n2c(nn1)CN(C(=O)C(C)C)CC2)[C@H]1N(C(=O)c2c(ccc(c2)F)F)C[C@H](C1)O	0.303707
S904-0987	c1(n2c(nn1)CN(CC2)C)[C@H]1N(C(=O)c2cc(c(cc2)C)F)C[C@H](C1)O	0.310612
S904-1461	c1(n2c(nn1)CN(C(=O)CCc1ccccc1)CC2)[C@H]1N(C[C@H](C1)O)C(C)C	0.311942
S904-1800	c1(n2c(nn1)CN(C(=O)C(C)C)CC2)[C@H]1N(C(=O)c2cc(ccc2)C)C[C@H](C1)O	0.316563
S625-0614	c1(n2c(nn1)CN(Cc1cc(F)ccc1)CC2)[C@H]1N(C[C@@H](C1)O)Cc1ccccc1	0.317014
S625-0797	c1(n2c(nn1)CN(C(=O)Cc1c(F)cccc1)CC2)[C@H]1N(C(=O)C(C)C)C[C@@H](C1)O	0.322096
S904-1394	c1(n2c(nn1)CN(C(=O)C(C)C)CC2)[C@H]1N(Cc2c(n(nc2)C)C)C[C@H](C1)O	0.322161
S904-0121	c1(n2c(nn1)CN(C(=O)CN1CCCCCC1)CC2)[C@H]1N(C[C@H](C1)O)C(C)C	0.323498
S904-1695	c1(n2c(nn1)CN(CC2)C)[C@H]1N(Cc2c(cc(cc2)F)F)C[C@H](C1)O	0.327345
T956-0112	c1(n2c(nn1)CCN(C(=O)Cc1ccccc1)CC2)[C@H]1N(C[C@@H](C1)O)C(C)C	0.336278
S904-1841	c1(n2c(nn1)CN(C(=O)C(C)C)CC2)[C@H]1N(Cc2cc(c(cc2)OC)C)C[C@H](C1)O	0.340289
S904-0937	c1(n2c(nn1)CN(CC2)C)[C@H]1N(Cc2cc(cc(c2)F)F)C[C@H](C1)O	0.341293
S904-1840	c1(n2c(nn1)CN(C(=O)C(C)C)CC2)[C@H]1N(Cc2oc(cc2)C)C[C@H](C1)O	0.344315
S904-1423	c1(n2c(nn1)CN(C(=O)c1ccc(cc1)OC)CC2)[C@H]1N(C[C@H](C1)O)C(C)C	0.345387
S904-0044	c1(n2c(nn1)CN(Cc1cc(cc(c1)F)F)CC2)[C@H]1N(C[C@H](C1)O)C(C)C	0.370199
S904-1693	c1(n2c(nn1)CN(CC2)C)[C@H]1N(C[C@H](C1)O)Cc1ccc(C(F)(F)F)cc1	0.375799
S625-0582	c1(n2c(nn1)CN(Cc1c(cc(cc1)F)F)CC2)[C@H]1N(C[C@@H](C1)O)Cc1ccccc1	0.381568
S904-0013	c1(n2c(nn1)CN(Cc1oc(cc1)C)CC2)[C@H]1N(C[C@H](C1)O)C(C)C	0.39492
S904-1346	c1(n2c(nn1)CN(C(=O)C(C)C)CC2)[C@H]1N(C(=O)c2ccncc2)C[C@H](C1)O	0.395751
S904-1721	c1(n2c(nn1)CN(CC2)C)[C@H]1N(Cc2cn(c3c2cc(cc3)OC)C(C)C)C[C@H](C1)O	0.396773
S904-1271	c1(n2c(nn1)CN(C(=O)C(C)C)CC2)[C@H]1N(Cc2cscc2)C[C@H](C1)O	0.411185
S904-1008	c1(n2c(nn1)CN(CC2)C)[C@H]1N(C(=O)c2ncc(cc2)C)C[C@H](C1)O	0.413254
S625-0626	c1(n2c(nn1)CN(CC2)C1CCCCC1)[C@H]1N(C[C@@H](C1)O)Cc1ccccc1	0.413667
S904-1803	c1(n2c(nn1)CN(C(=O)C(C)C)CC2)[C@H]1N(C(=O)Cc2cc(F)ccc2)C[C@H](C1)O	0.41822
S904-1801	c1(n2c(nn1)CN(C(=O)C(C)C)CC2)[C@H]1N(C(=O)c2ccc(cc2)OC)C[C@H](C1)O	0.418614
S625-1730	c1(n2c(nn1)CN(CC2)Cc1ccc(cc1)C(C)C)[C@H]1N(C[C@@H](C1)O)C	0.437166
T956-0115	c1(n2c(nn1)CCN(C(=O)Cc1c(onc1C)C)CC2)[C@H]1N(C[C@@H](C1)O)C(C)C	0.454202
S904-1720	c1(n2c(nn1)CN(CC2)C)[C@H]1N(Cc2c3c(n(c2)C)ccc(c3)OC)C[C@H](C1)O	0.462027
S904-1849	c1(n2c(nn1)CN(C(=O)C(C)C)CC2)[C@H]1N(Cc2c(cc(cc2)F)F)C[C@H](C1)O	0.490868
S625-0285	c1(n2c(nn1)CN(C(=O)c1ccc(cc1)OC)CC2)[C@H]1N(C[C@@H](C1)O)Cc1ccccc1	0.49564
T956-0179	c1(n2c(nn1)CCN(C(=O)Cc1cc(F)ccc1)CC2)[C@H]1N(C[C@@H](C1)O)C	0.498121
S904-1846	c1(n2c(nn1)CN(C(=O)C(C)C)CC2)[C@H]1N(Cc2cc(F)ccc2)C[C@H](C1)O	0.504563
S625-1343	c1(n2c(nn1)CN(CC2)CCC(C)(C)C)[C@H]1N(C[C@@H](C1)O)Cc1ccncc1	0.507994
S904-1349	c1(n2c(nn1)CN(C(=O)C(C)C)CC2)[C@H]1N(C(=O)CCc2ccccc2)C[C@H](C1)O	0.508122
S904-1479	c1(n2c(nn1)CN(C(=O)Cc1ccccc1)CC2)[C@H]1N(C[C@H](C1)O)C(C)C	0.511211
S625-1725	c1(n2c(nn1)CN(C(=O)c1c(c(on1)C)COC)CC2)[C@H]1N(C[C@@H](C1)O)C	0.553156
S904-1325	c1(n2c(nn1)CN(C(=O)C(C)C)CC2)[C@H]1N(C(=O)COc2ccccc2)C[C@H](C1)O	0.560036
T956-0129	c1(n2c(nn1)CCN(C(=O)c1oc(cc1)Cn1cncc1)CC2)[C@H]1N(C[C@@H](C1)O)C(C)C	0.566249
S904-1253	c1(n2c(nn1)CN(C(=O)C(C)C)CC2)[C@H]1N(C[C@H](C1)O)Cc1ccc(Cl)cc1	0.573721
S904-0116	c1(n2c(nn1)CN(Cc1c(onc1C)C)CC2)[C@H]1N(C[C@H](C1)O)C(C)C	0.594988
T956-0239	c1(n2c(nn1)CCN(C(=O)CC1CCCCC1)CC2)[C@H]1N(C[C@@H](C1)O)C	0.654325
S625-0669	c1(n2c(nn1)CN(CC2)CC1CCCCC1)[C@H]1N(Cc2cnccc2)C[C@@H](C1)O	0.671712
T956-0193	c1(n2c(nn1)CCN(C(=O)CCCc1ccccc1)CC2)[C@H]1N(C[C@@H](C1)O)C	0.681114
S625-0641	c1(n2c(nn1)CN(Cc1c(ncs1)C)CC2)[C@H]1N(Cc2cnccc2)C[C@@H](C1)O	0.711112
T956-0166	c1(n2c(nn1)CCN(C(=O)Cc1cc(OC)ccc1)CC2)[C@H]1N(C[C@@H](C1)O)C	0.953633
