# Supplementary material for: Structure-based virtual screening, molecular docking, and MD simulation studies: An in-silico approach for identifying potential MBL inhibitors
Source: PLoS One. 2025 Jul 31;20(7):e0324836. doi: 10.1371/journal.pone.0324836 (PMC12312920; doi:10.1371/journal.pone.0324836)
Supplement: S7 Table — (XLSX) [file pone.0324836.s011.xlsx]

## Sheet: Sheet1
Table S3. Cluster 3
Compound	SMILES	Distance from Centroid
N118-0137	S(=O)(=O)(c1cn(nc1)CC)NC1CCN(C(=O)N2C[C@@H]3[C@@H]4N(C(=O)CCC4)C[C@@H](C2)C3)CC1	0.0429629
N106-0758	S(=O)(=O)(N1[C@@H]([C@@H]2[C@@H]3[C@H](C1)CCCN3CCC2)CCCC(=O)NCC1CC1)c1cc2oc(=O)n(c2cc1)C	0.0552902
S624-0349	n1(c(=O)oc2c1cccc2)CC(=O)N1CCC2(c3[nH]c4c(c3CCN2)cc(cc4)OC)CC1	0.0709932
N118-0133	S(=O)(=O)(c1c(onc1C)C)NC1CCN(C(=O)N2C[C@@H]3[C@@H]4N(C(=O)CCC4)C[C@@H](C2)C3)CC1	0.0934065
SB73-0796	S(=O)(=O)(N1C[C@]2(C(=O)N[C@H](C(=O)NCc3oc(cc3)C)C2)CC1)C	0.102636
N124-0053	c12[C@H]([C@H]([C@@H]([C@H](c1cc1c(c2)OCO1)O)CO)C(=O)NCc1cc(cc(c1)F)F)c1cc(c(c(c1)OC)OC)OC	0.122442
S740-0156	S1(=O)(=O)N(C(=O)[C@H]2N(C[C@@H](NS(=O)(=O)c3cc4c(cc3)CCC4)C2)CC1)C1CC1	0.147211
N115-0003	N12[C@@H]([C@H]3CN(c4ncc(C(=O)NCCCN5CCOCC5)cc4)C[C@H](C2)C3)CCCC1=O	0.147312
SB18-0273	c1(c(n(nc1C)C)C)CN1[C@H](c2nc(n[nH]2)C)C[C@H](NC(=O)C2CCOCC2)C1	0.150383
N124-0034	C(=O)([C@H]1[C@H](c2c([C@H]([C@@H]1CO)O)cc1c(c2)OCO1)c1cc(c(c(c1)OC)OC)OC)N1c2c(CCC1)cccc2	0.151572
S740-1137	S1(=O)(=O)N(C(=O)[C@H]2N(C[C@@H](NS(=O)(=O)c3cc(c(cc3)F)F)C2)CC1)C1CC1	0.152542
N121-0700	S1(=O)(=O)CC(NC(=O)CCC[C@H]2N(C[C@H]3[C@H]4[C@@H]2CCCN4CCC3)Cc2cnccc2)CC1	0.155986
N121-1071	N1(C(=O)c2cnccc2)[C@@H]([C@@H]2[C@@H]3[C@H](C1)CCCN3CCC2)CCCC(=O)NCCN1CCOCC1	0.169657
SB18-1265	N1([C@H](c2nc(n[nH]2)C)C[C@H](NC(=O)C2CCOCC2)C1)C(=O)C1CCCCC1	0.17905
S740-0183	S1(=O)(=O)N(C(=O)[C@H]2N(C[C@@H](NS(=O)(=O)c3ccc(cc3)F)C2)CC1)C1CC1	0.187707
S740-0192	S1(=O)(=O)N(C(=O)[C@H]2N(C[C@@H](NS(=O)(=O)c3sc(cc3)Cl)C2)CC1)C1CC1	0.187936
S740-0939	S1(=O)(=O)N(C(=O)[C@H]2N(CC1)C[C@H](C2)NC(=O)Cn1c(=O)oc2c1cccc2)CCC	0.18865
S740-1240	S1(=O)(=O)N(C(=O)[C@H]2N(C[C@@H](NS(=O)(=O)c3cc(F)ccc3)C2)CC1)C1CC1	0.201098
S740-1248	S1(=O)(=O)N(C(=O)[C@H]2N(C[C@@H](NS(=O)(=O)c3cc(cc(c3)F)F)C2)CC1)C1CC1	0.20978
N121-1107	N1(C(=O)c2cnccc2)[C@@H]([C@@H]2[C@@H]3[C@H](C1)CCCN3CCC2)CCCC(=O)NCCc1nc2c(n1C)cccc2	0.219251
S740-0130	S1(=O)(=O)N(C(=O)[C@H]2N(C[C@@H](NS(=O)(=O)Cc3ccc(Cl)cc3)C2)CC1)C1CC1	0.230224
S740-1140	S1(=O)(=O)N(C(=O)[C@H]2N(C[C@@H](NS(=O)(=O)c3cc(c(cc3)C)F)C2)CC1)C1CC1	0.233659
SB73-0878	S(=O)(=O)(N1C[C@]2(C(=O)N[C@@H](C2)C(=O)NCCc2ccncc2)CC1)C	0.24587
N121-1124	N1(C(=O)c2cnccc2)[C@@H]([C@@H]2[C@@H]3[C@H](C1)CCCN3CCC2)CCCC(=O)NCc1ccc(N2CCOCC2)cc1	0.26801
N115-0050	N12[C@@H]([C@H]3CN(c4ncc(C(=O)Nc5cc(cc(c5)OC)OC)cc4)C[C@H](C2)C3)CCCC1=O	0.279118
N118-0004	N1(C(=O)N2CCC(NC(=O)c3c(nc(cc3)OC)OC)CC2)C[C@@H]2[C@@H]3N(C(=O)CCC3)C[C@@H](C1)C2	0.29083
contol-137347886	CC1=C(C(=NC1C(C(C)O)C(=O)O)C(=O)O)SC2CC(NC2)C(=O)N(C)C	0.294605
N124-0046	[C@H]1([C@@H](c2c([C@@H]([C@H]1CO)O)cc1c(c2)OCO1)c1cc(c(c(c1)OC)OC)OC)C(=O)N1CCN(c2c(F)cccc2)CC1	0.306227
SB18-0220	c1(nc(n[nH]1)C)[C@H]1N(C(=O)CC2CCCC2)C[C@@H](NC(=O)C2CCOCC2)C1	0.310155
N124-0097	[C@H]1([C@@H](c2c([C@@H]([C@H]1CO)O)cc1c(c2)OCO1)c1cc(c(c(c1)OC)OC)OC)C(=O)N1CCN(c2ccc(cc2)F)CC1	0.336716
SB18-0252	c1(nc(n[nH]1)C)[C@H]1N(Cc2oc(cc2)C)C[C@@H](NC(=O)C2CCOCC2)C1	0.351248
SB74-0449	[C@@]12(C(=O)N[C@@H](C1)C(=O)NCCc1nc3c(n1C)cccc3)CN(C(=O)C(C)C)CC2	0.379758
N124-0044	[C@H]1([C@@H](c2c([C@@H]([C@H]1CO)O)cc1c(c2)OCO1)c1cc(c(c(c1)OC)OC)OC)C(=O)N1CCN(c2ccc(cc2)OC)CC1	0.380368
SB18-0240	c1(nc(n[nH]1)C)[C@H]1N(C(=O)CCc2c(onc2C)C)C[C@@H](NC(=O)C2CCOCC2)C1	0.387613
N109-0056	N12[C@@H]([C@H]3CN(C[C@H](C2)C3)C2CCN(C(=O)c3nccnc3)CC2)CCCC1=O	0.390062
SB18-0280	N1(C(=O)c2cnc(cc2)C)[C@H](c2nc(n[nH]2)C)C[C@H](NC(=O)C2CCOCC2)C1	0.401506
SB73-0409	[C@]12(C(=O)N[C@H](C(=O)NCc3c(onc3C)C)C1)CN(C(=O)C(C)C)CC2	0.408784
N124-0139	[C@H]1([C@@H](c2c([C@@H]([C@H]1CO)O)cc1c(c2)OCO1)c1cc(c(c(c1)OC)OC)OC)C(=O)N1CCN(Cc2c(F)cccc2)CC1	0.41271
N124-0120	[C@@H]1([C@H](c2c([C@H]([C@@H]1CO)O)cc1c(c2)OCO1)c1cc(c(c(c1)OC)OC)OC)C(=O)Nc1ccccc1	0.415017
CM4579-5819	c1(c2cc(C(=O)N3[C@@H](CC(C3)(F)F)COc3cnccc3)[nH]n2)c(nn(c1C)CCC)C	0.416873
SB73-0792	S(=O)(=O)(N1C[C@]2(C(=O)N[C@H](C(=O)NCc3c(OC)cccc3)C2)CC1)C	0.421015
S740-0945	S1(=O)(=O)N(C(=O)[C@H]2N(C[C@@H](NC(=O)c3nc4c(cc3)cccc4)C2)CC1)CCC	0.421017
S740-0255	S1(=O)(=O)N(C(=O)[C@H]2N(C[C@@H](NC(=O)c3c(cc(cc3)C)C)C2)CC1)CCCOC	0.428051
S740-0946	S1(=O)(=O)N(C(=O)[C@H]2N(C[C@@H](NC(=O)c3c4c(ccn3)cccc4)C2)CC1)CCC	0.42881
S925-0098	N1([C@H](C(=O)N(C[C@H]1CNC(=O)CCc1c(onc1C)C)C)C)Cc1cc(ccc1)C	0.441132
SA23-1368	N1(C2CN(C(=O)Cn3ncc(c3)C)C2)[C@@H](CC(C1)(F)F)CNC(=O)C	0.445185
SB29-0557	c1(nc([nH]n1)C)[C@H]1N(Cc2c(nn(c2)C)C)C[C@H](C1)OCc1cc(ccc1)C	0.446364
SB73-0869	S(=O)(=O)(N1C[C@]2(C(=O)N[C@H](C(=O)NCc3c(cc(cc3)OC)OC)C2)CC1)C	0.453714
SB35-0014	c1(nc(n[nH]1)C)[C@H]1N(CC(C1)(F)F)Cc1cc2c(OCCO2)cc1	0.470955
SB73-0824	S(=O)(=O)(N1C[C@]2(C(=O)N[C@H](C(=O)NCc3ccc(cc3)OC)C2)CC1)C	0.474009
N124-0101	[C@H]1([C@@H](c2c([C@@H]([C@H]1CO)O)cc1c(c2)OCO1)c1cc(c(c(c1)OC)OC)OC)C(=O)N1CCN(CC1)c1ccccc1	0.486643
S925-0132	c1(c(c(on1)C)COC)C(=O)NC[C@H]1N([C@H](C(=O)N(C1)C)C)Cc1cc(ccc1)C	0.493045
SB18-1323	N1(C(=O)c2nc(ccc2)C)[C@H](c2nc(n[nH]2)C)C[C@H](NC(=O)C2CCOCC2)C1	0.49824
SB18-1270	N1(C(=O)c2c(nc(cc2)OC)OC)[C@H](c2nc(n[nH]2)C)C[C@H](NC(=O)C2CCOCC2)C1	0.511526
S740-0924	S1(=O)(=O)N(C(=O)[C@H]2N(CC1)C[C@H](C2)NC(=O)COCc1ccccc1)CCC	0.522773
SB73-0565	[C@]12(C(=O)N[C@H](C(=O)NCc3c(onc3C)C)C1)CN(C(=O)c1ccccc1)CC2	0.5246
S970-0471	c1(c(c(on1)C)CN1CCCCC1)C(=O)N1[C@H](c2n(cnn2)CC2CC2)CC(C1)(F)F	0.52668
SB73-0530	[C@]12(C(=O)N[C@@H](C1)C(=O)NCCOc1c(OC)cccc1)CN(C(=O)c1ccccc1)CC2	0.535945
N124-0039	[C@H]1([C@@H](c2c([C@@H]([C@H]1CO)O)cc1c(c2)OCO1)c1cc(c(c(c1)OC)OC)OC)C(=O)N1CCN(Cc2ccccc2)CC1	0.543945
SB29-0573	c1(nc([nH]n1)C)[C@H]1N(C(=O)CCn2nc(cc2C)C)C[C@H](C1)OCc1cc(ccc1)C	0.607681
SB73-0438	[C@]12(C(=O)N[C@@H](C1)C(=O)NCCOc1c(OC)cccc1)CN(C(=O)C(C)C)CC2	0.623012
S740-0140	S1(=O)(=O)N(C(=O)[C@H]2N(CC1)C[C@H](C2)NC(=O)CCc1c(OC)cccc1)C1CC1	0.646483
S740-1330	S1(=O)(=O)N(C(=O)[C@H]2N(CC1)C[C@H](C2)NC(=O)Nc1cc(OC)ccc1)CCCOC	0.686535
S740-0174	S1(=O)(=O)N(C(=O)[C@H]2N(CC1)C[C@H](C2)NC(=O)CCc1ccc(cc1)OC)C1CC1	0.698973
D751-0165	N12[C@H](c3n(c4c(c3CC2)cccc4)CC(=O)Nc2c(nccc2)OC)N(c2c(C1=O)cccc2)C	0.712084
SB73-0531	[C@]12(C(=O)N[C@H](C(=O)NCc3c(cc(cc3)OC)OC)C1)CN(C(=O)c1ccccc1)CC2	0.7126
D751-0218	N12[C@H](c3n(c4c(c3CC2)cccc4)CCC(=O)NCc2cc(c(cc2)OC)OC)N(c2c(C1=O)cccc2)C	0.741871
S740-0606	S1(=O)(=O)N(C(=O)[C@H]2N(C[C@@H](NC(=O)c3nc(ccc3)C)C2)CC1)CC(C)C	0.742192
SB73-0885	S(=O)(=O)(N1C[C@]2(C(=O)N[C@H](C(=O)NCc3cc(OC)ccc3)C2)CC1)C	0.780129
D751-0172	N12[C@H](c3n(c4c(c3CC2)cccc4)CC(=O)NCCOc2ccc(cc2)OC)N(c2c(C1=O)cccc2)C	0.869659
S740-0616	S1(=O)(=O)N(C(=O)[C@H]2N(CC1)C[C@H](C2)NC(=O)Cc1ccc(cc1)OC)CC(C)C	0.892028
D751-0121	N12[C@H](c3n(c4c(c3CC2)cccc4)CC(=O)NCCOc2c(OC)cccc2)N(c2c(C1=O)cccc2)C	0.92553
D751-0141	N12[C@H](c3n(c4c(c3CC2)cccc4)CC(=O)Nc2nn(c(c2)C)C)N(c2c(C1=O)cccc2)C	0.946067
D751-0146	N12[C@H](c3n(c4c(c3CC2)cccc4)CC(=O)NCc2c(n(nc2C)C)C)N(c2c(C1=O)cccc2)C	0.961558
D751-0258	N12[C@H](c3n(c4c(c3CC2)cccc4)CCC(=O)Nc2nn(c(c2)C)C)N(c2c(C1=O)cccc2)C	0.964719
D751-0223	N12[C@H](c3n(c4c(c3CC2)cccc4)CCC(=O)Nc2sc(nn2)C)N(c2c(C1=O)cccc2)C	0.989425
D751-0090	N12[C@H](c3n(c4c(c3CC2)cccc4)CC(=O)Nc2scnn2)N(c2c(C1=O)cccc2)C	1.01007
D751-0170	N12[C@H](c3n(c4c(c3CC2)cccc4)CC(=O)NCCn2cncc2)N(c2c(C1=O)cccc2)C	1.02179
D751-0169	N12[C@H](c3n(c4c(c3CC2)cccc4)CC(=O)NCCn2c(ncc2)C)N(c2c(C1=O)cccc2)C	1.02857
D751-0140	N12[C@H](c3n(c4c(c3CC2)cccc4)CC(=O)Nc2nn(cc2)C)N(c2c(C1=O)cccc2)C	1.02901
D751-0277	N12[C@H](c3n(c4c(c3CC2)cccc4)CCC(=O)Nc2sc(nn2)CC)N(c2c(C1=O)cccc2)C	1.04357
D751-0254	N12[C@H](c3n(c4c(c3CC2)cccc4)CCC(=O)NCCc2nc(no2)C)N(c2c(C1=O)cccc2)C	1.05278
D751-0168	N12[C@H](c3n(c4c(c3CC2)cccc4)CC(=O)NCCn2nccc2)N(c2c(C1=O)cccc2)C	1.07102
D751-0260	N12[C@H](c3n(c4c(c3CC2)cccc4)CCC(=O)NCCCc2nc(no2)C)N(c2c(C1=O)cccc2)C	1.07706
S740-0182	S1(=O)(=O)N(C(=O)[C@H]2N(CC1)C[C@H](C2)NC(=O)Cc1cc(OC)ccc1)C1CC1	1.0795
D751-0143	N12[C@H](c3n(c4c(c3CC2)cccc4)CC(=O)NCCCc2nc(no2)C)N(c2c(C1=O)cccc2)C	1.09905
D751-0214	N12[C@H](c3n(c4c(c3CC2)cccc4)CCC(=O)NCCN2CCOCC2)N(c2c(C1=O)cccc2)C	1.20969
D751-0205	N12[C@H](c3n(c4c(c3CC2)cccc4)CCC(=O)NCCCN2CCOCC2)N(c2c(C1=O)cccc2)C	1.21297
D751-0098	N12[C@H](c3n(c4c(c3CC2)cccc4)CC(=O)NCCN2CCOCC2)N(c2c(C1=O)cccc2)C	1.23964
D751-0089	N12[C@H](c3n(c4c(c3CC2)cccc4)CC(=O)NCCCN2CCOCC2)N(c2c(C1=O)cccc2)C	1.24015
